# Supplementary material for: mRNA decapping proteins regulate EIN2-dependent ethylene signaling in arabidopsis
Source: Front Plant Sci. 2026 Jun 30;17:1897707. doi: 10.3389/fpls.2026.1897707 (PMC13364847; doi:10.3389/fpls.2026.1897707)
Supplement: Supplementary file 1 [file Table1.xlsx]

## Sheet: ctr1-1EMS84_vs_ctr1-1
gene_id	log2FoldChange	gene_name	gene_description
AT3G22360	8.6649	AOX1B	Ubiquinol oxidase 1b, mitochondrial [Source:UniProtKB/Swiss-Prot;Acc:O23913]
AT1G30170	8.33464	-	Uncharacterized protein T2H7.3 [Source:UniProtKB/TrEMBL;Acc:Q9C6Z8]
AT4G12735	7.2745	-	At4g12735 [Source:UniProtKB/TrEMBL;Acc:Q8LCC1]
AT2G04070	7.21137	DTX4	Protein DETOXIFICATION 4 [Source:UniProtKB/Swiss-Prot;Acc:Q9SIA3]
AT5G24080	7.13508	-	G-type lectin S-receptor-like serine/threonine-protein kinase At5g24080 [Source:UniProtKB/Swiss-Prot;Acc:Q9FLV4]
AT3G54530	7.04005	-	Putative uncharacterized protein [Source:UniProtKB/TrEMBL;Acc:Q1PEF3]
AT1G26790	6.9951	-	Dof-type zinc finger DNA-binding family protein [Source:TAIR;Acc:AT1G26790]
AT5G24640	6.76397	-	Gb [Source:UniProtKB/TrEMBL;Acc:Q9FLU0]
AT3G61111	6.71251	-	40S ribosomal protein S27 [Source:UniProtKB/TrEMBL;Acc:B3H5X2]
AT5G55270	6.68874	-	Putative uncharacterized protein [Source:UniProtKB/TrEMBL;Acc:Q9FLN7]
AT5G59310	6.37709	LTP4	Non-specific lipid-transfer protein 4 [Source:UniProtKB/Swiss-Prot;Acc:Q9LLR6]
AT1G67265	6.34468	DVL3	DVL3 [Source:UniProtKB/TrEMBL;Acc:Q6X5U0]
AT1G71370	6.23802	RH49	DEAD-box ATP-dependent RNA helicase 49 [Source:UniProtKB/Swiss-Prot;Acc:Q8GXD6]
novel.130	6.23182	-	PF14244:gag-polypeptide of LTR copia-type|PF03732:Retrotransposon gag protein|PF13976:GAG-pre-integrase domain
AT1G59950	6.21373	-	Aldo/keto reductase [Source:UniProtKB/TrEMBL;Acc:Q1PFI5]
AT2G07213	6.09872	-	other RNA [Source:TAIR;Acc:AT2G07213]
AT2G26010	6.08615	PDF1.3	PDF1.3 [Source:UniProtKB/TrEMBL;Acc:A0A178VSS6]
novel.108	6.07633	-	-
AT5G53230	6.04399	-	Putative uncharacterized protein [Source:UniProtKB/TrEMBL;Acc:Q9FK18]
AT5G53240	6.02742	-	Putative uncharacterized protein [Source:UniProtKB/TrEMBL;Acc:Q9FK17]
ENSRNA049493787	6.02124	U2	U2 spliceosomal RNA
AT4G15210	6.02106	BAM5	Beta-amylase 5 [Source:UniProtKB/Swiss-Prot;Acc:P25853]
AT5G03395	5.98002	-
AT4G25330	5.86351	-	SAWADEE protein [Source:UniProtKB/TrEMBL;Acc:Q8L7G1]
AT3G54520	5.82512	-	Putative uncharacterized protein [Source:UniProtKB/TrEMBL;Acc:Q6DYC5]
AT2G42065	5.82428	-	DnaJ domain protein [Source:UniProtKB/TrEMBL;Acc:A0A1P8AYV4]
AT2G43960	5.81351	-	At2g43960 [Source:UniProtKB/TrEMBL;Acc:Q58FX2]
AT1G80090	5.80061	PV42B	SNF1-related protein kinase regulatory subunit gamma-like PV42b [Source:UniProtKB/Swiss-Prot;Acc:Q8GXI9]
AT2G20800	5.7866	NDB4	External alternative NAD(P)H-ubiquinone oxidoreductase B4, mitochondrial [Source:UniProtKB/Swiss-Prot;Acc:Q9SKT7]
AT2G47520	5.75809	ERF071	Ethylene-responsive transcription factor ERF071 [Source:UniProtKB/Swiss-Prot;Acc:O22259]
AT4G12530	5.71859	-	AIR1A-like protein [Source:UniProtKB/TrEMBL;Acc:Q9SU32]
AT5G54450	5.66556	-	Putative uncharacterized protein [Source:UniProtKB/TrEMBL;Acc:Q9LSR0]
AT3G01600	5.64585	anac044	NAC domain containing protein 44 [Source:UniProtKB/TrEMBL;Acc:F4J4R5]
AT5G26930	5.53862	GATA23	GATA transcription factor 23 [Source:UniProtKB/Swiss-Prot;Acc:Q8LC59]
AT5G07330	5.4564	-	At5g07330 [Source:UniProtKB/TrEMBL;Acc:Q9LY27]
novel.150	5.45444	-	-
AT1G35880	5.43691	-	Uncharacterized protein F10O5.5 [Source:UniProtKB/TrEMBL;Acc:Q9C8B6]
AT5G55150	5.3945	-	Putative F-box protein At5g55150 [Source:UniProtKB/Swiss-Prot;Acc:Q9FLP7]
AT1G35500	5.33185	-	Uncharacterized protein F12A4.10 [Source:UniProtKB/TrEMBL;Acc:Q9C8Q1]
AT3G16555	5.32165	-	Putative F-box/LRR-repeat protein At3g16555 [Source:UniProtKB/Swiss-Prot;Acc:Q9LUS9]
AT5G37950	5.29567	-	Glucosyltransferase-like protein [Source:UniProtKB/TrEMBL;Acc:Q9FKD1]
AT4G05380	5.28808	-	P-loop containing nucleoside triphosphate hydrolases superfamily protein [Source:TAIR;Acc:AT4G05380]
novel.112	5.26863	-	-
AT5G33355	5.24559	-	Defensin-like protein 207 [Source:UniProtKB/Swiss-Prot;Acc:Q3E8R5]
AT1G47540	5.22149	-	Scorpion toxin-like knottin superfamily protein [Source:UniProtKB/TrEMBL;Acc:F4HTA0]
AT1G63710	5.21787	CYP86A7	Cytochrome P450 86A7 [Source:UniProtKB/Swiss-Prot;Acc:Q9CAD6]
AT5G64590	5.20331	-	Emb [Source:UniProtKB/TrEMBL;Acc:Q9FLF9]
AT2G18193	5.20111	-	AAA-ATPase At2g18193 [Source:UniProtKB/Swiss-Prot;Acc:Q8GW96]
AT4G05018	5.19441	-	unknown protein; FUNCTIONS IN: molecular_function unknown; INVOLVED IN: biological_process unknown; LOCATED IN: endomembrane system; BEST Arabidopsis thaliana protein match is: unknown protein (TAIR:AT4G21500.1); Has 30201 Blast hits to 17322 protei /.../780 species: Archae - 12; Bacteria - 1396; Metazoa - 17338; Fungi - 3422; Plants - 5037; Viruses - 0; Other Eukaryotes - 2996 (source: NCBI BLin…
AT1G05680	5.17207	UGT74E2	Glycosyltransferase (Fragment) [Source:UniProtKB/TrEMBL;Acc:A0A0K1SBE8]
AT5G13210	5.16609	-	AT5g13210/T31B5_30 [Source:UniProtKB/TrEMBL;Acc:Q9LYV5]
AT2G18190	5.08336	-	AAA-ATPase At2g18190 [Source:UniProtKB/Swiss-Prot;Acc:F4IQG2]
AT5G52930	5.07549	-	Expressed protein [Source:UniProtKB/TrEMBL;Acc:Q9FLW8]
AT2G21640	5.05708	-	Marker for oxidative stress response protein [Source:UniProtKB/TrEMBL;Acc:Q9SIJ6]
AT5G14490	4.9889	anac085	NAC domain containing protein 85 [Source:TAIR;Acc:AT5G14490]
AT1G22240	4.97431	APUM8	Putative pumilio homolog 8, chloroplastic [Source:UniProtKB/Swiss-Prot;Acc:Q9LM20]
AT2G20720	4.97009	-	At2g20720 [Source:UniProtKB/TrEMBL;Acc:Q8L705]
AT5G37490	4.96125	PUB21	U-box domain-containing protein 21 [Source:UniProtKB/Swiss-Prot;Acc:Q5PNY6]
AT2G04066	4.94412	-	MATE efflux family protein [Source:UniProtKB/TrEMBL;Acc:Q8S8A9]
AT2G41730	4.92457	-	Calcium-binding site protein [Source:UniProtKB/TrEMBL;Acc:O22947]
AT4G11020	4.91503	-	Uncharacterized protein AT4g11020 [Source:UniProtKB/TrEMBL;Acc:Q9SN53]
AT5G06980	4.87954	-	unknown protein; BEST Arabidopsis thaliana protein match is: unknown protein (TAIR:AT3G12320.1); Has 30201 Blast hits to 17322 proteins in 780 species: Archae - 12; Bacteria - 1396; Metazoa - 17338; Fungi - 3422; Plants - 5037; Viruses - 0; Other Eu /.../es - 2996 (source: NCBI BLink). [Source:TAIR;Acc:AT5G06980]
AT2G03130	4.85783	-	50S ribosomal protein L7/L12 [Source:UniProtKB/TrEMBL;Acc:O81061]
AT5G09470	4.85053	PUMP6	DIC3 [Source:UniProtKB/TrEMBL;Acc:A0A178UKG1]
AT3G20160	4.75757	-	Geranylgeranyl pyrophosphate synthase 10, mitochondrial [Source:UniProtKB/Swiss-Prot;Acc:Q9LJY2]
AT3G58150	4.71891	-	Optic atrophy 3 protein (OPA3) [Source:UniProtKB/TrEMBL;Acc:F4J4P1]
AT4G12545	4.70773	AIR1B	Putative lipid-binding protein AIR1B [Source:UniProtKB/Swiss-Prot;Acc:Q9ZSP6]
AT5G62490	4.70184	HVA22B	HVA22-like protein b [Source:UniProtKB/Swiss-Prot;Acc:Q9SYX7]
AT4G21490	4.70008	NDB3	External alternative NAD(P)H-ubiquinone oxidoreductase B3, mitochondrial [Source:UniProtKB/Swiss-Prot;Acc:F4JJJ3]
AT3G58450	4.64217	-	Adenine nucleotide alpha hydrolases-like superfamily protein [Source:UniProtKB/TrEMBL;Acc:Q84JS5]
AT5G59390	4.59228	-	Transcription regulator-like [Source:UniProtKB/TrEMBL;Acc:Q9LTJ0]
novel.71	4.55774	-	-
AT2G28490	4.5423	-	Vicilin-like seed storage protein At2g28490 [Source:UniProtKB/Swiss-Prot;Acc:Q9SK09]
AT5G08030	4.4756	-	PLC-like phosphodiesterases superfamily protein [Source:TAIR;Acc:AT5G08030]
AT2G18540	4.39347	-	RmlC-like cupins superfamily protein [Source:TAIR;Acc:AT2G18540]
AT2G04050	4.38517	DTX3	Protein DETOXIFICATION 3 [Source:UniProtKB/Swiss-Prot;Acc:Q9SIA4]
novel.183	4.37277	-	-
AT1G27461	4.36605	-	Putative uncharacterized protein [Source:UniProtKB/TrEMBL;Acc:Q1G322]
novel.21	4.33933	-	PF13976:GAG-pre-integrase domain
AT5G54550	4.3222	-	Putative uncharacterized protein [Source:UniProtKB/TrEMBL;Acc:Q9FIU9]
AT2G16005	4.32019	ROSY1	MD-2-related lipid-recognition protein ROSY1 [Source:UniProtKB/Swiss-Prot;Acc:Q9AST8]
AT5G67310	4.31013	CYP81G1	At5g67310 [Source:UniProtKB/TrEMBL;Acc:Q8GZ20]
AT1G71280	4.24416	RH55	DEAD-box ATP-dependent RNA helicase 55 [Source:UniProtKB/Swiss-Prot;Acc:Q9FVV4]
AT4G26260	4.20433	MIOX4	MIOX4 [Source:UniProtKB/TrEMBL;Acc:A0A178V1J3]
AT2G14070	4.19539	-	Wound-responsive protein-like protein [Source:UniProtKB/TrEMBL;Acc:Q9ZPT2]
AT3G28570	4.18052	-	P-loop containing nucleoside triphosphate hydrolases superfamily protein [Source:UniProtKB/TrEMBL;Acc:A0A1I9LRU0]
AT3G59930	4.16123	-	Defensin-like protein 206 [Source:UniProtKB/Swiss-Prot;Acc:Q94JR6]
AT4G04490	4.13128	CRK36	Cysteine-rich receptor-like protein kinase 36 [Source:UniProtKB/Swiss-Prot;Acc:Q9XEC6]
AT4G21020	4.12875	-	Late embryogenesis abundant protein (LEA) family protein [Source:UniProtKB/TrEMBL;Acc:Q9SUB2]
AT2G38240	4.10466	ANS	Probable 2-oxoglutarate-dependent dioxygenase ANS [Source:UniProtKB/Swiss-Prot;Acc:O80449]
AT2G05070	4.09463	LHCB2.2	Chlorophyll a-b binding protein 2.2, chloroplastic [Source:UniProtKB/Swiss-Prot;Acc:Q9S7J7]
AT3G12410	4.07575	-	Polynucleotidyl transferase, ribonuclease H-like superfamily protein [Source:UniProtKB/TrEMBL;Acc:Q9LHG7]
AT3G61090	4.06671	-	At3g61090 [Source:UniProtKB/TrEMBL;Acc:Q9LEW7]
AT2G23110	4.02952	-	At2g23110 [Source:UniProtKB/TrEMBL;Acc:O64820]
AT3G55580	4.01175	-	Regulator of chromosome condensation (RCC1) family protein [Source:UniProtKB/TrEMBL;Acc:Q9M2S1]
novel.161	3.98537	-	PF00225:Kinesin motor domain
AT2G31420	3.97622	-	B3 domain-containing protein At2g31420 [Source:UniProtKB/Swiss-Prot;Acc:Q9SIC7]
AT3G53040	3.97577	-	Late embryogenesis abundant protein At3g53040 [Source:UniProtKB/Swiss-Prot;Acc:Q9LF88]
AT1G33760	3.97405	ERF022	Ethylene-responsive transcription factor ERF022 [Source:UniProtKB/Swiss-Prot;Acc:Q9LQ28]
AT3G12320	3.95307	LNK3	LNK3 [Source:UniProtKB/TrEMBL;Acc:A0A178VJK8]
AT5G60470	3.91975	-	C2H2 and C2HC zinc fingers superfamily protein [Source:TAIR;Acc:AT5G60470]
AT4G38870	3.89547	-	Putative F-box protein At4g38870 [Source:UniProtKB/Swiss-Prot;Acc:Q9T0J4]
AT2G35555	3.88027	-	Serpin [Source:UniProtKB/TrEMBL;Acc:A0A1P8AYE6]
AT5G40040	3.87759	RPP2E	60S acidic ribosomal protein P2-5 [Source:UniProtKB/Swiss-Prot;Acc:Q9LUK2]
AT1G66570	3.85958	SUC7	Sucrose transport protein SUC7 [Source:UniProtKB/Swiss-Prot;Acc:Q67YF8]
AT4G31830	3.85735	-	At4g31830 [Source:UniProtKB/TrEMBL;Acc:Q9SZ50]
AT4G20040	3.84468	-	AT4g20040/F18F4_140 [Source:UniProtKB/TrEMBL;Acc:Q944M6]
AT1G52690	3.84403	LEA7	Late embryogenesis abundant protein 7 [Source:UniProtKB/Swiss-Prot;Acc:Q96270]
AT3G09922	3.8245	IPS1	induced by phosphate starvation1 [Source:TAIR;Acc:AT3G09922]
AT3G50770	3.82254	CML41	Probable calcium-binding protein CML41 [Source:UniProtKB/Swiss-Prot;Acc:Q8L3R2]
AT2G41260	3.80551	M17	M17 [Source:UniProtKB/TrEMBL;Acc:A0A178VR90]
AT2G18720	3.80495	-	Translation elongation factor EF1A/initiation factor IF2gamma family protein [Source:UniProtKB/TrEMBL;Acc:F4IRF5]
AT2G05100	3.78991	LHCB2.1	photosystem II light harvesting complex gene 2.1 [Source:TAIR;Acc:AT2G05100]
AT5G09570	3.78832	-	At5g09570 [Source:UniProtKB/TrEMBL;Acc:Q9LXC2]
AT3G27250	3.77758	-	At3g27250 [Source:UniProtKB/TrEMBL;Acc:Q9LK28]
AT2G31425	3.73365	-	Plant invertase/pectin methylesterase inhibitor superfamily protein [Source:UniProtKB/TrEMBL;Acc:Q2V441]
AT1G29920	3.72557	LHCB1.1	Chlorophyll a-b binding protein 3, chloroplastic [Source:UniProtKB/Swiss-Prot;Acc:Q8VZ87]
AT4G36105	3.71392	-	unknown protein; FUNCTIONS IN: molecular_function unknown; INVOLVED IN: biological_process unknown; LOCATED IN: nucleus; EXPRESSED IN: 6 plant structures; EXPRESSED DURING: LP.04 four leaves visible, 4 anthesis, petal differentiation and expansion s /.../BEST Arabidopsis thaliana protein match is: unknown protein (TAIR:AT2G17990.1); Has 30201 Blast hits to 17322 proteins in 780 species: Archae - …
AT3G27690	3.703	LHCB2.4	Chlorophyll a-b binding protein, chloroplastic [Source:UniProtKB/TrEMBL;Acc:A0A1I9LMB4]
AT1G13650	3.67362	-	At1g13650 [Source:UniProtKB/TrEMBL;Acc:A2RVL9]
AT5G64060	3.64462	anac103	NAC domain containing protein 103 [Source:UniProtKB/TrEMBL;Acc:Q9FMJ1]
AT5G62480	3.63849	GSTU9	Glutathione S-transferase U9 [Source:UniProtKB/Swiss-Prot;Acc:Q9FUT0]
AT2G03760	3.61406	SOT12	Cytosolic sulfotransferase 12 [Source:UniProtKB/Swiss-Prot;Acc:P52839]
AT3G09680	3.59551	RPS23A	40S ribosomal protein S23-1 [Source:UniProtKB/Swiss-Prot;Acc:Q9SF35]
AT3G46090	3.57766	ZAT7	ZAT7 [Source:UniProtKB/TrEMBL;Acc:A0A178VI57]
AT4G12550	3.57234	AIR1	Putative lipid-binding protein AIR1 [Source:UniProtKB/Swiss-Prot;Acc:Q9S7I2]
AT3G29250	3.55061	SDR4	Short-chain dehydrogenase reductase 4 [Source:UniProtKB/Swiss-Prot;Acc:F4J2Z7]
AT2G32020	3.5381	-	Acyl-CoA N-acyltransferases (NAT) superfamily protein [Source:UniProtKB/TrEMBL;Acc:Q9SKZ7]
AT3G58270	3.50759	-	MATH domain and coiled-coil domain-containing protein At3g58270 [Source:UniProtKB/Swiss-Prot;Acc:Q9M2I9]
AT5G64170	3.50603	LNK1	Protein LNK1 [Source:UniProtKB/Swiss-Prot;Acc:A8MQN2]
AT5G51440	3.49305	HSP23.5	23.5 kDa heat shock protein, mitochondrial [Source:UniProtKB/Swiss-Prot;Acc:Q9FGM9]
AT5G61160	3.47515	ACT	Agmatine coumaroyltransferase [Source:UniProtKB/Swiss-Prot;Acc:Q9FNP9]
AT2G37770	3.47469	AKR4C9	NADPH-dependent aldo-keto reductase, chloroplastic [Source:UniProtKB/Swiss-Prot;Acc:Q0PGJ6]
AT5G47450	3.46647	TIP2-3	Aquaporin TIP2-3 [Source:UniProtKB/Swiss-Prot;Acc:Q9FGL2]
AT3G22100	3.45938	BHLH117	Transcription factor bHLH117 [Source:UniProtKB/Swiss-Prot;Acc:Q9LRJ4]
AT5G46890	3.45298	-	Bifunctional inhibitor/lipid-transfer protein/seed storage 2S albumin superfamily protein [Source:UniProtKB/TrEMBL;Acc:Q9FJS1]
AT1G70440	3.45076	SRO3	Probable inactive poly [ADP-ribose] polymerase SRO3 [Source:UniProtKB/Swiss-Prot;Acc:O64592]
AT3G05260	3.44978	-	Glucose and ribitol dehydrogenase homolog 2 [Source:UniProtKB/Swiss-Prot;Acc:Q9MA93]
AT5G58610	3.37772	-	Gb [Source:UniProtKB/TrEMBL;Acc:Q9LUZ5]
AT3G27630	3.37429	SMR7	Cyclin-dependent protein kinase inhibitor SMR7 [Source:UniProtKB/Swiss-Prot;Acc:Q9LVX6]
AT4G21745	3.37231	RIC11	CRIB domain-containing protein RIC11 [Source:UniProtKB/Swiss-Prot;Acc:Q0WL69]
AT5G10380	3.3464	ATL55	E3 ubiquitin-protein ligase RING1 [Source:UniProtKB/Swiss-Prot;Acc:Q9LX93]
AT3G54500	3.32248	-	BEST Arabidopsis thaliana protein match is: dentin sialophosphoprotein-related (TAIR:AT5G64170.1); Has 183 Blast hits to 175 proteins in 44 species: Archae - 0; Bacteria - 4; Metazoa - 38; Fungi - 11; Plants - 120; Viruses - 0; Other Eukaryotes - 10 /.../ce: NCBI BLink). [Source:TAIR;Acc:AT3G54500]
novel.186	3.31646	-	PF00297:Ribosomal protein L3
AT1G80130	3.31186	-	F18B13.21 protein [Source:UniProtKB/TrEMBL;Acc:Q9SSC6]
AT5G60250	3.30439	-	RBR-type E3 ubiquitin transferase [Source:UniProtKB/TrEMBL;Acc:Q9LSS2]
AT1G24095	3.30348	-	Putative thiol-disulfide oxidoreductase DCC [Source:UniProtKB/TrEMBL;Acc:Q9LR85]
AT5G59170	3.30119	-	Proline-rich extensin-like family protein [Source:UniProtKB/TrEMBL;Acc:Q84JV0]
AT3G09450	3.29531	-	F3L24.34 protein [Source:UniProtKB/TrEMBL;Acc:Q9S710]
AT1G51920	3.28586	-	unknown protein; FUNCTIONS IN: molecular_function unknown; INVOLVED IN: biological_process unknown; LOCATED IN: endomembrane system; EXPRESSED IN: stem, stamen; EXPRESSED DURING: 4 anthesis; Has 22 Blast hits to 22 proteins in 5 species: Archae - 0; /.../ria - 0; Metazoa - 0; Fungi - 0; Plants - 22; Viruses - 0; Other Eukaryotes - 0 (source: NCBI BLink). [Source:TAIR;Acc:AT1G51920]
AT3G50930	3.28214	HSR4	Protein HYPER-SENSITIVITY-RELATED 4 [Source:UniProtKB/Swiss-Prot;Acc:Q8VZG2]
AT3G45730	3.27975	-	Uncharacterized protein At3g45730 [Source:UniProtKB/TrEMBL;Acc:Q9M170]
AT5G44306	3.27215	-	unknown protein; Has 30201 Blast hits to 17322 proteins in 780 species: Archae - 12; Bacteria - 1396; Metazoa - 17338; Fungi - 3422; Plants - 5037; Viruses - 0; Other Eukaryotes - 2996 (source: NCBI BLink). [Source:TAIR;Acc:AT5G44306]
AT3G44830	3.27116	PDAT2	Putative phospholipid:diacylglycerol acyltransferase 2 [Source:UniProtKB/Swiss-Prot;Acc:Q9FYC7]
AT3G25655	3.26625	IDL1	Protein IDA-LIKE 1 [Source:UniProtKB/Swiss-Prot;Acc:Q29PV4]
AT2G21450	3.2621	CHR34	chromatin remodeling 34 [Source:TAIR;Acc:AT2G21450]
AT5G46900	3.2316	-	Bifunctional inhibitor/lipid-transfer protein/seed storage 2S albumin superfamily protein [Source:UniProtKB/TrEMBL;Acc:Q39100]
AT5G22530	3.22705	-	Uncharacterized protein At5g22530 [Source:UniProtKB/TrEMBL;Acc:Q9FK86]
AT1G73870	3.19562	COL7	Zinc finger protein CONSTANS-LIKE 7 [Source:UniProtKB/Swiss-Prot;Acc:Q9C9A9]
AT5G52940	3.1916	-	Putative uncharacterized protein [Source:UniProtKB/TrEMBL;Acc:Q9FLW7]
AT4G37770	3.17903	ACS8	1-aminocyclopropane-1-carboxylate synthase-like protein [Source:UniProtKB/TrEMBL;Acc:Q56Y32]
AT3G54510	3.1759	-	Hyperosmolality-gated Ca2+ permeable channel 2.5 [Source:UniProtKB/TrEMBL;Acc:A0A097NUQ7]
AT5G06760	3.17562	LEA46	LEA4-5 [Source:UniProtKB/TrEMBL;Acc:A0A178UIZ0]
AT1G68765	3.16568	IDA	IDA [Source:UniProtKB/TrEMBL;Acc:A0A178WMB5]
AT1G21520	3.16495	-	Uncharacterized protein At1g21520 [Source:UniProtKB/TrEMBL;Acc:Q8GYE6]
AT1G11572	3.16051	-	Plant thionin family protein [Source:UniProtKB/TrEMBL;Acc:A7RED7]
AT3G48850	3.14356	MPT2	Mitochondrial phosphate carrier protein 2, mitochondrial [Source:UniProtKB/Swiss-Prot;Acc:Q9M2Z8]
AT1G17960	3.14047	-	Probable threonine--tRNA ligase, cytoplasmic [Source:UniProtKB/Swiss-Prot;Acc:Q8GZ45]
AT5G45630	3.10731	-	Putative uncharacterized protein [Source:UniProtKB/TrEMBL;Acc:Q9FK78]
AT1G42980	3.09275	FH12	Formin-like protein 12 [Source:UniProtKB/Swiss-Prot;Acc:Q9C7S1]
AT4G08555	3.08198	-	At4g08555 [Source:UniProtKB/TrEMBL;Acc:Q8GWL6]
AT2G33175	3.07154	-	unknown protein; FUNCTIONS IN: molecular_function unknown; INVOLVED IN: biological_process unknown; LOCATED IN: endomembrane system; Has 10 Blast hits to 10 proteins in 1 species: Archae - 0; Bacteria - 0; Metazoa - 0; Fungi - 0; Plants - 10; Viruse /.../ Other Eukaryotes - 0 (source: NCBI BLink). [Source:TAIR;Acc:AT2G33175]
AT1G56600	3.06065	GOLS2	Galactinol synthase 2 [Source:UniProtKB/Swiss-Prot;Acc:Q9FXB2]
AT5G35480	3.04133	-	At5g35480 [Source:UniProtKB/TrEMBL;Acc:Q9FJB1]
AT2G31083	2.9977	CLE5	CLAVATA3/ESR-RELATED 5 [Source:TAIR;Acc:AT2G31083]
AT2G46970	2.99251	PIL1	Transcription factor PIL1 [Source:UniProtKB/Swiss-Prot;Acc:Q8L5W8]
AT1G03660	2.98155	-	Ankyrin-repeat containing protein [Source:UniProtKB/TrEMBL;Acc:F4I2G0]
AT3G28580	2.9466	-	AAA-ATPase At3g28580 [Source:UniProtKB/Swiss-Prot;Acc:Q9LJJ7]
AT3G55240	2.94544	-	Uncharacterized protein At3g55240 [Source:UniProtKB/TrEMBL;Acc:Q9M3C7]
AT1G32900	2.93288	GBSS1	Granule-bound starch synthase 1, chloroplastic/amyloplastic [Source:UniProtKB/Swiss-Prot;Acc:Q9MAQ0]
AT3G01550	2.91859	PPT2	Phosphoenolpyruvate/phosphate translocator 2, chloroplastic [Source:UniProtKB/Swiss-Prot;Acc:Q8H0T6]
AT2G46840	2.89615	DUF4	DUF4 [Source:UniProtKB/TrEMBL;Acc:A0A178VVQ8]
AT1G21850	2.89361	sks8	Sks8 [Source:UniProtKB/TrEMBL;Acc:A0A178W9U5]
AT4G37700	2.8603	-	At4g37700 [Source:UniProtKB/TrEMBL;Acc:Q9SZG2]
AT3G06160	2.85723	-	AP2/B3-like transcriptional factor family protein [Source:UniProtKB/TrEMBL;Acc:F4J9Q0]
AT5G16023	2.84238	RTFL18	DVL1 [Source:UniProtKB/TrEMBL;Acc:Q6X5V0]
AT4G37370	2.83424	CYP81D8	Cytochrome P450, family 81, subfamily D, polypeptide 8 [Source:UniProtKB/TrEMBL;Acc:Q9SZT7]
AT2G38250	2.81862	GT-3B	Trihelix transcription factor GT-3b [Source:UniProtKB/Swiss-Prot;Acc:O80450]
AT5G23840	2.81052	-	MD-2-related lipid recognition domain-containing protein [Source:UniProtKB/TrEMBL;Acc:Q9FF96]
AT1G15415	2.78852	-	F9L1.37 [Source:UniProtKB/TrEMBL;Acc:Q9XI27]
AT2G21820	2.78846	-	At2g21820 [Source:UniProtKB/TrEMBL;Acc:Q9SJ17]
AT3G23550	2.78151	DTX18	Protein DETOXIFICATION 18 [Source:UniProtKB/Swiss-Prot;Acc:Q9LUH3]
AT2G18800	2.78131	XTH21	Xyloglucan endotransglucosylase/hydrolase [Source:UniProtKB/TrEMBL;Acc:A0A178VQ29]
AT3G15357	2.76799	-	At3g15357 [Source:UniProtKB/TrEMBL;Acc:Q8LDR8]
AT2G36750	2.75298	UGT73C1	UDP-glycosyltransferase 73C1 [Source:UniProtKB/Swiss-Prot;Acc:Q9ZQ99]
AT5G03130	2.7376	-	Uncharacterized protein F15A17_160 [Source:UniProtKB/TrEMBL;Acc:Q9LYX2]
AT1G65870	2.73688	DIR21	Dirigent protein 21 [Source:UniProtKB/Swiss-Prot;Acc:Q9SS03]
AT5G40420	2.72153	OLEO2	Oleosin 21.2 kDa [Source:UniProtKB/Swiss-Prot;Acc:Q39165]
AT3G20978	2.70231	-	other RNA [Source:TAIR;Acc:AT3G20978]
AT5G23115	2.69859	-
AT4G23600	2.68666	CORI3	Cystine lyase CORI3 [Source:UniProtKB/Swiss-Prot;Acc:Q9SUR6]
AT4G27580	2.67571	-	At4g27580 [Source:UniProtKB/TrEMBL;Acc:Q8L9A7]
AT2G23000	2.67164	SCPL10	Scpl10 [Source:UniProtKB/TrEMBL;Acc:A0A178VYK6]
novel.191	2.66636	-	-
AT5G35490	2.66405	ATMRU1	mto 1 responding up 1 [Source:TAIR;Acc:AT5G35490]
AT3G28500	2.65927	RPP2C	60S acidic ribosomal protein P2-3 [Source:UniProtKB/Swiss-Prot;Acc:Q9LH85]
AT5G54470	2.65893	-	BBX29 [Source:UniProtKB/TrEMBL;Acc:A0A178UJV0]
AT3G13080	2.64345	ABCC3	MRP3 [Source:UniProtKB/TrEMBL;Acc:A0A178VHA7]
AT5G46710	2.64243	-	At5g46710 [Source:UniProtKB/TrEMBL;Acc:Q9FIQ4]
AT4G21930	2.62343	-	Uncharacterized protein At4g21930 [Source:UniProtKB/TrEMBL;Acc:Q8L864]
AT2G41250	2.60187	-	Haloacid dehalogenase-like hydrolase (HAD) superfamily protein [Source:UniProtKB/TrEMBL;Acc:Q9ZVB6]
AT5G62430	2.59393	CDF1	Cyclic dof factor 1 [Source:UniProtKB/Swiss-Prot;Acc:Q8W1E3]
AT5G44575	2.59362	-	At5g44575 [Source:UniProtKB/TrEMBL;Acc:Q8GWN6]
AT2G21910	2.58716	CYP96A5	Cytochrome P450, family 96, subfamily A, polypeptide 5 [Source:UniProtKB/TrEMBL;Acc:Q9SJ08]
AT2G16060	2.58364	AHB1	Non-symbiotic hemoglobin 1 [Source:UniProtKB/Swiss-Prot;Acc:O24520]
AT2G45570	2.58048	CYP76C2	Cytochrome P450 76C2 [Source:UniProtKB/Swiss-Prot;Acc:O64637]
AT5G15960	2.55421	KIN1	Stress-induced protein KIN1 [Source:UniProtKB/Swiss-Prot;Acc:P18612]
AT5G62730	2.54756	NPF4.7	Protein NRT1/ PTR FAMILY 4.7 [Source:UniProtKB/Swiss-Prot;Acc:Q9FM20]
AT1G66600	2.54613	WRKY63	Probable WRKY transcription factor 63 [Source:UniProtKB/Swiss-Prot;Acc:Q9C6H5]
AT5G37500	2.5236	GORK	gated outwardly-rectifying K+ channel [Source:TAIR;Acc:AT5G37500]
AT4G32510	2.52135	-	HCO3- transporter family [Source:TAIR;Acc:AT4G32510]
AT2G33380	2.52003	PXG3	Probable peroxygenase 3 [Source:UniProtKB/Swiss-Prot;Acc:O22788]
AT4G26320	2.5016	AGP13	Arabinogalactan peptide 13 [Source:UniProtKB/Swiss-Prot;Acc:Q9STQ3]
AT4G12520	2.50144	-	At4g12520 [Source:UniProtKB/TrEMBL;Acc:Q9S7U3]
AT1G05490	2.50107	CLSY3	SNF2 domain-containing protein CLASSY 3 [Source:UniProtKB/Swiss-Prot;Acc:F4I8S3]
AT4G12510	2.49538	-	At4g12520 [Source:UniProtKB/TrEMBL;Acc:Q9S7U3]
AT1G74870	2.49279	-	At1g74870 [Source:UniProtKB/TrEMBL;Acc:Q9S7I7]
AT1G75040	2.48129	PR5	Pathogenesis-related protein 5 [Source:UniProtKB/Swiss-Prot;Acc:P28493]
AT2G46830	2.47115	CCA1	Protein CCA1 [Source:UniProtKB/Swiss-Prot;Acc:P92973]
AT2G21320	2.45866	BBX18	B-box zinc finger protein 18 [Source:UniProtKB/Swiss-Prot;Acc:Q9SJU5]
AT5G25230	2.44584	GFL	109 kDa U5 small nuclear ribonucleoprotein component GFL [Source:UniProtKB/Swiss-Prot;Acc:F4JWP9]
AT5G24280	2.42974	GMI1	Structural maintenance of chromosomes flexible hinge domain-containing protein GMI1 [Source:UniProtKB/Swiss-Prot;Acc:F4KFS5]
AT5G54095	2.41352	-	At5g54095 [Source:UniProtKB/TrEMBL;Acc:Q681J0]
AT4G33070	2.40591	PDC1	Pyruvate decarboxylase 1 [Source:UniProtKB/Swiss-Prot;Acc:O82647]
AT1G64795	2.39692	-
ENSRNA049493783	2.39457	Plant_U3	Plant small nucleolar RNA U3
AT1G64220	2.38785	TOM7-2	Mitochondrial import receptor subunit TOM7-2 [Source:UniProtKB/Swiss-Prot;Acc:Q3ECI7]
AT3G53980	2.38512	-	At3g53980 [Source:UniProtKB/TrEMBL;Acc:Q9M329]
AT2G31980	2.37081	CYS2	Cysteine proteinase inhibitor [Source:UniProtKB/TrEMBL;Acc:A0A178VSQ8]
ENSRNA049493835	2.3702	Plant_SRP	Plant signal recognition particle RNA
AT2G30550	2.36821	-	Phospholipase A1-Igamma2, chloroplastic [Source:UniProtKB/Swiss-Prot;Acc:Q3EBR6]
AT3G27660	2.36143	OL2	Oleosin 20.3 kDa [Source:UniProtKB/Swiss-Prot;Acc:Q42431]
AT1G43800	2.36065	S-ACP-DES6	Stearoyl-[acyl-carrier-protein] 9-desaturase 6, chloroplastic [Source:UniProtKB/Swiss-Prot;Acc:Q84VY3]
AT3G59370	2.35762	-	At3g59370 [Source:UniProtKB/TrEMBL;Acc:Q9LX34]
AT2G43010	2.35617	PIF4	phytochrome interacting factor 4 [Source:TAIR;Acc:AT2G43010]
AT3G22370	2.34208	AOX1A	Ubiquinol oxidase 1a, mitochondrial [Source:UniProtKB/Swiss-Prot;Acc:Q39219]
AT4G08040	2.33036	ACS11	1-aminocyclopropane-1-carboxylate synthase 11 [Source:UniProtKB/Swiss-Prot;Acc:Q9S9U6]
AT5G54100	2.32336	-	At5g54100 [Source:UniProtKB/TrEMBL;Acc:Q9LVW0]
AT3G02380	2.32109	COL2	Zinc finger protein CONSTANS-LIKE 2 [Source:UniProtKB/Swiss-Prot;Acc:Q96502]
AT2G47770	2.30896	TSPO	TSPO [Source:UniProtKB/TrEMBL;Acc:A0A178W1Q1]
AT1G15870	2.30711	-	At1g15870/F7H2_19 [Source:UniProtKB/TrEMBL;Acc:Q9LMP8]
AT5G24110	2.30346	WRKY30	Probable WRKY transcription factor 30 [Source:UniProtKB/Swiss-Prot;Acc:Q9FL62]
novel.110	2.30028	-	-
AT2G35480	2.29857	-	Envelope glycoprotein [Source:UniProtKB/TrEMBL;Acc:Q8VZ11]
AT3G49620	2.2985	DIN11	Probable 2-oxoglutarate-dependent dioxygenase DIN11 [Source:UniProtKB/Swiss-Prot;Acc:Q8H113]
AT5G01320	2.29407	PDC4	Pyruvate decarboxylase 4 [Source:UniProtKB/Swiss-Prot;Acc:Q9M040]
AT1G65490	2.29317	-	unknown protein; FUNCTIONS IN: molecular_function unknown; INVOLVED IN: biological_process unknown; LOCATED IN: endomembrane system; EXPRESSED IN: 22 plant structures; EXPRESSED DURING: 13 growth stages; BEST Arabidopsis thaliana protein match is: u /.../ protein (TAIR:AT1G65486.1); Has 23 Blast hits to 23 proteins in 2 species: Archae - 0; Bacteria - 0; Metazoa - 0; Fungi - 0; Plants - 23; Virus…
AT2G36800	2.27612	UGT73C5	Glycosyltransferase (Fragment) [Source:UniProtKB/TrEMBL;Acc:W8Q3B1]
AT3G53232	2.27138	RTFL1	At3g53232 [Source:UniProtKB/TrEMBL;Acc:Q8LBB5]
AT1G30160	2.24893	-	At1g30160 [Source:UniProtKB/TrEMBL;Acc:Q6DBP6]
AT5G52570	2.2361	BETA-OHASE 2	Beta-carotene 3-hydroxylase 2, chloroplastic [Source:UniProtKB/Swiss-Prot;Acc:Q9LTG0]
AT2G36770	2.23404	UGT73C4	Glycosyltransferase (Fragment) [Source:UniProtKB/TrEMBL;Acc:W8QNU5]
AT4G15910	2.23195	ATDI21	DI21 [Source:UniProtKB/TrEMBL;Acc:A0A178UX68]
AT1G53830	2.21527	PME2	Pectinesterase 2 [Source:UniProtKB/Swiss-Prot;Acc:Q42534]
AT5G53250	2.20371	AGP22	ATAGP22 [Source:UniProtKB/TrEMBL;Acc:A0A178UC75]
AT5G24220	2.20285	-	Gb [Source:UniProtKB/TrEMBL;Acc:Q9FNG0]
AT1G48400	2.19889	-	F-box/RNI-like/FBD-like domains-containing protein [Source:TAIR;Acc:AT1G48400]
AT5G15970	2.19677	KIN2	KIN2 [Source:UniProtKB/TrEMBL;Acc:A0A178UTE3]
AT5G01330	2.19536	PDC3	Pyruvate decarboxylase 3 [Source:UniProtKB/Swiss-Prot;Acc:Q9M039]
AT4G03292	2.1885	-	Polynucleotidyl transferase, ribonuclease H-like superfamily protein [Source:UniProtKB/TrEMBL;Acc:Q3E7R1]
AT4G13577	2.18633	-
AT3G28890	2.17981	AtRLP43	Receptor-like protein 43 [Source:UniProtKB/Swiss-Prot;Acc:Q9LJW7]
AT2G06002	2.16055	-	other RNA [Source:TAIR;Acc:AT2G06002]
AT1G04660	2.15988	-	Glycine-rich protein [Source:UniProtKB/TrEMBL;Acc:O23018]
AT1G51380	2.15755	RH34	DEAD-box ATP-dependent RNA helicase 34 [Source:UniProtKB/Swiss-Prot;Acc:Q9C8J1]
AT1G73600	2.15706	-	S-adenosyl-L-methionine-dependent methyltransferases superfamily protein [Source:TAIR;Acc:AT1G73600]
AT1G11175	2.14335	-	other RNA [Source:TAIR;Acc:AT1G11175]
AT5G43450	2.14048	-	1-aminocyclopropane-1-carboxylate oxidase homolog 10 [Source:UniProtKB/Swiss-Prot;Acc:Q9LSW6]
AT4G17470	2.13987	-	Alpha/beta-Hydrolases superfamily protein [Source:UniProtKB/TrEMBL;Acc:Q501G7]
novel.126	2.13842	-	PF04827:Plant transposon protein
AT5G22520	2.12757	-	At5g22520 [Source:UniProtKB/TrEMBL;Acc:Q9FK87]
AT3G63380	2.12725	ACA12	Calcium-transporting ATPase [Source:UniProtKB/TrEMBL;Acc:A0A178VEV7]
AT5G57660	2.12402	COL5	Zinc finger protein CONSTANS-LIKE 5 [Source:UniProtKB/Swiss-Prot;Acc:Q9FHH8]
AT4G03320	2.1141	TIC20-IV	Protein TIC 20-IV, chloroplastic [Source:UniProtKB/Swiss-Prot;Acc:Q9ZQZ9]
AT1G53080	2.1128	-	Lectin-like protein At1g53080 [Source:UniProtKB/Swiss-Prot;Acc:Q9LNN3]
ENSRNA049493837	2.11185	Plant_SRP	Plant signal recognition particle RNA
AT1G05675	2.10716	UGT74E1	Glycosyltransferase (Fragment) [Source:UniProtKB/TrEMBL;Acc:A0A1W6AJW6]
AT1G32870	2.10351	ANAC13	NAC domain protein 13 [Source:TAIR;Acc:AT1G32870]
AT1G52855	2.07961	-	At1g52855 [Source:UniProtKB/TrEMBL;Acc:Q8LC41]
AT3G18610	2.07943	NUCL2	Nucleolin 2 [Source:UniProtKB/Swiss-Prot;Acc:Q1PEP5]
AT3G47420	2.07809	ATPS3	Putative glycerol-3-phosphate transporter 1 [Source:UniProtKB/Swiss-Prot;Acc:Q9C5L3]
AT3G26830	2.07624	CYP71B15	Bifunctional dihydrocamalexate synthase/camalexin synthase [Source:UniProtKB/Swiss-Prot;Acc:Q9LW27]
AT5G35525	2.06852	PCR3	Protein PLANT CADMIUM RESISTANCE 3 [Source:UniProtKB/Swiss-Prot;Acc:P0CW97]
AT5G56300	2.06789	GAMT2	Gibberellic acid methyltransferase 2 [Source:UniProtKB/Swiss-Prot;Acc:Q5XF78]
AT3G12860	2.06624	-	NOP56-like pre RNA processing ribonucleoprotein [Source:UniProtKB/TrEMBL;Acc:Q9LTV0]
AT5G19300	2.06211	-	At5g19300 [Source:UniProtKB/TrEMBL;Acc:Q6NLH7]
AT1G02340	2.04278	HFR1	Transcription factor HFR1 [Source:UniProtKB/Swiss-Prot;Acc:Q9FE22]
AT4G14060	2.03789	-	AT4g14060/dl3070w [Source:UniProtKB/TrEMBL;Acc:O23267]
AT2G01520	2.03766	MLP328	MLP-like protein 328 [Source:UniProtKB/Swiss-Prot;Acc:Q9ZVF3]
AT5G66052	2.03634	-	Transmembrane protein [Source:UniProtKB/TrEMBL;Acc:Q8GW83]
AT3G47965	2.03315	-	AT3g47961 [Source:UniProtKB/TrEMBL;Acc:Q9ASY5]
AT2G37870	2.02933	-	Bifunctional inhibitor/lipid-transfer protein/seed storage 2S albumin superfamily protein [Source:UniProtKB/TrEMBL;Acc:Q9SHA0]
ENSRNA049493684	2.02345	U5	U5 spliceosomal RNA
AT1G74810	2.01759	BOR5	Putative boron transporter 5 [Source:UniProtKB/Swiss-Prot;Acc:Q9SSG5]
AT5G61490	2.01578	-	Transmembrane protein [Source:UniProtKB/TrEMBL;Acc:Q9FKH0]
novel.202	2.01487	-	-
AT3G17420	2.00743	GPK1	Probable receptor-like protein kinase At3g17420 [Source:UniProtKB/Swiss-Prot;Acc:Q9LRP3]
AT5G39660	2.00192	CDF2	Cyclic dof factor 2 [Source:UniProtKB/Swiss-Prot;Acc:Q93ZL5]
AT3G28210	1.9962	SAP12	Zinc finger AN1 domain-containing stress-associated protein 12 [Source:UniProtKB/Swiss-Prot;Acc:Q67YE6]
novel.171	1.99393	-	-
AT5G59240	1.99322	RPS8B	40S ribosomal protein S8 [Source:UniProtKB/TrEMBL;Acc:Q0WSK1]
AT4G10040	1.99117	CYTC-2	CYTC-2 [Source:UniProtKB/TrEMBL;Acc:A0A178UZN3]
AT3G28857	1.98231	PRE5	Transcription factor PRE5 [Source:UniProtKB/Swiss-Prot;Acc:Q9LJX1]
AT1G73330	1.97454	ATDR4	Dr4 protein [Source:UniProtKB/TrEMBL;Acc:Q39091]
AT5G39860	1.97446	PRE1	Transcription factor PRE1 [Source:UniProtKB/Swiss-Prot;Acc:Q9FLE9]
AT1G20065	1.97442	-	DNA-directed RNA polymerase I subunit RPA12-like protein [Source:UniProtKB/TrEMBL;Acc:Q1G3U4]
AT2G04795	1.97325	-	AT2g04793 [Source:UniProtKB/TrEMBL;Acc:Q94JV8]
AT1G50400	1.96993	TOM40-2	Probable mitochondrial import receptor subunit TOM40-2 [Source:UniProtKB/Swiss-Prot;Acc:Q9SX55]
AT3G13432	1.96859	-	Transmembrane protein [Source:UniProtKB/TrEMBL;Acc:Q56YQ1]
AT5G59510	1.96363	RTFL5	At5g59510 [Source:UniProtKB/TrEMBL;Acc:Q8LE84]
AT5G66590	1.9483	-	CAP (Cysteine-rich secretory proteins, Antigen 5, and Pathogenesis-related 1 protein) superfamily protein [Source:UniProtKB/TrEMBL;Acc:Q9FJY1]
AT5G40690	1.94614	-	At5g40690 [Source:UniProtKB/TrEMBL;Acc:Q9FM29]
AT2G37180	1.9443	PIP2-3	Aquaporin PIP2-3 [Source:UniProtKB/Swiss-Prot;Acc:P30302]
AT5G02220	1.94159	SMR4	Cyclin-dependent protein kinase inhibitor SMR4 [Source:UniProtKB/Swiss-Prot;Acc:Q1JPP8]
AT1G10585	1.94157	BHLH167	Transcription factor bHLH167 [Source:UniProtKB/Swiss-Prot;Acc:F4I4E1]
AT4G05020	1.94126	NDB2	NAD(P)H dehydrogenase B2 [Source:UniProtKB/TrEMBL;Acc:F4JGL5]
AT1G06040	1.93586	BBX24	B-box zinc finger protein 24 [Source:UniProtKB/Swiss-Prot;Acc:Q96288]
AT1G33102	1.93543	-	Putative uncharacterized protein [Source:UniProtKB/TrEMBL;Acc:Q0WN65]
AT3G61100	1.93445	-	Putative endonuclease or glycosyl hydrolase [Source:UniProtKB/TrEMBL;Acc:Q9LEW6]
AT5G24655	1.93377	LSU4	Protein RESPONSE TO LOW SULFUR 4 [Source:UniProtKB/Swiss-Prot;Acc:Q8L8S2]
AT2G32990	1.92998	AtGH9B8	Endoglucanase 11 [Source:UniProtKB/Swiss-Prot;Acc:O48766]
AT1G78190	1.91711	-	Multifunctional methyltransferase subunit TRM112 homolog B [Source:UniProtKB/Swiss-Prot;Acc:Q9C9R3]
AT5G14180	1.91602	LIP2	Triacylglycerol lipase 2 [Source:UniProtKB/Swiss-Prot;Acc:Q67ZU1]
AT3G02240	1.90836	RGF7	Root meristem growth factor 7 [Source:UniProtKB/Swiss-Prot;Acc:Q6NNL3]
AT5G20000	1.90777	RPT6B	26S proteasome regulatory subunit 8 homolog B [Source:UniProtKB/Swiss-Prot;Acc:Q94BQ2]
AT5G06190	1.90537	-	unknown protein; BEST Arabidopsis thaliana protein match is: unknown protein (TAIR:AT3G58540.1); Has 30201 Blast hits to 17322 proteins in 780 species: Archae - 12; Bacteria - 1396; Metazoa - 17338; Fungi - 3422; Plants - 5037; Viruses - 0; Other Eu /.../es - 2996 (source: NCBI BLink). [Source:TAIR;Acc:AT5G06190]
AT3G05650	1.90022	AtRLP32	Receptor-like protein 32 [Source:UniProtKB/Swiss-Prot;Acc:Q9M9X0]
AT1G32960	1.89576	SBT3.3	Subtilisin-like protease SBT3.3 [Source:UniProtKB/Swiss-Prot;Acc:Q9MAP5]
AT3G51660	1.89497	-	LS1-like protein [Source:UniProtKB/TrEMBL;Acc:Q8LG92]
AT5G54270	1.89054	LHCB3	Chlorophyll a-b binding protein 3, chloroplastic [Source:UniProtKB/Swiss-Prot;Acc:Q9S7M0]
AT3G04000	1.88501	ChlADR2	NADPH-dependent aldehyde reductase 2, chloroplastic [Source:UniProtKB/Swiss-Prot;Acc:Q9SQR2]
AT5G64180	1.88336	-	Dbj [Source:UniProtKB/TrEMBL;Acc:Q9FMG6]
AT1G60740	1.87943	PRXIID	At1g60740 [Source:UniProtKB/TrEMBL;Acc:B4G289]
AT1G14060	1.87656	-	F7A19.14 protein [Source:UniProtKB/TrEMBL;Acc:Q9XI82]
AT5G25980	1.8723	TGG2	Myrosinase 2 [Source:UniProtKB/Swiss-Prot;Acc:Q9C5C2]
AT5G58310	1.86351	MES18	Methylesterase 18 [Source:UniProtKB/Swiss-Prot;Acc:Q9LVL9]
AT1G33030	1.86225	-	At1g33030 [Source:UniProtKB/TrEMBL;Acc:Q9MAP0]
AT4G10150	1.86092	ATL7	RING-H2 finger protein ATL7 [Source:UniProtKB/Swiss-Prot;Acc:Q9SN28]
AT2G38390	1.85754	PER23	Peroxidase 23 [Source:UniProtKB/Swiss-Prot;Acc:O80912]
AT1G43910	1.85359	-	AAA-ATPase At1g43910 [Source:UniProtKB/Swiss-Prot;Acc:Q9LP11]
AT5G56320	1.85141	ATEXPA14	expansin A14 [Source:TAIR;Acc:AT5G56320]
AT3G47500	1.84907	CDF3	Cyclic dof factor 3 [Source:UniProtKB/Swiss-Prot;Acc:Q8LFV3]
AT4G25630	1.83538	MED36A	Mediator of RNA polymerase II transcription subunit 36a [Source:UniProtKB/Swiss-Prot;Acc:Q94AH9]
AT4G01895	1.83325	-	At4g01895 [Source:UniProtKB/TrEMBL;Acc:Q9FNY8]
AT2G35950	1.83278	EDA12	embryo sac development arrest 12 [Source:TAIR;Acc:AT2G35950]
AT1G65970	1.81995	PRXIIC	TPX2 [Source:UniProtKB/TrEMBL;Acc:A0A178WKG0]
AT5G19550	1.81624	ASP2	Aspartate aminotransferase [Source:UniProtKB/TrEMBL;Acc:Q1EBW2]
AT3G58550	1.81221	-	At3g58550 [Source:UniProtKB/TrEMBL;Acc:Q9M2G1]
AT5G55200	1.81128	Mge1	GrpE protein homolog 1, mitochondrial [Source:UniProtKB/Swiss-Prot;Acc:Q9FLP3]
AT2G32030	1.81032	-	Acyl-CoA N-acyltransferases (NAT) superfamily protein [Source:UniProtKB/TrEMBL;Acc:Q9SKZ6]
AT5G16200	1.80849	-	50S ribosomal protein-like protein [Source:UniProtKB/TrEMBL;Acc:Q9LF08]
AT1G44446	1.79904	CAO	CH1 [Source:UniProtKB/TrEMBL;Acc:A0A178W6L1]
AT5G51830	1.79408	-	Probable fructokinase-7 [Source:UniProtKB/Swiss-Prot;Acc:Q9FLH8]
AT1G69790	1.79367	PBL18	Probable serine/threonine-protein kinase PBL18 [Source:UniProtKB/Swiss-Prot;Acc:Q5XF79]
AT5G41763	1.79256	-	Uncharacterized protein (Fragment) [Source:UniProtKB/TrEMBL;Acc:A0A1P8BEK1]
AT1G64900	1.78814	CYP89A2	Cytochrome P450 89A2 [Source:UniProtKB/Swiss-Prot;Acc:Q42602]
AT2G01610	1.78238	-	At2g01610 [Source:UniProtKB/TrEMBL;Acc:Q9ZNU5]
AT4G25470	1.78022	DREB1C	C-repeat binding factor 2 [Source:UniProtKB/TrEMBL;Acc:B2BIW9]
AT5G45095	1.77631	-	Putative uncharacterized protein [Source:UniProtKB/TrEMBL;Acc:Q8GZ89]
AT5G07322	1.77188	-	other RNA [Source:TAIR;Acc:AT5G07322]
AT1G16730	1.77145	UP6	F17F16.6 protein [Source:UniProtKB/TrEMBL;Acc:Q9FWQ7]
AT3G03470	1.77094	CYP89A9	Cytochrome P450 89A9 [Source:UniProtKB/Swiss-Prot;Acc:Q9SRQ1]
AT3G16800	1.77016	-	Probable protein phosphatase 2C 41 [Source:UniProtKB/Swiss-Prot;Acc:Q9LRZ4]
AT1G62180	1.76581	2025-04-02	5'-adenylylsulfate reductase 2, chloroplastic [Source:UniProtKB/Swiss-Prot;Acc:P92981]
AT3G15356	1.76542	LEC	Lectin-like protein LEC [Source:UniProtKB/Swiss-Prot;Acc:Q9LJR2]
AT4G21850	1.76498	MSRB9	MSRB9 [Source:UniProtKB/TrEMBL;Acc:A0A178V287]
AT2G01008	1.76099	-	FUNCTIONS IN: molecular_function unknown; INVOLVED IN: biological_process unknown; LOCATED IN: cellular_component unknown; BEST Arabidopsis thaliana protein match is: maternal effect embryo arrest 38 (TAIR:AT3G43160.1). [Source:TAIR;Acc:AT2G01008]
AT1G77570	1.75995	-	Putative DNA-binding protein [Source:UniProtKB/TrEMBL;Acc:Q67XK8]
AT4G38932	1.75832	-	Potential natural antisense gene, locus overlaps with AT4G38930 [Source:TAIR;Acc:AT4G38932]
AT3G10930	1.75749	-	Uncharacterized protein At3g10930 [Source:UniProtKB/TrEMBL;Acc:Q84TK4]
AT5G18840	1.75151	-	Sugar transporter ERD6-like 16 [Source:UniProtKB/Swiss-Prot;Acc:Q8LBI9]
AT1G01480	1.7505	ACS2	1-aminocyclopropane-1-carboxylate synthase 2 [Source:UniProtKB/Swiss-Prot;Acc:Q06402]
AT1G49640	1.7435	CXE3	Probable carboxylesterase 3 [Source:UniProtKB/Swiss-Prot;Acc:Q9FX92]
AT5G09978	1.74308	PEP7	Elicitor peptide 7 [Source:UniProtKB/Swiss-Prot;Acc:P0C1T5]
AT5G25140	1.73958	CYP71B13	Cytochrome P450 71B13 [Source:UniProtKB/Swiss-Prot;Acc:P58050]
AT3G53310	1.73914	REM20	B3 domain-containing protein REM20 [Source:UniProtKB/Swiss-Prot;Acc:Q8LAV5]
AT3G55620	1.73806	EIF6-2	Eukaryotic translation initiation factor 6-2 [Source:UniProtKB/Swiss-Prot;Acc:Q9M060]
AT5G62440	1.73481	EMB514	Protein EMBRYO DEFECTIVE 514 [Source:UniProtKB/Swiss-Prot;Acc:Q8L557]
AT1G69490	1.73006	NAC029	NAP [Source:UniProtKB/TrEMBL;Acc:A0A178W8K0]
AT5G27120	1.72608	NOP5-1	Probable nucleolar protein 5-1 [Source:UniProtKB/Swiss-Prot;Acc:O04658]
AT1G42560	1.72591	MLO9	MLO-like protein 9 [Source:UniProtKB/Swiss-Prot;Acc:Q94KB4]
AT1G56165	1.72571	-	other RNA [Source:TAIR;Acc:AT1G56165]
AT5G39850	1.72474	RPS9C	40S ribosomal protein S9-2 [Source:UniProtKB/Swiss-Prot;Acc:Q9FLF0]
AT5G22390	1.72394	-	FANTASTIC four-like protein (DUF3049) [Source:UniProtKB/TrEMBL;Acc:Q9FMR2]
AT2G04040	1.712	DTX1	Protein DETOXIFICATION [Source:UniProtKB/TrEMBL;Acc:A0A178VPK7]
AT5G45010	1.70429	DSS1(V)	DSS1(V) [Source:UniProtKB/TrEMBL;Acc:Q2PDG4]
AT5G43150	1.70049	-	At5g43150 [Source:UniProtKB/TrEMBL;Acc:Q9FMG8]
AT3G15518	1.69915	-	Putative uncharacterized protein [Source:UniProtKB/TrEMBL;Acc:Q8GYA5]
AT4G38560	1.69449	-	Phospholipase like protein [Source:UniProtKB/TrEMBL;Acc:Q0WV01]
AT3G05936	1.69279	-	Putative uncharacterized protein [Source:UniProtKB/TrEMBL;Acc:Q1G3B3]
AT2G35343	1.69214	-
AT3G02620	1.68966	-	Plant stearoyl-acyl-carrier-protein desaturase family protein [Source:UniProtKB/TrEMBL;Acc:A0A178VGR6]
AT5G18790	1.68703	-	At3g06320 [Source:UniProtKB/TrEMBL;Acc:Q9SQT5]
AT4G32280	1.68262	IAA29	Auxin-responsive protein [Source:UniProtKB/TrEMBL;Acc:Q2VWA0]
AT3G14210	1.67788	ESM1	GDSL esterase/lipase ESM1 [Source:UniProtKB/Swiss-Prot;Acc:Q9LJG3]
AT1G17180	1.67754	GSTU25	Glutathione S-transferase U25 [Source:UniProtKB/Swiss-Prot;Acc:Q9SHH7]
AT2G14900	1.67572	GASA7	Gibberellin-regulated protein 7 [Source:UniProtKB/Swiss-Prot;Acc:O82328]
AT3G13910	1.67446	-	Protein of unknown function (DUF3511) [Source:TAIR;Acc:AT3G13910]
AT1G60590	1.67418	-	Pectin lyase-like superfamily protein [Source:UniProtKB/TrEMBL;Acc:O22699]
AT5G24120	1.67342	SIGE	RNA polymerase sigma factor sigE, chloroplastic/mitochondrial [Source:UniProtKB/Swiss-Prot;Acc:Q9ZNX9]
AT1G48745	1.67286	-	Putative uncharacterized protein [Source:UniProtKB/TrEMBL;Acc:Q1G3E1]
AT5G06550	1.6722	-	F-box protein At5g06550 [Source:UniProtKB/Swiss-Prot;Acc:Q67XX3]
AT5G56540	1.67155	AGP14	Arabinogalactan peptide 14 [Source:UniProtKB/Swiss-Prot;Acc:Q9LVC0]
AT1G29660	1.6709	-	GDSL esterase/lipase At1g29660 [Source:UniProtKB/Swiss-Prot;Acc:Q9C7N5]
AT2G44860	1.65799	-	Probable ribosome biogenesis protein RLP24 [Source:UniProtKB/Swiss-Prot;Acc:O22165]
AT5G41765	1.65635	-	Probable transcription factor At5g41765 [Source:UniProtKB/Swiss-Prot;Acc:F4JYJ1]
AT3G04120	1.6549	GAPC1	Glyceraldehyde-3-phosphate dehydrogenase GAPC1, cytosolic [Source:UniProtKB/Swiss-Prot;Acc:P25858]
AT2G46600	1.65347	KIC	Calcium-binding protein KIC [Source:UniProtKB/Swiss-Prot;Acc:Q9ZPX9]
AT4G15770	1.651	-	60S ribosome subunit biogenesis protein NIP7 homolog [Source:UniProtKB/TrEMBL;Acc:Q6NM52]
AT2G15130	1.64722	-	Plant basic secretory protein (BSP) family protein [Source:UniProtKB/TrEMBL;Acc:Q9ZUJ8]
AT4G16240	1.64481	-	Glycine-rich protein homolog [Source:UniProtKB/TrEMBL;Acc:O23471]
AT4G24110	1.64477	-	NADP-specific glutamate dehydrogenase [Source:UniProtKB/TrEMBL;Acc:O22980]
AT1G33720	1.64404	CYP76C6	Cytochrome P450, family 76, subfamily C, polypeptide 6 [Source:UniProtKB/TrEMBL;Acc:Q9LQ25]
novel.148	1.64354	-	-
AT4G12382	1.6403	-	F-box protein At4g12382 [Source:UniProtKB/Swiss-Prot;Acc:Q1G3I7]
AT3G16310	1.6398	NUP35	Nuclear pore complex protein NUP35 [Source:UniProtKB/Swiss-Prot;Acc:O04326]
AT3G04300	1.63589	-	At3g04300 [Source:UniProtKB/TrEMBL;Acc:Q9M8Y6]
AT3G44750	1.63269	HDT1	Histone deacetylase HDT1 [Source:UniProtKB/Swiss-Prot;Acc:Q9FVE6]
AT1G15460	1.63118	BOR4	BOR4 [Source:UniProtKB/TrEMBL;Acc:A0A178W6Z7]
AT3G10110	1.62856	TIM22-1	Mitochondrial import inner membrane translocase subunit TIM22-1 [Source:UniProtKB/Swiss-Prot;Acc:A2RVP7]
AT3G43580	1.62768	-	At3g43580 [Source:UniProtKB/TrEMBL;Acc:Q9FYD2]
AT1G72330	1.61772	ALAAT2	alanine aminotransferase 2 [Source:TAIR;Acc:AT1G72330]
AT5G18060	1.6133	SAUR23	SAUR23 [Source:UniProtKB/TrEMBL;Acc:A0A178UM65]
AT5G04190	1.61324	PKS4	Protein PHYTOCHROME KINASE SUBSTRATE 4 [Source:UniProtKB/Swiss-Prot;Acc:Q9FYE2]
AT1G02350	1.61213	-	Protoporphyrinogen oxidase-like protein [Source:UniProtKB/TrEMBL;Acc:F4HVZ8]
AT4G37910	1.60963	HSP70-9	Heat shock 70 kDa protein 9, mitochondrial [Source:UniProtKB/Swiss-Prot;Acc:Q8GUM2]
AT4G37530	1.60774	PER51	Peroxidase 51 [Source:UniProtKB/Swiss-Prot;Acc:Q9SZE7]
AT5G44569	1.60624	-
AT3G59060	1.60378	PIF5	Transcription factor PIF5 [Source:UniProtKB/Swiss-Prot;Acc:Q84LH8]
AT1G31258	1.60278	-	other RNA [Source:TAIR;Acc:AT1G31258]
AT5G14580	1.60273	PNP2	Polyribonucleotide nucleotidyltransferase 2, mitochondrial [Source:UniProtKB/Swiss-Prot;Acc:Q9S7G6]
AT1G23100	1.59786	-	GroES-like family protein [Source:UniProtKB/TrEMBL;Acc:Q8LDC9]
AT5G02580	1.58404	-	Argininosuccinate lyase [Source:UniProtKB/TrEMBL;Acc:Q84TG0]
AT5G18270	1.58207	ANAC087	NAC domain-containing protein 87 [Source:UniProtKB/Swiss-Prot;Acc:Q9FK44]
AT3G53230	1.58057	CDC48D	Cell division control protein 48 homolog D [Source:UniProtKB/Swiss-Prot;Acc:Q9SCN8]
AT3G62460	1.57767	-	AT3g62460/T12C14_160 [Source:UniProtKB/TrEMBL;Acc:Q9LZP4]
AT1G26470	1.57747	-	Chromatin modification-like protein [Source:UniProtKB/TrEMBL;Acc:Q9FZD2]
AT5G01445	1.57637	-	unknown protein; FUNCTIONS IN: molecular_function unknown; INVOLVED IN: biological_process unknown; LOCATED IN: mitochondrion; Has 5 Blast hits to 5 proteins in 2 species: Archae - 0; Bacteria - 0; Metazoa - 0; Fungi - 0; Plants - 5; Viruses - 0; Ot /.../karyotes - 0 (source: NCBI BLink). [Source:TAIR;Acc:AT5G01445]
AT1G08610	1.57544	-	Pentatricopeptide repeat-containing protein At1g08610 [Source:UniProtKB/Swiss-Prot;Acc:Q9FRS4]
AT1G30070	1.57049	-	SGS domain-containing protein [Source:UniProtKB/TrEMBL;Acc:F4I4Q9]
AT3G46560	1.56892	TIM9	Mitochondrial import inner membrane translocase subunit TIM9 [Source:UniProtKB/Swiss-Prot;Acc:Q9XGX9]
AT4G27310	1.56847	-	BBX28 [Source:UniProtKB/TrEMBL;Acc:A0A178V4D3]
AT4G23290	1.56602	CRK21	Cysteine-rich receptor-like protein kinase 21 [Source:UniProtKB/Swiss-Prot;Acc:Q3E9X6]
AT4G16780	1.56523	HAT4	Homeobox-leucine zipper protein HAT4 [Source:UniProtKB/Swiss-Prot;Acc:Q05466]
AT1G17170	1.55478	GSTU24	Glutathione S-transferase U24 [Source:UniProtKB/Swiss-Prot;Acc:Q9SHH6]
AT5G38020	1.55368	-	At5g38020 [Source:UniProtKB/TrEMBL;Acc:Q84MB1]
AT1G79075	1.55191	-	other RNA [Source:TAIR;Acc:AT1G79075]
AT5G60660	1.54843	PIP2-4	PIP2F [Source:UniProtKB/TrEMBL;Acc:A0A178UG45]
AT5G02575	1.54749	-
AT3G44310	1.54587	NIT1	Uncharacterized protein At3g44310 (Fragment) [Source:UniProtKB/TrEMBL;Acc:C0SVD5]
AT1G20430	1.54169	-	Putative uncharacterized protein [Source:UniProtKB/TrEMBL;Acc:Q94B54]
AT4G29930	1.5412	BHLH27	Transcription factor bHLH27 [Source:UniProtKB/Swiss-Prot;Acc:Q700E3]
AT2G38610	1.53962	-	KH domain-containing protein At2g38610 [Source:UniProtKB/Swiss-Prot;Acc:Q9ZVI3]
AT1G24260	1.53537	2025-09-03	At1g24260 [Source:UniProtKB/TrEMBL;Acc:B4F7R9]
AT3G00970	1.53503	-
AT4G38960	1.53201	-	B-box type zinc finger family protein [Source:UniProtKB/TrEMBL;Acc:F4JUJ1]
AT2G36780	1.53025	UGT73C3	UDP-glycosyltransferase 73C3 [Source:UniProtKB/Swiss-Prot;Acc:Q9ZQ96]
AT3G58200	1.52851	-	MATH domain and coiled-coil domain-containing protein At3g58200 [Source:UniProtKB/Swiss-Prot;Acc:Q9M2J6]
AT5G15750	1.52715	-	Alpha-L RNA-binding motif/Ribosomal protein S4 family protein [Source:UniProtKB/TrEMBL;Acc:Q683D4]
AT1G36180	1.5254	ACC2	Acetyl-CoA carboxylase 2 [Source:UniProtKB/Swiss-Prot;Acc:F4I1L3]
AT1G60730	1.525	-	NAD(P)-linked oxidoreductase superfamily protein [Source:TAIR;Acc:AT1G60730]
AT1G66590	1.52439	ATCOX19-1	Cytochrome c oxidase 19-1 [Source:UniProtKB/TrEMBL;Acc:F4IEX1]
AT4G05390	1.52428	RFNR1	Ferredoxin--NADP reductase, root isozyme 1, chloroplastic [Source:UniProtKB/Swiss-Prot;Acc:Q9M0V6]
AT3G06320	1.52363	-	At3g06320 [Source:UniProtKB/TrEMBL;Acc:Q9SQT5]
AT4G35295	1.52127	-	Homoserine kinase, putative / HSK [Source:UniProtKB/TrEMBL;Acc:F4JMB5]
AT3G56070	1.521	CYP19-3	Peptidyl-prolyl cis-trans isomerase CYP19-3 [Source:UniProtKB/Swiss-Prot;Acc:Q38867]
AT5G07010	1.51949	SOT15	Sulfotransferase [Source:UniProtKB/TrEMBL;Acc:A0A178UG65]
AT1G61570	1.51904	TIM13	Mitochondrial import inner membrane translocase subunit TIM13 [Source:UniProtKB/Swiss-Prot;Acc:Q9XH48]
AT2G20940	1.51207	-	At2g20940 [Source:UniProtKB/TrEMBL;Acc:Q9SKR7]
AT3G22660	1.51161	EBP2	Probable rRNA-processing protein EBP2 homolog [Source:UniProtKB/Swiss-Prot;Acc:Q9LUJ5]
AT5G40580	1.50585	PBB2	Proteasome subunit beta type-7-B [Source:UniProtKB/Swiss-Prot;Acc:Q7DLS1]
novel.7	1.50333	-	PF06747:CHCH domain
AT4G19820	1.50315	-	Glycosyl hydrolase family protein with chitinase insertion domain [Source:TAIR;Acc:AT4G19820]
AT1G72430	1.50211	-	Auxin-responsive protein SAUR78 [Source:UniProtKB/Swiss-Prot;Acc:Q9C9E1]
AT1G71430	1.50011	-	At1g71430 [Source:UniProtKB/TrEMBL;Acc:Q9C9I0]
AT1G64490	1.49746	-	At1g64490 [Source:UniProtKB/TrEMBL;Acc:Q9SGW6]
AT1G11070	1.48496	-	BEST Arabidopsis thaliana protein match is: Hydroxyproline-rich glycoprotein family protein (TAIR:AT1G61080.1); Has 579 Blast hits to 567 proteins in 152 species: Archae - 0; Bacteria - 68; Metazoa - 159; Fungi - 113; Plants - 172; Viruses - 0; Othe /.../ryotes - 67 (source: NCBI BLink). [Source:TAIR;Acc:AT1G11070]
AT5G63180	1.48219	-	Probable pectate lyase 22 [Source:UniProtKB/Swiss-Prot;Acc:Q93Z25]
AT5G52900	1.47712	MAKR6	Probable membrane-associated kinase regulator 6 [Source:UniProtKB/Swiss-Prot;Acc:Q84JK8]
AT1G29050	1.47705	TBL38	Protein trichome birefringence-like 38 [Source:UniProtKB/Swiss-Prot;Acc:Q8VY22]
AT4G11210	1.47461	DIR14	Dirigent protein [Source:UniProtKB/TrEMBL;Acc:A0A178V5P7]
AT2G13550	1.47351	-	unknown protein; Has 23 Blast hits to 20 proteins in 10 species: Archae - 0; Bacteria - 0; Metazoa - 10; Fungi - 0; Plants - 4; Viruses - 0; Other Eukaryotes - 9 (source: NCBI BLink). [Source:TAIR;Acc:AT2G13550]
AT4G35630	1.47128	PSAT1	Phosphoserine aminotransferase 1, chloroplastic [Source:UniProtKB/Swiss-Prot;Acc:Q96255]
AT1G23280	1.47001	-	Protein MAK16 homolog [Source:UniProtKB/TrEMBL;Acc:F4I4Q1]
AT2G05075	1.46853	-
AT5G02050	1.46679	-	At5g02050 [Source:UniProtKB/TrEMBL;Acc:Q9LZM6]
AT5G22580	1.46211	-	Stress-response A/B barrel domain-containing protein At5g22580 [Source:UniProtKB/Swiss-Prot;Acc:Q9FK81]
AT1G67365	1.45838	-	other RNA [Source:TAIR;Acc:AT1G67365]
AT1G47510	1.45674	IP5P11	Type IV inositol polyphosphate 5-phosphatase 11 [Source:UniProtKB/Swiss-Prot;Acc:Q5EAF2]
AT5G13490	1.4545	AAC2	AAC2 [Source:UniProtKB/TrEMBL;Acc:A0A178UF67]
AT1G56150	1.45331	SAUR71	Auxin-responsive protein SAUR71 [Source:UniProtKB/Swiss-Prot;Acc:Q9SGU2]
AT1G55960	1.44895	-	Polyketide cyclase/dehydrase and lipid transport superfamily protein [Source:UniProtKB/TrEMBL;Acc:Q93YV2]
AT2G40200	1.44617	BHLH51	Transcription factor bHLH51 [Source:UniProtKB/Swiss-Prot;Acc:Q9XEF0]
AT2G27402	1.43909	-	At2g27402 [Source:UniProtKB/TrEMBL;Acc:Q8GX30]
AT4G20020	1.43802	MORF1	Multiple organellar RNA editing factor 1, mitochondrial [Source:UniProtKB/Swiss-Prot;Acc:O49429]
AT4G14800	1.43181	PBD2	Proteasome subunit beta type [Source:UniProtKB/TrEMBL;Acc:F4JIF9]
AT1G53345	1.42768	-	unknown protein; INVOLVED IN: biological_process unknown; LOCATED IN: endomembrane system; EXPRESSED IN: 8 plant structures; EXPRESSED DURING: 4 anthesis, F mature embryo stage, petal differentiation and expansion stage, E expanded cotyledon stage, /.../teral stage; BEST Arabidopsis thaliana protein match is: unknown protein (TAIR:AT5G09580.1); Has 201 Blast hits to 201 proteins in 75 species: Ar…
AT4G05410	1.42635	YAO	U3 snoRNP-associated protein-like YAO [Source:UniProtKB/Swiss-Prot;Acc:Q9M0V4]
AT5G20180	1.42267	-	Ribosomal protein [Source:UniProtKB/TrEMBL;Acc:A0A178UMI8]
AT5G49480	1.42097	ATCP1	Calcium-binding protein CP1 [Source:UniProtKB/Swiss-Prot;Acc:Q9FDX6]
AT5G59220	1.41457	SAG113	Probable protein phosphatase 2C 78 [Source:UniProtKB/Swiss-Prot;Acc:Q9FIF5]
AT3G57150	1.40823	CBF5	Uncharacterized protein At3g57150 (Fragment) [Source:UniProtKB/TrEMBL;Acc:C0SVF3]
AT3G14700	1.4066	-	At3g14700 [Source:UniProtKB/TrEMBL;Acc:Q84VW3]
AT1G01060	1.40614	LHY	LHY1 [Source:UniProtKB/TrEMBL;Acc:A0A178W761]
AT2G28400	1.40408	-	Uncharacterized protein At2g28400 [Source:UniProtKB/TrEMBL;Acc:Q9SKN0]
AT5G58070	1.40377	TIL	TIL [Source:UniProtKB/TrEMBL;Acc:A0A178US04]
AT3G13230	1.40163	-	At3g13230 [Source:UniProtKB/TrEMBL;Acc:Q9LTU6]
AT4G28820	1.40004	-	HIT-type Zinc finger family protein [Source:TAIR;Acc:AT4G28820]
AT5G37485	1.39879	-	other RNA [Source:TAIR;Acc:AT5G37485]
AT4G38860	1.3954	-	At4g38860 [Source:UniProtKB/TrEMBL;Acc:Q9T0J3]
AT2G04080	1.39491	DTX2	Protein DETOXIFICATION 2 [Source:UniProtKB/Swiss-Prot;Acc:Q8GXM8]
AT1G29910	1.39198	LHCB1.1	Chlorophyll a-b binding protein 3, chloroplastic [Source:UniProtKB/Swiss-Prot;Acc:Q8VZ87]
AT3G15540	1.3915	IAA19	Auxin-responsive protein [Source:UniProtKB/TrEMBL;Acc:Q2VWA2]
AT1G12080	1.39078	-	At1g12080 [Source:UniProtKB/TrEMBL;Acc:O65370]
AT2G03770	1.38999	SOT13	Cytosolic sulfotransferase 13 [Source:UniProtKB/Swiss-Prot;Acc:Q9ZPQ5]
AT4G22200	1.38855	AKT2	Potassium channel AKT2/3 [Source:UniProtKB/Swiss-Prot;Acc:Q38898]
AT1G07590	1.38472	-	Pentatricopeptide repeat-containing protein At1g07590, mitochondrial [Source:UniProtKB/Swiss-Prot;Acc:Q940Q2]
AT2G32220	1.38432	RPL27A	60S ribosomal protein L27-1 [Source:UniProtKB/Swiss-Prot;Acc:Q9SKX8]
AT3G22310	1.38372	RH9	DEAD-box ATP-dependent RNA helicase 9, mitochondrial [Source:UniProtKB/Swiss-Prot;Acc:Q9LUW6]
AT1G27435	1.38349	-	Uncharacterized protein At1g27435/F17L21.30 [Source:UniProtKB/TrEMBL;Acc:Q94F28]
AT5G17380	1.38285	HACL	2-hydroxyacyl-CoA lyase [Source:UniProtKB/Swiss-Prot;Acc:Q9LF46]
AT2G34260	1.38076	WDR55	WD repeat-containing protein 55 [Source:UniProtKB/Swiss-Prot;Acc:O80775]
AT2G21350	1.3806	-	RNA-binding CRS1 / YhbY (CRM) domain protein [Source:UniProtKB/TrEMBL;Acc:F4IGM0]
AT1G77120	1.37806	ADH1	Alcohol dehydrogenase class-P [Source:UniProtKB/Swiss-Prot;Acc:P06525]
AT1G16830	1.3752	-	Putative pentatricopeptide repeat-containing protein At1g16830 [Source:UniProtKB/Swiss-Prot;Acc:Q3EDA9]
AT1G52930	1.37146	BRIX1-2	Ribosome biogenesis protein BRX1 homolog 2 [Source:UniProtKB/Swiss-Prot;Acc:Q9C928]
AT1G10170	1.3703	ATNFXL1	NF-X-like 1 [Source:TAIR;Acc:AT1G10170]
AT3G50480	1.37016	HR4	RPW8-like protein 4 [Source:UniProtKB/Swiss-Prot;Acc:Q9SCS6]
AT2G44510	1.37005	-	Protein BCCIP homolog [Source:UniProtKB/TrEMBL;Acc:A0A178VXZ2]
AT4G27585	1.36864	-	SPFH/Band 7/PHB domain-containing membrane-associated protein family [Source:UniProtKB/TrEMBL;Acc:Q93VP9]
AT5G60730	1.36628	-	Anion-transporting ATPase [Source:UniProtKB/TrEMBL;Acc:Q5XF80]
AT2G31380	1.36613	BBX25	B-box zinc finger protein 25 [Source:UniProtKB/Swiss-Prot;Acc:Q9SID1]
AT1G58290	1.36299	HEMA1	Glutamyl-tRNA reductase 1, chloroplastic [Source:UniProtKB/Swiss-Prot;Acc:P42804]
AT5G02502	1.36253	OST4B	Dolichyl-diphosphooligosaccharide--protein glycosyltransferase subunit 4B [Source:UniProtKB/Swiss-Prot;Acc:Q8L986]
AT1G01900	1.36027	SBTI1.1	SBTI1.1 [Source:UniProtKB/TrEMBL;Acc:A0A178W900]
AT2G47690	1.35872	-	NADH dehydrogenase [ubiquinone] iron-sulfur protein 5-A [Source:UniProtKB/Swiss-Prot;Acc:O82238]
AT1G24430	1.35772	-	F21J9.9 [Source:UniProtKB/TrEMBL;Acc:Q9FYM0]
AT5G61030	1.35765	RBG3	GR-RBP3 [Source:UniProtKB/TrEMBL;Acc:A0A178UBT5]
AT5G65880	1.35753	-	At5g65880 [Source:UniProtKB/TrEMBL;Acc:Q9FHP2]
AT3G59880	1.35577	-	Expressed protein [Source:UniProtKB/TrEMBL;Acc:Q5BPM7]
AT3G48310	1.35533	CYP71A22	Cytochrome P450 71A22 [Source:UniProtKB/Swiss-Prot;Acc:Q9STL1]
AT3G26460	1.35446	-	Major latex protein-like [Source:UniProtKB/TrEMBL;Acc:Q9LIM9]
AT3G54890	1.35425	LHCA1	Chlorophyll a-b binding protein, chloroplastic [Source:UniProtKB/TrEMBL;Acc:A0A178VBT7]
AT2G29650	1.35318	ANTR1	Sodium-dependent phosphate transport protein 1, chloroplastic [Source:UniProtKB/Swiss-Prot;Acc:O82390]
AT2G46640	1.35158	-	unknown protein; Has 19 Blast hits to 19 proteins in 7 species: Archae - 0; Bacteria - 0; Metazoa - 0; Fungi - 0; Plants - 17; Viruses - 0; Other Eukaryotes - 2 (source: NCBI BLink). [Source:TAIR;Acc:AT2G46640]
AT1G13600	1.35111	AtbZIP58	BZIP58 [Source:UniProtKB/TrEMBL;Acc:A0A178WP44]
AT5G08760	1.35095	-	unknown protein; FUNCTIONS IN: molecular_function unknown; INVOLVED IN: biological_process unknown; LOCATED IN: endomembrane system; Has 3 Blast hits to 3 proteins in 2 species: Archae - 0; Bacteria - 0; Metazoa - 0; Fungi - 0; Plants - 3; Viruses - /.../her Eukaryotes - 0 (source: NCBI BLink). [Source:TAIR;Acc:AT5G08760]
AT5G41761	1.3475	-	Putative uncharacterized protein [Source:UniProtKB/TrEMBL;Acc:Q1G3G9]
AT4G27940	1.34603	MTM1	Mitochondrial carrier protein MTM1 [Source:UniProtKB/Swiss-Prot;Acc:Q944H5]
AT5G03285	1.34261	-	other RNA [Source:TAIR;Acc:AT5G03285]
AT4G36580	1.34062	-	AAA-type ATPase family protein [Source:UniProtKB/TrEMBL;Acc:F4JQE9]
AT2G41410	1.33961	CML35	Probable calcium-binding protein CML35 [Source:UniProtKB/Swiss-Prot;Acc:P30188]
AT1G16510	1.33857	SAUR41	Auxin-responsive protein SAUR41 [Source:UniProtKB/Swiss-Prot;Acc:Q9SA49]
AT1G51650	1.33812	-	ATP synthase subunit epsilon, mitochondrial [Source:UniProtKB/Swiss-Prot;Acc:Q96253]
AT4G01200	1.33633	-	Calcium-dependent lipid-binding (CaLB domain) family protein [Source:UniProtKB/TrEMBL;Acc:Q9M148]
AT5G54130	1.336	-	At5g54130 [Source:UniProtKB/TrEMBL;Acc:Q8GUH8]
AT4G12480	1.3356	EARLI1	PEARLI 1 [Source:UniProtKB/TrEMBL;Acc:A0A178V1J0]
AT5G63560	1.33547	FACT	Fatty alcohol:caffeoyl-CoA acyltransferase [Source:UniProtKB/Swiss-Prot;Acc:Q9FFQ7]
AT4G37660	1.33391	-	AT4g37660/F19F18_150 [Source:UniProtKB/TrEMBL;Acc:Q9SZF8]
AT1G14450	1.33217	-	NADH dehydrogenase (ubiquinone)s [Source:TAIR;Acc:AT1G14450]
AT1G70890	1.33077	MLP43	MLP-like protein 43 [Source:UniProtKB/Swiss-Prot;Acc:Q9SSK5]
AT1G29250	1.33054	-	Alba DNA/RNA-binding protein [Source:UniProtKB/TrEMBL;Acc:Q9LP53]
AT3G22230	1.32863	RPL27B	60S ribosomal protein L27-2 [Source:UniProtKB/Swiss-Prot;Acc:Q8LCL3]
AT3G53940	1.32721	-	Mitochondrial substrate carrier family protein [Source:UniProtKB/TrEMBL;Acc:Q8W4M2]
AT1G32580	1.32365	MORF5	Multiple organellar RNA editing factor 5, chloroplastic/mitochondrial [Source:UniProtKB/Swiss-Prot;Acc:Q9C7Y2]
AT3G33528	1.32335	-	Putative uncharacterized protein [Source:UniProtKB/TrEMBL;Acc:Q1G3P2]
AT1G08580	1.32187	-	At1g08580 [Source:UniProtKB/TrEMBL;Acc:Q9FRS7]
AT1G78850	1.32048	-	EP1-like glycoprotein 3 [Source:UniProtKB/Swiss-Prot;Acc:Q9ZVA4]
AT5G64850	1.31892	-	At5g64850 [Source:UniProtKB/TrEMBL;Acc:Q0WN19]
AT4G11320	1.31807	RDL5	Probable cysteine protease RDL5 [Source:UniProtKB/Swiss-Prot;Acc:Q9SUS9]
AT1G56110	1.31781	NOP56	At1g56110/T6H22_9 [Source:UniProtKB/TrEMBL;Acc:Q9SGT7]
AT3G53420	1.31773	PIP2-1	PIP2A [Source:UniProtKB/TrEMBL;Acc:A0A178V8P4]
AT1G75335	1.31539	-	Nucleolar-like protein [Source:UniProtKB/TrEMBL;Acc:Q1G3X0]
AT4G27260	1.30832	GH3.5	Indole-3-acetic acid-amido synthetase GH3.5 [Source:UniProtKB/Swiss-Prot;Acc:O81829]
AT1G75670	1.30776	-	DNA-directed RNA polymerase [Source:UniProtKB/TrEMBL;Acc:Q8H1F8]
AT2G29540	1.30702	ATRPC14	RNApolymerase 14 kDa subunit [Source:UniProtKB/TrEMBL;Acc:A8MRK9]
AT1G60850	1.30646	ATRPAC42	DNA-directed RNA polymerase family protein [Source:UniProtKB/TrEMBL;Acc:Q9C6C2]
AT3G03920	1.3052	-	Putative H/ACA ribonucleoprotein complex subunit 1-like protein 1 [Source:UniProtKB/Swiss-Prot;Acc:Q8VZT0]
AT5G20160	1.30415	-	Ribosomal protein L7Ae/L30e/S12e/Gadd45 family protein [Source:UniProtKB/TrEMBL;Acc:F4K455]
AT2G15128	1.30347	-	other RNA [Source:TAIR;Acc:AT2G15128]
AT5G27770	1.30248	RPL22C	60S ribosomal protein L22-3 [Source:UniProtKB/Swiss-Prot;Acc:Q9FE58]
AT1G23840	1.30226	-	At1g23840/F5O8_37 [Source:UniProtKB/TrEMBL;Acc:Q9ZUB1]
AT4G39300	1.30033	-	At4g39300 [Source:UniProtKB/TrEMBL;Acc:Q9T036]
AT3G51860	1.29969	CAX3	Cation exchanger 3 [Source:UniProtKB/TrEMBL;Acc:A0A1I9LSS9]
AT3G07590	1.29753	SMD1A	Small nuclear ribonucleoprotein SmD1a [Source:UniProtKB/Swiss-Prot;Acc:Q9SSF1]
AT4G21140	1.29679	-	BEST Arabidopsis thaliana protein match is: copper ion binding (TAIR:AT4G05400.2); Has 41 Blast hits to 41 proteins in 16 species: Archae - 0; Bacteria - 0; Metazoa - 0; Fungi - 0; Plants - 40; Viruses - 0; Other Eukaryotes - 1 (source: NCBI BLink). [Source:TAIR;Acc:AT4G21140]
AT2G22810	1.2963	ACS4	1-aminocyclopropane-1-carboxylate synthase 4 [Source:UniProtKB/Swiss-Prot;Acc:Q43309]
AT5G15090	1.29546	VDAC3	Mitochondrial outer membrane protein porin 3 [Source:UniProtKB/Swiss-Prot;Acc:Q9SMX3]
AT2G39390	1.29529	RPL35B	60S ribosomal protein L35-2 [Source:UniProtKB/Swiss-Prot;Acc:O80626]
AT5G18670	1.29489	BAM9	Inactive beta-amylase 9 [Source:UniProtKB/Swiss-Prot;Acc:Q8VYW2]
AT4G22380	1.29476	-	At4g22380 [Source:UniProtKB/TrEMBL;Acc:Q8LCC7]
AT3G13980	1.29422	-	Protein BIG GRAIN 1-like A [Source:UniProtKB/Swiss-Prot;Acc:Q9LVK2]
AT2G25210	1.29257	-	Ribosomal protein L39 family protein [Source:TAIR;Acc:AT2G25210]
AT4G03420	1.29212	-	AT4g03420/F9H3_4 [Source:UniProtKB/TrEMBL;Acc:Q8S9K9]
AT1G78860	1.29113	-	EP1-like glycoprotein 4 [Source:UniProtKB/Swiss-Prot;Acc:Q9ZVA5]
AT4G20830	1.28918	-	Berberine bridge enzyme-like 19 [Source:UniProtKB/Swiss-Prot;Acc:Q9SVG4]
AT2G33370	1.28908	RPL23A	At2g33370 [Source:UniProtKB/TrEMBL;Acc:Q1H559]
AT2G27840	1.28799	HDT4	Histone deacetylase HDT4 [Source:UniProtKB/Swiss-Prot;Acc:Q9M4T3]
AT1G07090	1.28352	LSH6	LSH6 [Source:UniProtKB/TrEMBL;Acc:A0A178WE41]
AT1G78830	1.28328	-	EP1-like glycoprotein 2 [Source:UniProtKB/Swiss-Prot;Acc:Q9ZVA2]
AT1G22270	1.28301	-	Multifunctional methyltransferase subunit TRM112 homolog A [Source:UniProtKB/Swiss-Prot;Acc:Q8LFJ5]
AT3G25250	1.28182	OXI1	Serine/threonine-protein kinase OXI1 [Source:UniProtKB/Swiss-Prot;Acc:Q9LSF1]
AT2G19740	1.27832	RPL31A	60S ribosomal protein L31-1 [Source:UniProtKB/Swiss-Prot;Acc:Q9SLL7]
AT3G12270	1.2783	PRMT3	Probable protein arginine N-methyltransferase 3 [Source:UniProtKB/Swiss-Prot;Acc:Q0WVD6]
AT3G28930	1.27567	AIG2A	Protein AIG2 A [Source:UniProtKB/Swiss-Prot;Acc:P54121]
novel.132	1.275	-	-
AT4G23760	1.27494	-	Cox19-like CHCH family protein [Source:UniProtKB/TrEMBL;Acc:F4JPC0]
AT1G09100	1.27295	RPT5B	26S proteasome regulatory subunit 6A homolog B [Source:UniProtKB/Swiss-Prot;Acc:O04019]
AT5G60670	1.27292	RPL12C	60S ribosomal protein L12-3 [Source:UniProtKB/Swiss-Prot;Acc:Q9FF52]
AT3G51920	1.26929	CML9	Calmodulin-like protein 9 [Source:UniProtKB/Swiss-Prot;Acc:Q9S744]
AT2G45280	1.26892	ATRAD51C	RAS associated with diabetes protein 51C [Source:UniProtKB/TrEMBL;Acc:F4IW45]
AT4G33550	1.26819	-	At4g33550 [Source:UniProtKB/TrEMBL;Acc:Q6NLG8]
AT2G35790	1.26491	-	Expressed protein [Source:UniProtKB/TrEMBL;Acc:Q9ZQQ1]
AT1G15175	1.26477	-	other RNA [Source:TAIR;Acc:AT1G15175]
AT5G19875	1.26379	-	At5g19875 [Source:UniProtKB/TrEMBL;Acc:Q8L9M7]
AT3G16810	1.26364	APUM24	Pumilio homolog 24 [Source:UniProtKB/Swiss-Prot;Acc:Q9LRZ3]
AT3G26410	1.26264	TRM11	tRNA modification 11 protein [Source:UniProtKB/TrEMBL;Acc:Q9LIN4]
AT2G46310	1.26206	CRF5	Ethylene-responsive transcription factor CRF5 [Source:UniProtKB/Swiss-Prot;Acc:O82339]
AT3G54363	1.26136	-	unknown protein; Has 30201 Blast hits to 17322 proteins in 780 species: Archae - 12; Bacteria - 1396; Metazoa - 17338; Fungi - 3422; Plants - 5037; Viruses - 0; Other Eukaryotes - 2996 (source: NCBI BLink). [Source:TAIR;Acc:AT3G54363]
AT2G20490	1.25962	NOP10	H/ACA ribonucleoprotein complex subunit 3-like protein [Source:UniProtKB/Swiss-Prot;Acc:Q93XX8]
AT5G19240	1.25911	-	Uncharacterized GPI-anchored protein At5g19240 [Source:UniProtKB/Swiss-Prot;Acc:Q84VZ5]
AT2G47380	1.25748	-	Probable cytochrome c oxidase subunit 5C-1 [Source:UniProtKB/Swiss-Prot;Acc:O22912]
AT1G13448	1.25514	-	other RNA [Source:TAIR;Acc:AT1G13448]
AT5G43460	1.25514	-	AT5g43460/MWF20_18 [Source:UniProtKB/TrEMBL;Acc:Q9LSW5]
AT3G27550	1.25498	-	RNA-binding CRS1 / YhbY (CRM) domain protein [Source:UniProtKB/TrEMBL;Acc:A0A1I9LTS8]
AT1G02470	1.25458	-	Polyketide cyclase/dehydrase and lipid transport superfamily protein [Source:UniProtKB/TrEMBL;Acc:F4HXI8]
AT1G74270	1.25439	RPL35AC	60S ribosomal protein L35a-3 [Source:UniProtKB/Swiss-Prot;Acc:Q9C912]
AT5G23480	1.25435	-	SWIB/MDM2 domain;Plus-3;GYF [Source:TAIR;Acc:AT5G23480]
AT3G05060	1.25318	NOP5-2	Probable nucleolar protein 5-2 [Source:UniProtKB/Swiss-Prot;Acc:Q9MAB3]
AT3G01060	1.25191	-	Lysine-tRNA ligase [Source:UniProtKB/TrEMBL;Acc:Q8RWI4]
AT3G08520	1.25079	RPL41C	60S ribosomal protein L41 [Source:UniProtKB/Swiss-Prot;Acc:P62120]
AT2G36160	1.25047	RPS14A	40S ribosomal protein S14-1 [Source:UniProtKB/Swiss-Prot;Acc:Q9SIH0]
AT2G36170	1.25023	RPL40B	Ubiquitin-60S ribosomal protein L40-1 [Source:UniProtKB/Swiss-Prot;Acc:B9DHA6]
AT2G36970	1.24935	UGT86A1	Glycosyltransferase (Fragment) [Source:UniProtKB/TrEMBL;Acc:W8Q6X6]
AT3G61620	1.24926	RRP41	Exosome complex component RRP41 homolog [Source:UniProtKB/Swiss-Prot;Acc:Q9SP08]
AT4G31790	1.24879	-	Probable diphthine methyl ester synthase [Source:UniProtKB/Swiss-Prot;Acc:O81769]
AT3G13435	1.24821	-	At3g13435 [Source:UniProtKB/TrEMBL;Acc:Q8GZ07]
AT5G13420	1.2482	-	Aldolase-type TIM barrel family protein [Source:UniProtKB/TrEMBL;Acc:Q9LYR4]
AT2G42395	1.24748	-	At2g42395 [Source:UniProtKB/TrEMBL;Acc:Q84TF7]
AT4G15640	1.24631	-	Adenylyl cyclase [Source:UniProtKB/TrEMBL;Acc:Q1JPP0]
AT4G21830	1.24577	MSRB7	Peptide methionine sulfoxide reductase B7 [Source:UniProtKB/Swiss-Prot;Acc:Q8VY86]
AT1G36940	1.24398	-	unknown protein; Has 21 Blast hits to 21 proteins in 8 species: Archae - 0; Bacteria - 0; Metazoa - 0; Fungi - 0; Plants - 21; Viruses - 0; Other Eukaryotes - 0 (source: NCBI BLink). [Source:TAIR;Acc:AT1G36940]
AT3G10090	1.24376	RPS28A	40S ribosomal protein S28-1 [Source:UniProtKB/Swiss-Prot;Acc:Q9SR73]
AT3G03830	1.24311	SAUR28	Auxin-responsive protein SAUR28 [Source:UniProtKB/Swiss-Prot;Acc:Q9SRW0]
AT1G75100	1.24308	JAC1	JAC1 [Source:UniProtKB/TrEMBL;Acc:A0A178WHU1]
AT1G29270	1.24204	-	unknown protein; BEST Arabidopsis thaliana protein match is: unknown protein (TAIR:AT2G40435.1); Has 98 Blast hits to 98 proteins in 15 species: Archae - 0; Bacteria - 0; Metazoa - 0; Fungi - 0; Plants - 98; Viruses - 0; Other Eukaryotes - 0 (source /.../ BLink). [Source:TAIR;Acc:AT1G29270]
AT3G61630	1.2419	CRF6	CRF6 [Source:UniProtKB/TrEMBL;Acc:A0A178VFH2]
AT2G34430	1.24054	LHB1B1	Chlorophyll a-b binding protein, chloroplastic [Source:UniProtKB/TrEMBL;Acc:Q39142]
AT3G55605	1.24052	-	At3g55605 [Source:UniProtKB/TrEMBL;Acc:Q8LCT2]
AT1G10370	1.24003	GSTU17	Glutathione S-transferase U17 [Source:UniProtKB/Swiss-Prot;Acc:Q9FUS8]
AT3G54470	1.23994	PYRE-F	Uridine 5'-monophosphate synthase [Source:UniProtKB/Swiss-Prot;Acc:Q42586]
AT3G44010	1.23975	RPS29C	Ribosomal protein S14p/S29e family protein [Source:UniProtKB/TrEMBL;Acc:A0A178VAH5]
AT4G12600	1.23807	-	Ribosomal protein L7Ae/L30e/S12e/Gadd45 family protein [Source:UniProtKB/TrEMBL;Acc:F4JRD3]
AT4G39320	1.2375	-	AT4g39320/T22F8_220 [Source:UniProtKB/TrEMBL;Acc:Q9T038]
AT2G32060	1.23739	RPS12C	40S ribosomal protein S12 [Source:UniProtKB/TrEMBL;Acc:A0A178VU31]
AT3G10530	1.23661	-	F18K10.11 protein [Source:UniProtKB/TrEMBL;Acc:Q9LPP3]
AT3G28270	1.23483	-	UPF0496 protein At3g28270 [Source:UniProtKB/Swiss-Prot;Acc:Q9LHD9]
AT5G08360	1.23318	-	At5g08360 [Source:UniProtKB/TrEMBL;Acc:Q84MC6]
AT5G59720	1.23293	HSP18.1	18.1 kDa class I heat shock protein [Source:UniProtKB/Swiss-Prot;Acc:P19037]
AT1G80750	1.23275	RPL7A	60S ribosomal protein L7-1 [Source:UniProtKB/Swiss-Prot;Acc:Q9SAI5]
AT5G56350	1.23267	-	Pyruvate kinase [Source:UniProtKB/TrEMBL;Acc:Q9FM97]
AT5G08620	1.23162	RH25	DEAD-box ATP-dependent RNA helicase 25 [Source:UniProtKB/Swiss-Prot;Acc:Q94C75]
AT2G37690	1.22996	-	Phosphoribosylaminoimidazole carboxylase like protein [Source:UniProtKB/TrEMBL;Acc:Q84TI2]
AT1G31760	1.22969	-	At1g31760 [Source:UniProtKB/TrEMBL;Acc:Q9C504]
AT1G06473	1.22896	-
AT3G14060	1.22894	-	At3g14060 [Source:UniProtKB/TrEMBL;Acc:Q9LVJ2]
AT3G25940	1.22815	-	DNA-directed RNA polymerase subunit [Source:UniProtKB/TrEMBL;Acc:A0A178VA57]
AT5G52650	1.22758	RPS10C	40S ribosomal protein S10-3 [Source:UniProtKB/Swiss-Prot;Acc:Q9LTF2]
AT5G09840	1.22644	-	Emb [Source:UniProtKB/TrEMBL;Acc:Q9FIC2]
AT3G16080	1.22642	RPL37C	60S ribosomal protein L37-3 [Source:UniProtKB/Swiss-Prot;Acc:Q8LEM8]
AT5G22300	1.22446	NIT4	Bifunctional nitrilase/nitrile hydratase NIT4 [Source:UniProtKB/Swiss-Prot;Acc:P46011]
AT1G66620	1.22426	-	E3 ubiquitin-protein ligase SINA-like 2 [Source:UniProtKB/Swiss-Prot;Acc:Q9C6H3]
AT1G52315	1.22268	-	Regulator of Vps4 activity in the MVB pathway protein [Source:UniProtKB/TrEMBL;Acc:F4ICV8]
AT1G04635	1.2218	EMB1687	Probable ribonuclease P/MRP protein subunit POP5 [Source:UniProtKB/Swiss-Prot;Acc:Q6AWV1]
AT1G03530	1.22157	ATNAF1	NAF1 [Source:UniProtKB/TrEMBL;Acc:A0A178WI11]
AT5G50810	1.2208	TIM8	Mitochondrial import inner membrane translocase subunit TIM8 [Source:UniProtKB/Swiss-Prot;Acc:Q9XGY4]
AT5G03030	1.21996	-	Chaperone DnaJ-domain superfamily protein [Source:TAIR;Acc:AT5G03030]
AT4G11010	1.2199	NDPK3	Nucleoside diphosphate kinase [Source:UniProtKB/TrEMBL;Acc:A0A178UTZ0]
AT5G06870	1.21867	PGIP2	PGIP2 [Source:UniProtKB/TrEMBL;Acc:A0A178UDM1]
AT3G44590	1.21618	RPP2D	Acidic ribosomal protein P2-like [Source:UniProtKB/TrEMBL;Acc:Q0WRF9]
AT5G16060	1.21566	-	COX assembly mitochondrial protein [Source:UniProtKB/TrEMBL;Acc:A0A178UR08]
AT3G14620	1.21561	CYP72A8	AT3g14620/MIE1_12 [Source:UniProtKB/TrEMBL;Acc:Q9LUD2]
AT2G40610	1.21479	EXPA8	EXPA8 [Source:UniProtKB/TrEMBL;Acc:A0A178VTJ9]
AT3G56020	1.21304	RPL41C	60S ribosomal protein L41 [Source:UniProtKB/Swiss-Prot;Acc:P62120]
AT1G22840	1.2129	CYTC-1	CYTC-1 [Source:UniProtKB/TrEMBL;Acc:A0A178W284]
AT1G20160	1.21151	CRSP	CO(2)-response secreted protease [Source:UniProtKB/Swiss-Prot;Acc:Q9LNU1]
AT3G02550	1.21145	LBD41	LOB domain-containing protein 41 [Source:UniProtKB/Swiss-Prot;Acc:Q9M886]
AT5G13630	1.211	CHLH	Magnesium-chelatase subunit ChlH, chloroplastic [Source:UniProtKB/Swiss-Prot;Acc:Q9FNB0]
AT2G34500	1.21067	CYP710A1	CYP710A1 [Source:UniProtKB/TrEMBL;Acc:A0A178VRK5]
AT3G15460	1.21028	BRIX1-1	Ribosome biogenesis protein BRX1 homolog 1 [Source:UniProtKB/Swiss-Prot;Acc:Q9LE16]
AT3G21670	1.20962	NPF6.4	Protein NRT1/ PTR FAMILY 6.4 [Source:UniProtKB/Swiss-Prot;Acc:Q9LVE0]
AT1G02870	1.2091	-	At1g02870 [Source:UniProtKB/TrEMBL;Acc:Q8RWK5]
AT1G11080	1.20907	scpl31	Carboxypeptidase [Source:UniProtKB/TrEMBL;Acc:F4I7C9]
AT3G23620	1.20869	-	Ribosome production factor 2 homolog [Source:UniProtKB/Swiss-Prot;Acc:Q9LUG5]
AT5G03390	1.20838	-	At5g03390 [Source:UniProtKB/TrEMBL;Acc:Q9LZF0]
AT1G05730	1.20786	-	FAM136A-like protein (DUF842) [Source:UniProtKB/TrEMBL;Acc:Q5BQ23]
novel.73	1.20748	-	PF14244:gag-polypeptide of LTR copia-type|PF14223:gag-polypeptide of LTR copia-type|PF13976:GAG-pre-integrase domain
AT1G18320	1.20599	-	Mitochondrial import inner membrane translocase subunit Tim17/Tim22/Tim23 family protein [Source:TAIR;Acc:AT1G18320]
AT1G04870	1.20556	PRMT10	PRMT10 [Source:UniProtKB/TrEMBL;Acc:A0A178WKU5]
AT4G11280	1.20308	ACS6	1-aminocyclopropane-1-carboxylate synthase 6 [Source:UniProtKB/Swiss-Prot;Acc:Q9SAR0]
AT2G14115	1.20288	-	other RNA [Source:TAIR;Acc:AT2G14115]
AT1G07620	1.20276	ATOBGM	GTP-binding protein Obg/CgtA [Source:TAIR;Acc:AT1G07620]
AT5G02590	1.20241	-	Tetratricopeptide repeat (TPR)-like superfamily protein [Source:UniProtKB/TrEMBL;Acc:Q8LEV0]
AT5G41010	1.201	NRPB12	DNA-directed RNA polymerases II, IV and V subunit 12 [Source:UniProtKB/Swiss-Prot;Acc:Q9FLM8]
AT5G59320	1.20091	LTP3	Non-specific lipid-transfer protein 3 [Source:UniProtKB/Swiss-Prot;Acc:Q9LLR7]
AT1G11475	1.20068	NRPB10	NRPE10 [Source:UniProtKB/TrEMBL;Acc:A0A178WP73]
AT3G22630	1.20036	PBD1	Proteasome subunit beta type-2-A [Source:UniProtKB/Swiss-Prot;Acc:O23714]
AT1G07770	1.20014	RPS15AA	AT1G07770 protein [Source:UniProtKB/TrEMBL;Acc:B9DI04]
AT2G36930	1.19995	-	Expressed protein [Source:UniProtKB/TrEMBL;Acc:Q9SJL4]
AT1G35140	1.19772	EXL1	Protein EXORDIUM-like 1 [Source:UniProtKB/Swiss-Prot;Acc:Q9C6E4]
AT3G17890	1.19738	-	Uncharacterized protein At3g17890 [Source:UniProtKB/TrEMBL;Acc:Q9LVI1]
AT2G39650	1.19683	-	At2g39650 [Source:UniProtKB/TrEMBL;Acc:O48813]
AT1G07070	1.19659	RPL35AA	60S ribosomal protein L35a-1 [Source:UniProtKB/Swiss-Prot;Acc:Q9LMK0]
AT5G09440	1.19386	EXL4	EXL4 [Source:UniProtKB/TrEMBL;Acc:A0A178UJ96]
AT2G40240	1.19376	-	Pentatricopeptide repeat-containing protein At2g40240, mitochondrial [Source:UniProtKB/Swiss-Prot;Acc:Q9S733]
AT2G33585	1.19367	-	unknown protein; Has 31 Blast hits to 31 proteins in 12 species: Archae - 0; Bacteria - 0; Metazoa - 0; Fungi - 0; Plants - 31; Viruses - 0; Other Eukaryotes - 0 (source: NCBI BLink). [Source:TAIR;Acc:AT2G33585]
AT1G02750	1.19343	DI19-2	Protein DEHYDRATION-INDUCED 19 homolog 2 [Source:UniProtKB/Swiss-Prot;Acc:Q8GWK1]
AT1G60080	1.19277	-	3'-5'-exoribonuclease family protein [Source:UniProtKB/TrEMBL;Acc:Q9ZUI4]
AT5G66140	1.19151	PAD2	Proteasome subunit alpha type-7-B [Source:UniProtKB/Swiss-Prot;Acc:O24616]
AT2G43110	1.19141	-	At2g43110 [Source:UniProtKB/TrEMBL;Acc:Q8GWB4]
AT1G08410	1.18914	LSG1-2	GTPase LSG1-2 [Source:UniProtKB/Swiss-Prot;Acc:Q9SJF1]
AT5G47700	1.18902	RPP1C	60S acidic ribosomal protein P1-3 [Source:UniProtKB/Swiss-Prot;Acc:Q8LEQ0]
AT4G25730	1.1889	-	Putative rRNA methyltransferase [Source:UniProtKB/TrEMBL;Acc:F4JTD2]
AT4G38150	1.18879	-	Pentatricopeptide repeat-containing protein At4g38150 [Source:UniProtKB/Swiss-Prot;Acc:Q9SZL5]
AT2G43720	1.18785	-	At2g43720/F18O19.17 [Source:UniProtKB/TrEMBL;Acc:O22831]
AT1G21770	1.18738	-	Acyl-CoA N-acyltransferases (NAT) superfamily protein [Source:UniProtKB/TrEMBL;Acc:Q8H0Y9]
AT2G47750	1.18734	GH3.9	Putative indole-3-acetic acid-amido synthetase GH3.9 [Source:UniProtKB/Swiss-Prot;Acc:O82243]
AT1G15440	1.18718	PWP2	Periodic tryptophan protein 2 [Source:UniProtKB/Swiss-Prot;Acc:Q8VYZ5]
AT1G03820	1.18622	-	At1g03820 [Source:UniProtKB/TrEMBL;Acc:Q9ZWA4]
AT3G20330	1.18523	PYRB	Aspartate carbamoyltransferase, chloroplastic [Source:UniProtKB/Swiss-Prot;Acc:P49077]
AT1G15250	1.18516	RPL37A	60S ribosomal protein L37-1 [Source:UniProtKB/Swiss-Prot;Acc:Q8LFH7]
AT4G09800	1.18505	RPS18C	40S ribosomal protein S18 [Source:UniProtKB/Swiss-Prot;Acc:P34788]
AT5G02020	1.18328	SIS	AT5g02020/T7H20_70 [Source:UniProtKB/TrEMBL;Acc:Q9LZM9]
AT3G55690	1.18273	-	At3g55690 [Source:UniProtKB/TrEMBL;Acc:Q9M053]
AT5G60800	1.18242	-	Heavy metal transport/detoxification superfamily protein [Source:UniProtKB/TrEMBL;Acc:F4K0H3]
AT2G34620	1.18132	-	Mitochondrial transcription termination factor family protein [Source:UniProtKB/TrEMBL;Acc:O64685]
AT3G28220	1.1809	-	AT3g28220/T19D11_3 [Source:UniProtKB/TrEMBL;Acc:Q9LHA6]
AT5G05990	1.18075	-	AT5g05990/K18J17_19 [Source:UniProtKB/TrEMBL;Acc:Q9FI87]
AT3G52630	1.17833	RPA3A	Replication protein A 14 kDa subunit A [Source:UniProtKB/Swiss-Prot;Acc:Q9LXK1]
AT2G25200	1.17823	-	At2g25200 [Source:UniProtKB/TrEMBL;Acc:Q9SIS2]
AT1G19020	1.17822	-	CDP-diacylglycerol-glycerol-3-phosphate 3-phosphatidyltransferase [Source:UniProtKB/TrEMBL;Acc:Q8VYY6]
AT5G02540	1.17777	-	NAD(P)-binding Rossmann-fold superfamily protein [Source:UniProtKB/TrEMBL;Acc:F4KCF2]
AT1G31010	1.17776	OSB4	Protein OSB4, chloroplastic [Source:UniProtKB/Swiss-Prot;Acc:Q9FYJ2]
AT4G30800	1.17772	RPS11B	40S ribosomal protein S11-2 [Source:UniProtKB/Swiss-Prot;Acc:O65569]
AT5G64840	1.17706	ABCF5	GCN5 [Source:UniProtKB/TrEMBL;Acc:A0A178UAA3]
AT5G59820	1.1767	ZAT12	Zinc finger protein ZAT12 [Source:UniProtKB/Swiss-Prot;Acc:Q42410]
AT2G45710	1.17568	RPS27A	40S ribosomal protein S27-1 [Source:UniProtKB/Swiss-Prot;Acc:O64650]
AT5G12220	1.17555	-	Las1-like family protein [Source:UniProtKB/TrEMBL;Acc:F4JZH9]
AT5G49560	1.17527	-	Putative methyltransferase family protein [Source:UniProtKB/TrEMBL;Acc:Q9FGZ0]
AT4G10450	1.17517	RPL9D	60S ribosomal protein L9-2 [Source:UniProtKB/Swiss-Prot;Acc:Q9SZX9]
AT3G18130	1.17509	RACK1C	Receptor for activated C kinase 1C [Source:UniProtKB/Swiss-Prot;Acc:Q9LV28]
AT3G18200	1.17474	-	WAT1-related protein At3g18200 [Source:UniProtKB/Swiss-Prot;Acc:Q9LV20]
AT3G22850	1.17455	-	Aluminum induced protein with YGL and LRDR motifs [Source:UniProtKB/TrEMBL;Acc:Q9LIL3]
AT1G50010	1.17447	TUBA4	Tubulin alpha-2 chain [Source:UniProtKB/Swiss-Prot;Acc:B9DGT7]
AT2G47000	1.17433	ABCB4	ABC transporter B family member 4 [Source:UniProtKB/Swiss-Prot;Acc:O80725]
AT1G52230	1.17419	PSAH2	Photosystem I reaction center subunit VI-2, chloroplastic [Source:UniProtKB/Swiss-Prot;Acc:Q9SUI6]
AT5G24150	1.17315	SQE5	Squalene epoxidase 5 [Source:UniProtKB/Swiss-Prot;Acc:O65404]
AT3G05890	1.17252	RCI2B	RCI2B [Source:UniProtKB/TrEMBL;Acc:A0A178VG66]
AT3G60360	1.17237	EDA14	U3 small nucleolar RNA-associated protein 11 [Source:UniProtKB/TrEMBL;Acc:A0A178V8J4]
AT3G57450	1.17215	-	At3g57450 [Source:UniProtKB/TrEMBL;Acc:Q9SCM7]
AT4G26710	1.17126	VHA-E2	V-type proton ATPase subunit e2 [Source:UniProtKB/Swiss-Prot;Acc:Q9SZ13]
AT3G53740	1.17055	RPL36B	60S ribosomal protein L36 [Source:UniProtKB/TrEMBL;Acc:A0A178VA59]
AT5G18800	1.17043	-	NADH dehydrogenase [ubiquinone] 1 alpha subcomplex subunit 8-B [Source:UniProtKB/Swiss-Prot;Acc:Q8LGE7]
AT3G21540	1.16875	-	Transducin family protein / WD-40 repeat family protein [Source:UniProtKB/TrEMBL;Acc:Q9LVF2]
AT4G33865	1.16388	RPS29C	40S ribosomal protein S29 [Source:UniProtKB/Swiss-Prot;Acc:Q680P8]
AT3G28650	1.16312	-	Cysteine/Histidine-rich C1 domain family protein [Source:UniProtKB/TrEMBL;Acc:Q9LJJ0]
AT4G33970	1.16078	PEX4	Pollen-specific leucine-rich repeat extensin-like protein 4 [Source:UniProtKB/Swiss-Prot;Acc:O81765]
AT1G31040	1.16046	-	PLATZ transcription factor family protein [Source:UniProtKB/TrEMBL;Acc:F4I7U9]
AT1G02380	1.16036	-	T6A9.7 protein [Source:UniProtKB/TrEMBL;Acc:Q9FZ23]
AT1G31660	1.16034	-	Bystin-like protein [Source:UniProtKB/TrEMBL;Acc:Q8RWS4]
AT3G59540	1.15942	RPL38B	60S ribosomal protein L38 [Source:UniProtKB/Swiss-Prot;Acc:O22860]
AT4G09320	1.15919	NDK1	Nucleoside diphosphate kinase [Source:UniProtKB/TrEMBL;Acc:A0A178UXQ6]
AT5G25450	1.15907	QCR7-2	Cytochrome b-c1 complex subunit 7 [Source:UniProtKB/TrEMBL;Acc:A0A178UDJ6]
AT3G08770	1.15888	LTP6	Non-specific lipid-transfer protein [Source:UniProtKB/TrEMBL;Acc:F4IXC6]
AT3G58660	1.15769	-	Ribosomal protein L1p/L10e family [Source:UniProtKB/TrEMBL;Acc:Q9LXT5]
AT3G58470	1.1574	-	Protein-lysine N-methyltransferase At3g58470 [Source:UniProtKB/TrEMBL;Acc:Q93Z55]
AT5G23930	1.15731	-	Mitochondrial transcription termination factor family protein [Source:UniProtKB/TrEMBL;Acc:Q9FF87]
AT1G53460	1.15715	-	At1g53460/T3F20_21 [Source:UniProtKB/TrEMBL;Acc:Q9LPG2]
AT5G23740	1.15627	RPS11C	RPS11-BETA [Source:UniProtKB/TrEMBL;Acc:A0A178UPD3]
AT1G62150	1.15539	-	Mitochondrial transcription termination factor family protein [Source:UniProtKB/TrEMBL;Acc:Q8GWB0]
AT2G43460	1.15353	RPL38B	60S ribosomal protein L38 [Source:UniProtKB/Swiss-Prot;Acc:O22860]
AT3G54260	1.15308	TBL36	Protein trichome birefringence-like 36 [Source:UniProtKB/Swiss-Prot;Acc:Q940H3]
AT4G29690	1.15128	-	Alkaline-phosphatase-like family protein [Source:UniProtKB/TrEMBL;Acc:Q9SU82]
AT3G24170	1.15112	ATGR1	Glutathione reductase, cytosolic [Source:UniProtKB/Swiss-Prot;Acc:P48641]
AT2G47990	1.14965	SWA1	Protein SLOW WALKER 1 [Source:UniProtKB/Swiss-Prot;Acc:O82266]
AT3G47370	1.14937	RPS20B	40S ribosomal protein S20-2 [Source:UniProtKB/Swiss-Prot;Acc:Q9STY6]
AT4G28450	1.14874	-	AT4g28450/F20O9_130 [Source:UniProtKB/TrEMBL;Acc:Q93VK1]
AT1G08220	1.14759	-	ATPase complex subunit [Source:UniProtKB/TrEMBL;Acc:Q0WRX7]
AT4G04940	1.1473	-	Putative WD-repeat membrane protein [Source:UniProtKB/TrEMBL;Acc:Q93YS7]
AT5G58210	1.1466	-	AT5G58210 protein [Source:UniProtKB/TrEMBL;Acc:Q8GWS7]
AT5G18920	1.14614	-	Cox19-like CHCH family protein [Source:TAIR;Acc:AT5G18920]
AT3G08640	1.14505	RER3	Protein RETICULATA-RELATED 3, chloroplastic [Source:UniProtKB/Swiss-Prot;Acc:Q9C9Z2]
AT1G19240	1.14475	-	T29M8.11 [Source:UniProtKB/TrEMBL;Acc:Q9LMA2]
AT1G07940	1.14412	A1	Elongation factor 1-alpha 4 [Source:UniProtKB/Swiss-Prot;Acc:Q8GTY0]
AT3G08590	1.14403	-	IPGAM2 [Source:UniProtKB/TrEMBL;Acc:A0A178VFA2]
AT2G34360	1.14396	DTX15	Protein DETOXIFICATION 15 [Source:UniProtKB/Swiss-Prot;Acc:F4IHU9]
AT2G21140	1.14343	PRP2	Proline-rich protein 2 [Source:UniProtKB/Swiss-Prot;Acc:Q9SKP9]
AT5G04950	1.14238	NAS1	Nicotianamine synthase 1 [Source:UniProtKB/Swiss-Prot;Acc:Q9FF79]
AT1G65030	1.14002	-	At1g65030 [Source:UniProtKB/TrEMBL;Acc:Q5XEV4]
AT1G57660	1.1392	RPL21E	60S ribosomal protein L21-2 [Source:UniProtKB/Swiss-Prot;Acc:Q9FDZ9]
AT3G57785	1.13856	-	ESSS subunit of NADH:ubiquinone oxidoreductase (Complex I) protein [Source:UniProtKB/TrEMBL;Acc:Q8L3S7]
AT2G35240	1.13833	MORF6	MORF6 [Source:UniProtKB/TrEMBL;Acc:A0A178VRA7]
AT1G58380	1.13732	RPS2A	At1g59359 [Source:UniProtKB/TrEMBL;Acc:G1JSI6]
AT2G31410	1.13391	-	Coiled-coil protein [Source:UniProtKB/TrEMBL;Acc:Q9SIC8]
AT1G15390	1.13318	PDF1A	Peptide deformylase [Source:UniProtKB/TrEMBL;Acc:A0A178WDP8]
AT2G39020	1.13292	-	Probable acetyltransferase NATA1-like [Source:UniProtKB/Swiss-Prot;Acc:Q9ZV06]
AT4G02930	1.13284	TUFA	Elongation factor Tu, mitochondrial [Source:UniProtKB/Swiss-Prot;Acc:Q9ZT91]
AT1G16640	1.13258	-	Uncharacterized protein At1g16640 (Fragment) [Source:UniProtKB/TrEMBL;Acc:C0SUV7]
AT2G15000	1.13234	-	unknown protein; FUNCTIONS IN: molecular_function unknown; INVOLVED IN: biological_process unknown; LOCATED IN: chloroplast; EXPRESSED IN: 22 plant structures; EXPRESSED DURING: 13 growth stages; BEST Arabidopsis thaliana protein match is: unknown p /.../ (TAIR:AT4G34265.2); Has 70 Blast hits to 70 proteins in 9 species: Archae - 0; Bacteria - 0; Metazoa - 0; Fungi - 0; Plants - 70; Viruses - 0; …
AT1G61520	1.13106	LHCA3	Chlorophyll a-b binding protein, chloroplastic [Source:UniProtKB/TrEMBL;Acc:A0A178W5Y6]
AT2G43060	1.13076	IBH1	Transcription factor IBH1 [Source:UniProtKB/Swiss-Prot;Acc:Q9SKX1]
AT5G08180	1.13042	-	H/ACA ribonucleoprotein complex subunit 2-like protein [Source:UniProtKB/Swiss-Prot;Acc:Q9LEY9]
AT2G29500	1.12973	HSP17.6B	17.6 kDa class I heat shock protein 2 [Source:UniProtKB/Swiss-Prot;Acc:Q9ZW31]
AT1G23205	1.12955	-	At1g23205 [Source:UniProtKB/TrEMBL;Acc:O49297]
AT3G20470	1.12918	GRP5	Glycine-rich protein 5 [Source:UniProtKB/Swiss-Prot;Acc:Q9LTP5]
AT4G34200	1.12901	PGDH1	D-3-phosphoglycerate dehydrogenase [Source:UniProtKB/TrEMBL;Acc:A0A178UWV4]
AT3G19580	1.12845	AZF2	ZF2 [Source:UniProtKB/TrEMBL;Acc:A0A178VJ97]
AT4G31300	1.12769	PBA1	Proteasome subunit beta type [Source:UniProtKB/TrEMBL;Acc:F4JRY2]
AT4G26780	1.1269	AR192	GrpE protein homolog 2, mitochondrial [Source:UniProtKB/Swiss-Prot;Acc:Q8LB47]
AT3G23830	1.12679	RBG4	GRP4 [Source:UniProtKB/TrEMBL;Acc:A0A178VD35]
AT4G19130	1.12612	-	Replication factor-A protein 1-related [Source:TAIR;Acc:AT4G19130]
AT2G34570	1.12609	MEE21	PIN domain-like family protein [Source:UniProtKB/TrEMBL;Acc:Q8L8C2]
AT1G80890	1.1259	-	At1g80890 [Source:UniProtKB/TrEMBL;Acc:Q9SAH1]
AT1G20450	1.12504	ERD10	Dehydrin ERD10 [Source:UniProtKB/Swiss-Prot;Acc:P42759]
AT2G37600	1.12472	RPL36A	60S ribosomal protein L36-1 [Source:UniProtKB/Swiss-Prot;Acc:O80929]
AT5G02490	1.12448	MED37D	Probable mediator of RNA polymerase II transcription subunit 37c [Source:UniProtKB/Swiss-Prot;Acc:P22954]
AT5G09420	1.12437	OM64	Outer envelope protein 64, mitochondrial [Source:UniProtKB/Swiss-Prot;Acc:F4KCL7]
AT1G80270	1.12147	PPR596	PPR596 [Source:UniProtKB/TrEMBL;Acc:A0A178W3Z6]
AT5G09770	1.12093	-	At5g09770 [Source:UniProtKB/TrEMBL;Acc:Q8LD39]
AT1G15820	1.12028	LHCB6	Chlorophyll a-b binding protein, chloroplastic [Source:UniProtKB/TrEMBL;Acc:Q9LMQ2]
AT3G53430	1.12012	RPL12B	60S ribosomal Protein L12-like [Source:UniProtKB/TrEMBL;Acc:Q0WW72]
AT4G02630	1.11997	-	Protein kinase superfamily protein [Source:UniProtKB/TrEMBL;Acc:O22764]
AT3G04400	1.11908	RPL23A	At2g33370 [Source:UniProtKB/TrEMBL;Acc:Q1H559]
AT3G07110	1.11789	-	Ribosomal protein L13 family protein [Source:UniProtKB/TrEMBL;Acc:F4JD96]
AT1G67250	1.11708	-	At1g67250 [Source:UniProtKB/TrEMBL;Acc:Q94B05]
AT5G45115	1.11659	-	Transcription termination factor family protein [Source:UniProtKB/TrEMBL;Acc:A0A1P8BAM9]
AT1G79470	1.11465	IMPDH	Inosine-5'-monophosphate dehydrogenase 1 [Source:UniProtKB/Swiss-Prot;Acc:P47996]
AT3G04710	1.11308	TPR10	Ankyrin repeat family protein [Source:UniProtKB/TrEMBL;Acc:F4J4V1]
AT4G14320	1.11303	-	Zinc-binding ribosomal protein family protein [Source:UniProtKB/TrEMBL;Acc:F4JUQ4]
AT5G03020	1.11204	-	F-box/kelch-repeat protein At5g03020 [Source:UniProtKB/Swiss-Prot;Acc:Q9LYY3]
AT4G04223	1.11202	-	other RNA [Source:TAIR;Acc:AT4G04223]
AT2G29460	1.11042	GSTU4	Glutathione S-transferase U4 [Source:UniProtKB/Swiss-Prot;Acc:Q9ZW27]
AT5G53045	1.10994	-	At5g53043 [Source:UniProtKB/TrEMBL;Acc:Q8GWD7]
AT2G30140	1.10807	UGT87A2	UDP-glycosyltransferase 87A2 [Source:UniProtKB/Swiss-Prot;Acc:O64733]
AT1G53850	1.10729	PAE1	Proteasome subunit alpha type-5-A [Source:UniProtKB/Swiss-Prot;Acc:O81149]
AT2G05710	1.10618	ACO3	Aconitate hydratase 3, mitochondrial [Source:UniProtKB/Swiss-Prot;Acc:Q9SIB9]
AT2G39518	1.10538	-	CASP-like protein 4D2 [Source:UniProtKB/Swiss-Prot;Acc:Q56X75]
AT4G25890	1.10511	RPP3A	60S acidic ribosomal protein P3-1 [Source:UniProtKB/Swiss-Prot;Acc:Q9SVZ6]
AT2G46290	1.10473	-	Eukaryotic translation initiation factor 3 subunit I [Source:UniProtKB/TrEMBL;Acc:A0A178VR74]
AT5G40850	1.10314	UPM1	AT5g40850/MHK7_8 [Source:UniProtKB/TrEMBL;Acc:Q42606]
AT4G18100	1.10265	RPL32A	60S ribosomal protein L32-1 [Source:UniProtKB/Swiss-Prot;Acc:P49211]
AT1G69587	1.10199	-	other RNA [Source:TAIR;Acc:AT1G69587]
AT2G24500	1.10155	REIL2	Cytoplasmic 60S subunit biogenesis factor REI1 homolog 2 [Source:UniProtKB/Swiss-Prot;Acc:Q9ZQ18]
AT5G54580	1.09941	ORRM2	Organelle RRM domain-containing protein 2, mitochondrial [Source:UniProtKB/Swiss-Prot;Acc:Q9FIU6]
AT3G23390	1.09908	RPL36AB	60S ribosomal protein L36a [Source:UniProtKB/Swiss-Prot;Acc:O23290]
AT5G06210	1.09807	S-RBP11	Small RNA-binding protein 11, chloroplastic [Source:UniProtKB/Swiss-Prot;Acc:Q9FFZ6]
AT5G48540	1.09784	CRRSP55	Cysteine-rich repeat secretory protein 55 [Source:UniProtKB/Swiss-Prot;Acc:Q9LV60]
AT2G39500	1.09772	-	At2g39500/F12L6.16 [Source:UniProtKB/TrEMBL;Acc:O80637]
AT1G27390	1.09749	TOM20-2	TOM20-2 [Source:UniProtKB/TrEMBL;Acc:A0A178W7F2]
AT1G07180	1.09714	NDA1	Internal alternative NAD(P)H-ubiquinone oxidoreductase A1, mitochondrial [Source:UniProtKB/Swiss-Prot;Acc:Q8GWA1]
AT3G10420	1.09651	SPD1	P-loop containing nucleoside triphosphate hydrolases superfamily protein [Source:UniProtKB/TrEMBL;Acc:F4J3R7]
AT4G23620	1.09571	-	Ribosomal protein L25/Gln-tRNA synthetase, anti-codon-binding domain-containing protein [Source:UniProtKB/TrEMBL;Acc:F4JPA3]
AT4G02850	1.09511	-	At4g02850 [Source:UniProtKB/TrEMBL;Acc:Q66GM9]
AT4G20150	1.095	-	Excitatory amino acid transporter [Source:UniProtKB/TrEMBL;Acc:Q94AL6]
AT1G52300	1.09386	RPL37B	60S ribosomal protein L37-2 [Source:UniProtKB/Swiss-Prot;Acc:Q43292]
AT4G30930	1.09346	RPL21M	NFD1 [Source:UniProtKB/TrEMBL;Acc:A0A178UZG0]
AT4G21500	1.09328	-	At4g21500 [Source:UniProtKB/TrEMBL;Acc:O65415]
AT1G13245	1.09289	RTFL17	At1g13245 [Source:UniProtKB/TrEMBL;Acc:Q9SAF8]
AT2G40765	1.09287	-	Putative uncharacterized protein At2g40765 [Source:UniProtKB/TrEMBL;Acc:Q94K78]
AT5G52910	1.0922	ATIM	timeless family protein [Source:TAIR;Acc:AT5G52910]
AT2G29530	1.09195	TIM10	Tim10/DDP family zinc finger protein [Source:UniProtKB/TrEMBL;Acc:F4IKQ3]
AT4G00620	1.09128	FOLD4	Bifunctional protein FolD 4, chloroplastic [Source:UniProtKB/Swiss-Prot;Acc:O65271]
AT3G14600	1.09096	RPL18AC	60S ribosomal protein L18a-3 [Source:UniProtKB/Swiss-Prot;Acc:Q9LUD4]
AT3G15352	1.09086	ATCOX17	Cytochrome c oxidase 17 [Source:UniProtKB/TrEMBL;Acc:A0A1I9LSX1]
AT4G22212	1.09079	-	Defensin-like protein 98 [Source:UniProtKB/Swiss-Prot;Acc:Q94AZ8]
AT1G48605	1.08811	HAL3B	Probable phosphopantothenoylcysteine decarboxylase [Source:UniProtKB/Swiss-Prot;Acc:P94063]
AT3G02190	1.08703	RPL39B	60S ribosomal protein L39-2 [Source:UniProtKB/Swiss-Prot;Acc:Q8L8W6]
AT4G15760	1.08699	MO1	monooxygenase 1 [Source:TAIR;Acc:AT4G15760]
AT3G09720	1.08645	RH57	DEAD-box ATP-dependent RNA helicase 57 [Source:UniProtKB/Swiss-Prot;Acc:Q84TG1]
AT4G35490	1.086	MRPL11	MRPL11 [Source:UniProtKB/TrEMBL;Acc:A0A178V1G5]
AT4G38100	1.08565	CURT1D	Protein CURVATURE THYLAKOID 1D, chloroplastic [Source:UniProtKB/Swiss-Prot;Acc:Q8LDD3]
AT4G22666	1.08513	-	Bifunctional inhibitor/lipid-transfer protein/seed storage 2S albumin superfamily protein [Source:UniProtKB/TrEMBL;Acc:Q1G3I0]
AT4G15430	1.08351	-	CSC1-like protein At4g15430 [Source:UniProtKB/Swiss-Prot;Acc:Q8VZM5]
AT5G63135	1.08326	-	At5g63135 [Source:UniProtKB/TrEMBL;Acc:Q8LC33]
AT5G47930	1.08306	RPS27D	40S ribosomal protein S27-3 [Source:UniProtKB/Swiss-Prot;Acc:Q8L953]
AT4G16630	1.08251	RH28	DEAD-box ATP-dependent RNA helicase 28 [Source:UniProtKB/Swiss-Prot;Acc:Q9ZRZ8]
AT4G31320	1.08233	-	Auxin induced like-protein [Source:UniProtKB/TrEMBL;Acc:O49581]
AT4G04925	1.0822	-	At4g04925 [Source:UniProtKB/TrEMBL;Acc:Q8LFB8]
AT1G50920	1.08181	-	Nucleolar GTP-binding protein 1 [Source:UniProtKB/Swiss-Prot;Acc:Q9C6I8]
AT3G49910	1.08159	RPL26A	60S ribosomal protein L26-1 [Source:UniProtKB/Swiss-Prot;Acc:P51414]
AT5G08565	1.08154	-	Transcription elongation factor SPT4 homolog [Source:UniProtKB/TrEMBL;Acc:A0A178UPE0]
AT3G13520	1.08132	AGP12	Arabinogalactan protein 12 [Source:UniProtKB/Swiss-Prot;Acc:Q9LJD9]
AT5G14050	1.0813	-	U3 small nucleolar RNA-associated protein 18 homolog [Source:UniProtKB/Swiss-Prot;Acc:Q9FMU5]
AT3G47470	1.07961	LHCA4	Chlorophyll a-b binding protein, chloroplastic [Source:UniProtKB/TrEMBL;Acc:A0A178VEE6]
AT1G77030	1.07941	RH29	Putative DEAD-box ATP-dependent RNA helicase 29 [Source:UniProtKB/Swiss-Prot;Acc:O49289]
AT4G31700	1.07914	RPS6A	40S ribosomal protein S6-1 [Source:UniProtKB/Swiss-Prot;Acc:O48549]
AT4G28250	1.07911	EXPB3	EXPB3 [Source:UniProtKB/TrEMBL;Acc:A0A178USU9]
AT3G48250	1.07833	-	Pentatricopeptide repeat-containing protein At3g48250, chloroplastic [Source:UniProtKB/Swiss-Prot;Acc:Q9STK5]
AT2G43780	1.07795	-	unknown protein; Has 30 Blast hits to 30 proteins in 11 species: Archae - 0; Bacteria - 0; Metazoa - 0; Fungi - 0; Plants - 30; Viruses - 0; Other Eukaryotes - 0 (source: NCBI BLink). [Source:TAIR;Acc:AT2G43780]
AT5G24420	1.07771	PGL5	Probable 6-phosphogluconolactonase 3 [Source:UniProtKB/Swiss-Prot;Acc:Q8LEV7]
AT5G02610	1.07604	-	Ribosomal L29 family protein [Source:UniProtKB/TrEMBL;Acc:F4KDR2]
AT1G49910	1.07546	BUB3.2	BUB3.2 [Source:UniProtKB/TrEMBL;Acc:A0A178W7L6]
AT3G24830	1.07496	RPL13AB	60S ribosomal protein L13a-2 [Source:UniProtKB/Swiss-Prot;Acc:Q9LRX8]
AT3G57490	1.07484	RPS2D	40S ribosomal protein S2-4 [Source:UniProtKB/Swiss-Prot;Acc:Q9SCM3]
AT1G06380	1.07391	-	Ribosomal protein L1p/L10e family [Source:UniProtKB/TrEMBL;Acc:Q9LMI1]
AT4G21680	1.07385	NPF7.2	Protein NRT1/ PTR FAMILY 7.2 [Source:UniProtKB/Swiss-Prot;Acc:Q8GXN2]
AT1G22780	1.07354	RPS18C	40S ribosomal protein S18 [Source:UniProtKB/Swiss-Prot;Acc:P34788]
AT1G80720	1.07345	-	Mitochondrial glycoprotein family protein [Source:TAIR;Acc:AT1G80720]
AT3G18600	1.07318	RH51	DEAD-box ATP-dependent RNA helicase 51 [Source:UniProtKB/Swiss-Prot;Acc:Q9LIH9]
AT5G28060	1.07237	RPS24B	40S ribosomal protein S24-2 [Source:UniProtKB/Swiss-Prot;Acc:Q8LC83]
AT5G27700	1.07211	RPS21C	40S ribosomal protein S21 [Source:UniProtKB/TrEMBL;Acc:A0A178UBS9]
AT4G25340	1.07092	FKBP53	Peptidyl-prolyl cis-trans isomerase FKBP53 [Source:UniProtKB/Swiss-Prot;Acc:Q93ZG9]
AT2G44995	1.07037	-	Unknown gene [Source:TAIR;Acc:AT2G44995]
AT5G58770	1.06985	-	Dehydrodolichyl diphosphate synthase 2 [Source:UniProtKB/Swiss-Prot;Acc:Q56Y11]
AT3G46600	1.06817	SCL30	Scarecrow-like protein 30 [Source:UniProtKB/Swiss-Prot;Acc:Q9SNB8]
AT3G10610	1.06772	RPS17C	40S ribosomal protein S17-3 [Source:UniProtKB/Swiss-Prot;Acc:Q9SQZ1]
AT4G05440	1.06736	EDA35	Cell division cycle protein 123 homolog [Source:UniProtKB/TrEMBL;Acc:Q9M0V1]
AT2G40780	1.06665	-	Nucleic acid-binding, OB-fold-like protein [Source:UniProtKB/TrEMBL;Acc:F4II37]
AT4G15420	1.06542	-	Ubiquitin fusion degradation UFD1 family protein [Source:TAIR;Acc:AT4G15420]
AT1G65150	1.06525	-	T23K8.6 [Source:UniProtKB/TrEMBL;Acc:Q9S9J5]
AT3G23990	1.06497	CPN60	Chaperonin CPN60, mitochondrial [Source:UniProtKB/Swiss-Prot;Acc:P29197]
AT3G09500	1.06477	RPL35A	60S ribosomal protein L35-1 [Source:UniProtKB/Swiss-Prot;Acc:Q9SF53]
AT1G02370	1.06477	-	Pentatricopeptide repeat-containing protein At1g02370, mitochondrial [Source:UniProtKB/Swiss-Prot;Acc:Q9FZ24]
AT5G24840	1.06318	-	tRNA (guanine-N(7)-)-methyltransferase [Source:UniProtKB/Swiss-Prot;Acc:Q8GXB7]
AT5G06360	1.06305	-	Ribosomal protein S8e family protein [Source:UniProtKB/TrEMBL;Acc:Q9FNH2]
AT1G71880	1.06285	SUC1	Sucrose transport protein SUC1 [Source:UniProtKB/Swiss-Prot;Acc:Q39232]
AT5G42790	1.06244	PAF1	Proteasome subunit alpha type [Source:UniProtKB/TrEMBL;Acc:A0A178UFX8]
AT1G49410	1.06202	TOM6	Mitochondrial import receptor subunit TOM6 homolog [Source:UniProtKB/Swiss-Prot;Acc:Q9XIA7]
AT3G04920	1.0616	RPS24A	40S ribosomal protein S24-1 [Source:UniProtKB/Swiss-Prot;Acc:Q9SS17]
AT2G19750	1.06123	RPS30A	40S ribosomal protein S30 [Source:UniProtKB/Swiss-Prot;Acc:P49689]
AT1G76600	1.06114	-	Poly polymerase [Source:UniProtKB/TrEMBL;Acc:Q9C9J8]
AT3G58700	1.06113	RPL11C	60S ribosomal protein L11-2 [Source:UniProtKB/Swiss-Prot;Acc:P42794]
AT1G17530	1.06062	TIM23-1	Mitochondrial import inner membrane translocase subunit TIM23-1 [Source:UniProtKB/Swiss-Prot;Acc:Q9LNQ1]
AT2G37190	1.06047	RPL12A	60S ribosomal protein L12-1 [Source:UniProtKB/Swiss-Prot;Acc:P50883]
AT5G43970	1.05975	TOM9-2	TOM9-2 [Source:UniProtKB/TrEMBL;Acc:A0A178UKM7]
AT4G13850	1.05962	RBG2	Glycine-rich RNA-binding protein 2, mitochondrial [Source:UniProtKB/Swiss-Prot;Acc:Q9SVM8]
AT1G44740	1.0591	-	unknown protein; FUNCTIONS IN: molecular_function unknown; INVOLVED IN: biological_process unknown; LOCATED IN: mitochondrion; EXPRESSED IN: embryo, leaf whorl, flower, seed; EXPRESSED DURING: F mature embryo stage, petal differentiation and expansi /.../ge, E expanded cotyledon stage, D bilateral stage; Has 8 Blast hits to 7 proteins in 3 species: Archae - 0; Bacteria - 0; Metazoa - 0; Fungi - 1…
AT1G30880	1.05885	-	At1g30880 [Source:UniProtKB/TrEMBL;Acc:Q9FYH5]
AT5G50200	1.05769	NRT3.1	High-affinity nitrate transporter 3.1 [Source:UniProtKB/Swiss-Prot;Acc:Q9FGS5]
AT5G45440	1.05641	-	Probable disease resistance protein At5g45440 [Source:UniProtKB/Swiss-Prot;Acc:Q9FHJ2]
AT3G26980	1.05623	MUB4	Membrane-anchored ubiquitin-fold protein [Source:UniProtKB/TrEMBL;Acc:A0A178VGS7]
AT2G39250	1.05585	SNZ	AP2-like ethylene-responsive transcription factor SNZ [Source:UniProtKB/Swiss-Prot;Acc:Q6PV67]
AT4G37520	1.05552	PER50	Peroxidase 50 [Source:UniProtKB/Swiss-Prot;Acc:Q43731]
AT4G03960	1.05529	-	Probable tyrosine-protein phosphatase DSP4 [Source:UniProtKB/Swiss-Prot;Acc:Q940L5]
AT1G62480	1.05462	-	At1g62480/T3P18_4 [Source:UniProtKB/TrEMBL;Acc:Q9SXE9]
AT1G70850	1.0546	MLP34	MLP-like protein 34 [Source:UniProtKB/Swiss-Prot;Acc:Q9SSK7]
AT4G17390	1.05446	RPL15B	60S ribosomal protein L15-2 [Source:UniProtKB/Swiss-Prot;Acc:Q8VYF1]
AT4G17090	1.05411	BAM3	Beta-amylase 3, chloroplastic [Source:UniProtKB/Swiss-Prot;Acc:O23553]
AT5G02450	1.05303	RPL36C	60S ribosomal protein L36-3 [Source:UniProtKB/Swiss-Prot;Acc:Q9LZ57]
AT2G17670	1.05284	-	Pentatricopeptide repeat-containing protein At2g17670 [Source:UniProtKB/Swiss-Prot;Acc:Q84J71]
AT1G47820	1.05225	-	T2E6.7 [Source:UniProtKB/TrEMBL;Acc:Q9FZG2]
AT3G46210	1.05182	RRP46	Exosome complex exonuclease RRP46 homolog [Source:UniProtKB/Swiss-Prot;Acc:Q9LX74]
AT5G27850	1.0503	RPL18C	60S ribosomal protein L18-3 [Source:UniProtKB/Swiss-Prot;Acc:Q940B0]
AT4G31520	1.04982	-	SDA1 family protein [Source:UniProtKB/TrEMBL;Acc:Q9M082]
AT5G03455	1.0493	CDC25	Dual specificity phosphatase Cdc25 [Source:UniProtKB/Swiss-Prot;Acc:Q8GY31]
AT4G02230	1.04904	RPL19C	60S ribosomal protein L19-3 [Source:UniProtKB/Swiss-Prot;Acc:P49693]
AT4G32870	1.04889	-	At4g32870 [Source:UniProtKB/TrEMBL;Acc:Q9M073]
AT1G29640	1.04876	-	At1g29640 [Source:UniProtKB/TrEMBL;Acc:Q9C7N7]
AT2G20450	1.0487	RPL14A	60S ribosomal protein L14-1 [Source:UniProtKB/Swiss-Prot;Acc:Q9SIM4]
AT3G49180	1.04866	RID3	Protein ROOT INITIATION DEFECTIVE 3 [Source:UniProtKB/Swiss-Prot;Acc:Q9M3B4]
novel.168	1.04775	-	PF05699:hAT family C-terminal dimerisation region|PF14372:Domain of unknown function (DUF4413)
AT3G56490	1.04761	HINT1	Adenylylsulfatase HINT1 [Source:UniProtKB/Swiss-Prot;Acc:Q8GUN2]
AT4G34360	1.04729	-	At4g34360 [Source:UniProtKB/TrEMBL;Acc:Q6ID86]
AT1G34030	1.04713	RPS18C	40S ribosomal protein S18 [Source:UniProtKB/Swiss-Prot;Acc:P34788]
AT2G20560	1.04652	-	At2g20560/T13C7.15 [Source:UniProtKB/TrEMBL;Acc:Q9SIL3]
AT2G14520	1.04637	CBSDUF3	DUF21 domain-containing protein At2g14520 [Source:UniProtKB/Swiss-Prot;Acc:Q9ZQR4]
AT3G63090	1.04598	-	Ubiquitin carboxyl-terminal hydrolase family protein [Source:UniProtKB/TrEMBL;Acc:Q9LYB3]
AT3G51260	1.04597	PAD1	Proteasome subunit alpha type [Source:UniProtKB/TrEMBL;Acc:A0A178VPE4]
AT3G25717	1.04596	RTFL16	DVL6 [Source:UniProtKB/TrEMBL;Acc:Q6IM95]
AT5G19440	1.04592	-	At5g19440 [Source:UniProtKB/TrEMBL;Acc:Q29Q34]
AT5G52470	1.0459	MED36B	Probable mediator of RNA polymerase II transcription subunit 36b [Source:UniProtKB/Swiss-Prot;Acc:Q9FEF8]
AT5G67600	1.04496	WIH1	Cysteine-rich and transmembrane domain-containing protein WIH1 [Source:UniProtKB/Swiss-Prot;Acc:Q9FJW3]
AT2G44120	1.04487	-	Ribosomal protein L30/L7 family protein [Source:UniProtKB/TrEMBL;Acc:F4IT48]
AT2G18110	1.04407	-	Elongation factor 1-delta 2 [Source:UniProtKB/Swiss-Prot;Acc:Q9SI20]
AT4G18730	1.04388	RPL11C	60S ribosomal protein L11-2 [Source:UniProtKB/Swiss-Prot;Acc:P42794]
AT1G76860	1.0436	LSM3B	LSM3B [Source:UniProtKB/TrEMBL;Acc:A0A178WQ75]
AT5G57345	1.04319	-	At5g57345 [Source:UniProtKB/TrEMBL;Acc:Q8LAD4]
AT2G40590	1.04287	RPS26A	40S ribosomal protein S26 [Source:UniProtKB/TrEMBL;Acc:A0A178VPZ6]
AT1G64970	1.04133	VTE4	Tocopherol O-methyltransferase, chloroplastic [Source:UniProtKB/Swiss-Prot;Acc:Q9ZSK1]
AT1G55205	1.04089	-	unknown protein; FUNCTIONS IN: molecular_function unknown; INVOLVED IN: biological_process unknown; LOCATED IN: chloroplast; BEST Arabidopsis thaliana protein match is: unknown protein (TAIR:AT3G13674.1); Has 137 Blast hits to 137 proteins in 11 spe /.../Archae - 0; Bacteria - 0; Metazoa - 0; Fungi - 0; Plants - 137; Viruses - 0; Other Eukaryotes - 0 (source: NCBI BLink). [Source:TAIR;Acc:AT1G552…
AT1G30230	1.04071	-	Translation elongation factor EF1B/ribosomal protein S6 family protein [Source:UniProtKB/TrEMBL;Acc:A8MRC4]
AT5G48490	1.03987	-	At5g48490 [Source:UniProtKB/TrEMBL;Acc:Q9LV65]
AT3G04770	1.03986	RPSAb	40S ribosomal protein SA [Source:UniProtKB/TrEMBL;Acc:F4J4W3]
AT4G13575	1.0397	-	unknown protein; FUNCTIONS IN: molecular_function unknown; INVOLVED IN: biological_process unknown; LOCATED IN: cellular_component unknown; Has 30201 Blast hits to 17322 proteins in 780 species: Archae - 12; Bacteria - 1396; Metazoa - 17338; Fungi - /.../ Plants - 5037; Viruses - 0; Other Eukaryotes - 2996 (source: NCBI BLink). [Source:TAIR;Acc:AT4G13575]
AT3G12650	1.03823	-	AT3g12650/T2E22_103 [Source:UniProtKB/TrEMBL;Acc:Q9LTX0]
AT2G40880	1.03768	CYS3	Cysteine proteinase inhibitor [Source:UniProtKB/TrEMBL;Acc:A0A178VXG7]
AT2G19670	1.03768	PRMT12	Probable protein arginine N-methyltransferase 1.2 [Source:UniProtKB/Swiss-Prot;Acc:O82210]
AT4G13860	1.03754	-	At4g13860 [Source:UniProtKB/TrEMBL;Acc:Q6ID29]
AT5G55920	1.03687	OLI2	Nucleolar protein-like [Source:UniProtKB/TrEMBL;Acc:Q9FG73]
AT2G31990	1.03668	-	Exostosin family protein [Source:TAIR;Acc:AT2G31990]
AT3G52580	1.03637	RPS14C	40S ribosomal protein S14-3 [Source:UniProtKB/Swiss-Prot;Acc:P42036]
AT3G49320	1.03577	-	Metal-dependent protein hydrolase [Source:UniProtKB/TrEMBL;Acc:Q9SG17]
AT4G28720	1.03482	YUC8	Flavin-containing monooxygenase [Source:UniProtKB/TrEMBL;Acc:A0A178V2K9]
AT5G04590	1.03475	SIR	SIR [Source:UniProtKB/TrEMBL;Acc:A0A178UPZ1]
AT1G54250	1.03469	NRPB8A	DNA-directed RNA polymerases II and V subunit 8A [Source:UniProtKB/Swiss-Prot;Acc:O81097]
AT1G26540	1.03366	DUF3	DUF724 domain-containing protein 3 [Source:UniProtKB/Swiss-Prot;Acc:Q9FZD9]
AT4G33560	1.0334	-	At4g33560 [Source:UniProtKB/TrEMBL;Acc:O81873]
AT5G16750	1.03183	TOZ	Transducin family protein / WD-40 repeat family protein [Source:UniProtKB/TrEMBL;Acc:Q9LFE2]
AT3G25545	1.03181	-	AT3g25550/MWL2_17 [Source:UniProtKB/TrEMBL;Acc:Q9LSU9]
AT4G20030	1.03063	-	At4g20030 [Source:UniProtKB/TrEMBL;Acc:Q67XI5]
AT4G27450	1.03018	-	AT4g27450/F27G19_50 [Source:UniProtKB/TrEMBL;Acc:Q93V62]
AT3G06530	1.02892	-	ARM repeat superfamily protein [Source:UniProtKB/TrEMBL;Acc:A0A1I9LP28]
AT2G39010	1.02812	PIP2-6	Probable aquaporin PIP2-6 [Source:UniProtKB/Swiss-Prot;Acc:Q9ZV07]
AT1G20140	1.02806	ASK4	SK4 [Source:UniProtKB/TrEMBL;Acc:A0A178W187]
AT1G79210	1.02751	PAB2	Proteasome subunit alpha type-2-B [Source:UniProtKB/Swiss-Prot;Acc:Q8L4A7]
AT3G11120	1.02712	RPL41C	60S ribosomal protein L41 [Source:UniProtKB/Swiss-Prot;Acc:P62120]
AT1G57860	1.02667	RPL21E	60S ribosomal protein L21-2 [Source:UniProtKB/Swiss-Prot;Acc:Q9FDZ9]
AT3G48930	1.02593	RPS11A	40S ribosomal protein S11-1 [Source:UniProtKB/Swiss-Prot;Acc:P16181]
AT1G25260	1.025	-	Ribosome assembly factor mrt4 [Source:UniProtKB/TrEMBL;Acc:Q94AK8]
AT3G07525	1.02488	ATG10	ATG10 [Source:UniProtKB/TrEMBL;Acc:A0A178V865]
AT5G24660	1.02458	LSU2	Protein RESPONSE TO LOW SULFUR 2 [Source:UniProtKB/Swiss-Prot;Acc:Q9FIR9]
AT5G62370	1.02395	-	Pentatricopeptide repeat-containing protein At5g62370 [Source:UniProtKB/Swiss-Prot;Acc:Q9LVA2]
AT1G53030	1.02387	COX17-2	Cytochrome c oxidase copper chaperone 2 [Source:UniProtKB/Swiss-Prot;Acc:Q94FT1]
AT5G22440	1.02357	RPL10AC	60S ribosomal protein L10a-3 [Source:UniProtKB/Swiss-Prot;Acc:P59231]
AT3G44735	1.0234	PSK6	Putative phytosulfokines 6 [Source:UniProtKB/Swiss-Prot;Acc:Q8LA14]
AT1G27130	1.02339	GSTU13	Glutathione S-transferase U13 [Source:UniProtKB/Swiss-Prot;Acc:Q9FUS6]
AT1G79150	1.02267	-	Binding protein [Source:UniProtKB/TrEMBL;Acc:F4IDJ0]
AT3G62920	1.02242	-	Zinc metalloproteinase aureolysin [Source:UniProtKB/TrEMBL;Acc:Q9LYC9]
AT2G18600	1.02181	RCE2	Probable NEDD8-conjugating enzyme Ubc12-like [Source:UniProtKB/Swiss-Prot;Acc:Q9ZU75]
AT5G64140	1.02136	RPS28C	RPS28 [Source:UniProtKB/TrEMBL;Acc:A0A178UA91]
AT3G01800	1.02088	-	At3g01800 [Source:UniProtKB/TrEMBL;Acc:Q6NQM0]
AT2G47840	1.02086	TIC20-II	Tic20-II [Source:UniProtKB/TrEMBL;Acc:A0A178VYR0]
AT5G11110	1.01826	SPS2	Glycosyltransferase (Fragment) [Source:UniProtKB/TrEMBL;Acc:W8QNB0]
AT3G43980	1.01824	RPS29C	40S ribosomal protein S29 [Source:UniProtKB/Swiss-Prot;Acc:Q680P8]
AT1G62570	1.01794	FMOGS-OX4	Flavin-containing monooxygenase FMO GS-OX4 [Source:UniProtKB/Swiss-Prot;Acc:Q93Y23]
AT5G61770	1.01778	PPAN	PETER PAN-like protein [Source:UniProtKB/TrEMBL;Acc:F4K3M1]
AT3G60160	1.01761	ABCC9	ABC transporter C family member 9 [Source:UniProtKB/Swiss-Prot;Acc:Q9M1C7]
AT4G29410	1.0175	RPL28C	60S ribosomal protein L28-2 [Source:UniProtKB/Swiss-Prot;Acc:Q9M0E2]
AT4G39640	1.01668	GGT1	Glutathione hydrolase 1 [Source:UniProtKB/Swiss-Prot;Acc:Q8VYW6]
AT1G04945	1.01548	-	HIT-type Zinc finger family protein [Source:UniProtKB/TrEMBL;Acc:F4I765]
AT4G17340	1.01526	TIP2-2	TIP2 [Source:UniProtKB/TrEMBL;Acc:A0A178UVY8]
AT5G23540	1.01517	RPN11	26S proteasome non-ATPase regulatory subunit 14 homolog [Source:UniProtKB/Swiss-Prot;Acc:Q9LT08]
AT3G07230	1.01511	-	At3g07230 [Source:UniProtKB/TrEMBL;Acc:Q9SFV3]
AT3G52590	1.01508	RPL40B	Ubiquitin-60S ribosomal protein L40-1 [Source:UniProtKB/Swiss-Prot;Acc:B9DHA6]
AT2G01530	1.01474	MLP329	Uncharacterized protein At2g01530 (Fragment) [Source:UniProtKB/TrEMBL;Acc:C0SV41]
AT2G34357	1.01402	-	ARM repeat superfamily protein [Source:UniProtKB/TrEMBL;Acc:F4IHU8]
AT5G16790	1.01394	THO7A	THO7 [Source:UniProtKB/TrEMBL;Acc:A0A178UEM6]
AT4G15000	1.01331	RPL27C	60S ribosomal protein L27 [Source:UniProtKB/TrEMBL;Acc:Q0WRB8]
AT3G03060	1.01312	-	P-loop containing nucleoside triphosphate hydrolases superfamily protein [Source:UniProtKB/TrEMBL;Acc:Q0WVF7]
AT1G31330	1.01253	PSAF	Photosystem I reaction center subunit III, chloroplastic [Source:UniProtKB/Swiss-Prot;Acc:Q9SHE8]
AT5G66860	1.01225	-	Ribosomal protein L25/Gln-tRNA synthetase, anti-codon-binding domain-containing protein [Source:UniProtKB/TrEMBL;Acc:Q9FKZ4]
AT1G20823	1.01199	ATL80	RING-H2 finger protein ATL80 [Source:UniProtKB/Swiss-Prot;Acc:Q9LM69]
AT1G69260	1.0119	AFP1	Ninja-family protein AFP1 [Source:UniProtKB/Swiss-Prot;Acc:Q9LQ98]
AT4G30450	1.01186	-	At4g30450 [Source:UniProtKB/TrEMBL;Acc:Q9M0B5]
AT1G77540	1.01179	-	Acetyltransferase At1g77540 [Source:UniProtKB/Swiss-Prot;Acc:Q9CAQ2]
AT5G08300	1.01176	-	Succinate--CoA ligase [ADP-forming] subunit alpha, mitochondrial [Source:UniProtKB/TrEMBL;Acc:A0A178U834]
AT1G60640	1.0109	-	unknown protein; Has 42416 Blast hits to 22533 proteins in 1340 species: Archae - 32; Bacteria - 6461; Metazoa - 16431; Fungi - 3749; Plants - 1747; Viruses - 284; Other Eukaryotes - 13712 (source: NCBI BLink). [Source:TAIR;Acc:AT1G60640]
AT5G47680	1.0108	TRM10	At5g47680 [Source:UniProtKB/TrEMBL;Acc:Q9FGI9]
AT4G25810	1.01066	XTH23	Probable xyloglucan endotransglucosylase/hydrolase protein 23 [Source:UniProtKB/Swiss-Prot;Acc:Q38910]
AT5G49280	1.01062	-	At5g49280 [Source:UniProtKB/TrEMBL;Acc:Q9FJ12]
AT2G23930	1.01045	SNRNP-G	Probable small nuclear ribonucleoprotein G [Source:UniProtKB/Swiss-Prot;Acc:O82221]
AT5G60030	1.00918	-	Putative uncharacterized protein [Source:UniProtKB/TrEMBL;Acc:Q9LVH1]
AT3G46020	1.00767	-	At3g46020 [Source:UniProtKB/TrEMBL;Acc:Q9LZT1]
AT3G13150	1.00627	-	Pentatricopeptide repeat-containing protein At3g13150 [Source:UniProtKB/Swiss-Prot;Acc:Q9LK58]
AT4G10330	1.00549	-	Glycine-rich protein [Source:UniProtKB/TrEMBL;Acc:Q9SV88]
AT3G53630	1.00486	-	unknown protein; BEST Arabidopsis thaliana protein match is: unknown protein (TAIR:AT4G18692.1); Has 42 Blast hits to 42 proteins in 10 species: Archae - 0; Bacteria - 0; Metazoa - 0; Fungi - 0; Plants - 42; Viruses - 0; Other Eukaryotes - 0 (source /.../ BLink). [Source:TAIR;Acc:AT3G53630]
AT4G14960	1.00439	TUBA6	Tubulin alpha chain [Source:UniProtKB/TrEMBL;Acc:A0A178UXP7]
AT3G54900	1.00364	GRXS14	Monothiol glutaredoxin-S14, chloroplastic [Source:UniProtKB/Swiss-Prot;Acc:Q84Y95]
AT1G15420	1.00311	-	WD repeat protein [Source:UniProtKB/TrEMBL;Acc:Q8L403]
AT1G26880	1.00177	RPL34A	60S ribosomal protein L34-1 [Source:UniProtKB/Swiss-Prot;Acc:Q42351]
AT5G09295	1.00137	-
AT5G42060	1.00027	-	Mediator-associated protein 3 [Source:UniProtKB/Swiss-Prot;Acc:Q9FHX8]
AT1G35250	1.00024	ALT2	Acyl-acyl carrier protein thioesterase ATL2, chloroplastic [Source:UniProtKB/Swiss-Prot;Acc:Q9C7I8]
AT1G21930	1.00012	-	At1g21930 [Source:UniProtKB/TrEMBL;Acc:Q84VW7]
AT2G38823	0.999183	-	Putative uncharacterized protein [Source:UniProtKB/TrEMBL;Acc:Q5S4V8]
AT2G27020	0.998769	PAG1	20S proteasome alpha subunit G1 [Source:TAIR;Acc:AT2G27020]
AT1G14620	0.998621	DECOY	At1g14620/T5E21_15 [Source:UniProtKB/TrEMBL;Acc:Q8L7U3]
AT2G02510	0.998209	-	NADH dehydrogenase [ubiquinone] 1 beta subcomplex subunit 3-A [Source:UniProtKB/Swiss-Prot;Acc:O64725]
AT4G31985	0.997977	RPL39C	60S ribosomal protein L39-1 [Source:UniProtKB/Swiss-Prot;Acc:P51424]
AT3G55750	0.996982	RPL35AD	60S ribosomal protein L35a-4 [Source:UniProtKB/Swiss-Prot;Acc:P51422]
AT2G37400	0.996143	-	At2g37400 [Source:UniProtKB/TrEMBL;Acc:Q9ZUS6]
AT4G13750	0.995039	NOV	Histidine kinase-, DNA gyrase B-, and HSP90-like ATPase family protein [Source:UniProtKB/TrEMBL;Acc:F4JTS8]
AT4G27970	-0.996173	SLAH2	S-type anion channel SLAH2 [Source:UniProtKB/Swiss-Prot;Acc:Q9ASQ7]
AT3G05370	-0.996411	AtRLP31	Receptor-like protein 31 [Source:UniProtKB/Swiss-Prot;Acc:Q8RX63]
AT4G21400	-0.996424	CRK28	Cysteine-rich receptor-like protein kinase 28 [Source:UniProtKB/Swiss-Prot;Acc:O65405]
AT5G05270	-0.996728	CHI3	Probable chalcone--flavonone isomerase 3 [Source:UniProtKB/Swiss-Prot;Acc:Q8VZW3]
AT4G25990	-0.996944	CIL	CCT motif family protein (Fragment) [Source:UniProtKB/TrEMBL;Acc:C0SVJ8]
AT5G07280	-0.997003	EMS1	Leucine-rich repeat receptor protein kinase EMS1 [Source:UniProtKB/Swiss-Prot;Acc:Q9LYN8]
AT2G39980	-0.99737	-	At2g39980/T28M21.14 [Source:UniProtKB/TrEMBL;Acc:O04201]
AT5G64330	-0.997487	RPT3	Root phototropism protein 3 [Source:UniProtKB/Swiss-Prot;Acc:Q9FMF5]
AT3G51340	-0.997889	-	Eukaryotic aspartyl protease family protein [Source:UniProtKB/TrEMBL;Acc:F4J3B9]
AT1G75120	-0.998126	RRA1	Arabinosyltransferase RRA1 [Source:UniProtKB/Swiss-Prot;Acc:Q9C9Q6]
AT4G37390	-0.99839	YDK1	Auxin-responsive GH3 family protein [Source:TAIR;Acc:AT4G37390]
AT4G23270	-0.998634	CRK19	cysteine-rich RLK (RECEPTOR-like protein kinase) 19 [Source:TAIR;Acc:AT4G23270]
AT3G29390	-0.998749	RIK	Protein RIK [Source:UniProtKB/Swiss-Prot;Acc:Q9LIA4]
AT3G06778	-0.999359	-	Chaperone DnaJ-domain superfamily protein [Source:UniProtKB/TrEMBL;Acc:F4JC50]
AT2G01890	-0.999392	PAP8	Purple acid phosphatase 8 [Source:UniProtKB/Swiss-Prot;Acc:Q8VYZ2]
AT5G07610	-1.00053	-	F-box protein At5g07610 [Source:UniProtKB/Swiss-Prot;Acc:Q9FLS0]
AT1G80570	-1.00062	FBL14	F-box/LRR-repeat protein 14 [Source:UniProtKB/Swiss-Prot;Acc:Q3EC97]
AT2G12170	-1.00077	-	BEST Arabidopsis thaliana protein match is: Transcriptional factor B3 family protein (TAIR:AT2G24645.1); Has 18 Blast hits to 18 proteins in 1 species: Archae - 0; Bacteria - 0; Metazoa - 0; Fungi - 0; Plants - 18; Viruses - 0; Other Eukaryotes - 0 /.../e: NCBI BLink). [Source:TAIR;Acc:AT2G12170]
AT5G44260	-1.00098	-	Zinc finger CCCH domain-containing protein 61 [Source:UniProtKB/Swiss-Prot;Acc:Q9FKW2]
AT4G35720	-1.0011	-	DUF241 domain protein, putative (DUF241) [Source:UniProtKB/TrEMBL;Acc:O81803]
AT4G13030	-1.00211	-	P-loop containing nucleoside triphosphate hydrolases superfamily protein [Source:TAIR;Acc:AT4G13030]
AT1G67500	-1.00242	REV3	recovery protein 3 [Source:TAIR;Acc:AT1G67500]
AT1G49570	-1.00274	PER10	Peroxidase [Source:UniProtKB/TrEMBL;Acc:A0A178WK78]
AT3G60520	-1.00287	-	At3g60520 [Source:UniProtKB/TrEMBL;Acc:Q9M207]
AT3G16340	-1.00299	ABCG29	ABC transporter G family member 29 [Source:UniProtKB/Swiss-Prot;Acc:Q94A18]
AT5G45460	-1.00334	-	Transmembrane protein [Source:UniProtKB/TrEMBL;Acc:Q9FHJ0]
AT3G63240	-1.00358	IP5P4	Type I inositol polyphosphate 5-phosphatase 4 [Source:UniProtKB/Swiss-Prot;Acc:Q8GTS0]
AT3G14680	-1.00413	CYP72A14	Cytochrome P450 72A14 [Source:UniProtKB/Swiss-Prot;Acc:Q9LUC6]
AT5G38280	-1.00427	PR5K	PR5-like receptor kinase [Source:TAIR;Acc:AT5G38280]
AT3G56960	-1.00452	PIP5K4	Phosphatidylinositol 4-phosphate 5-kinase 4 [Source:UniProtKB/Swiss-Prot;Acc:Q9M1K2]
AT5G25350	-1.00506	EBF2	EIN3-binding F-box protein 2 [Source:UniProtKB/Swiss-Prot;Acc:Q708Y0]
AT3G47010	-1.00571	-	Beta-D-glucan exohydrolase-like protein [Source:UniProtKB/TrEMBL;Acc:Q9SD72]
AT2G28810	-1.00573	DOF2.2	Dof zinc finger protein DOF2.2 [Source:UniProtKB/Swiss-Prot;Acc:Q9ZV33]
AT3G01513	-1.0073	-	Putative uncharacterized protein [Source:UniProtKB/TrEMBL;Acc:Q6DR30]
AT2G28050	-1.00823	-	Pentatricopeptide repeat-containing protein At2g28050 [Source:UniProtKB/Swiss-Prot;Acc:Q9ZUU7]
AT1G48690	-1.00985	-	At1g48690 [Source:UniProtKB/TrEMBL;Acc:Q9C737]
AT2G15090	-1.01012	KCS8	3-ketoacyl-CoA synthase 8 [Source:UniProtKB/Swiss-Prot;Acc:Q4V3C9]
AT2G35340	-1.01031	MEE29	Probable pre-mRNA-splicing factor ATP-dependent RNA helicase DEAH6 [Source:UniProtKB/Swiss-Prot;Acc:F4IJV4]
AT1G12560	-1.01043	EXPA7	EXPA7 [Source:UniProtKB/TrEMBL;Acc:A0A178W749]
AT1G70620	-1.0109	-	Cyclin-like protein [Source:UniProtKB/TrEMBL;Acc:F4I6U7]
AT1G60860	-1.01094	AGD2	ADP-ribosylation factor GTPase-activating protein AGD2 [Source:UniProtKB/Swiss-Prot;Acc:Q9C6C3]
AT5G66880	-1.01126	SRK2I	Serine/threonine-protein kinase SRK2I [Source:UniProtKB/Swiss-Prot;Acc:Q39193]
AT5G45720	-1.01267	-	Protein STICHEL-like 4 [Source:UniProtKB/Swiss-Prot;Acc:F4KEM0]
AT3G20130	-1.01309	CYP705A22	Cytochrome P450 705A22 [Source:UniProtKB/Swiss-Prot;Acc:Q9LJY5]
AT4G39090	-1.01327	RD19A	RD19A [Source:UniProtKB/TrEMBL;Acc:A0A178V006]
AT4G19380	-1.01357	-	Long-chain fatty alcohol dehydrogenase family protein [Source:TAIR;Acc:AT4G19380]
ATCG01130	-1.01409	YCF1.2	Ycf1 protein [Source:TAIR;Acc:ATCG01130]
AT1G76580	-1.01416	-	Squamosa promoter-binding protein-like (SBP domain) transcription factor family protein [Source:TAIR;Acc:AT1G76580]
AT2G37280	-1.01546	PDR5	pleiotropic drug resistance 5 [Source:TAIR;Acc:AT2G37280]
AT5G17820	-1.01622	-	Peroxidase superfamily protein [Source:TAIR;Acc:AT5G17820]
AT3G14590	-1.01737	NTMC2TYPE6.2	Calcium-dependent lipid-binding (CaLB domain) family protein [Source:UniProtKB/TrEMBL;Acc:B3H4I1]
AT3G16180	-1.0176	NPF1.1	Protein NRT1/ PTR FAMILY 1.1 [Source:UniProtKB/Swiss-Prot;Acc:Q8LPL2]
AT5G64570	-1.01775	BXL4	Beta-D-xylosidase 4 [Source:UniProtKB/Swiss-Prot;Acc:Q9FLG1]
AT3G20015	-1.01786	ASPG2	Protein ASPARTIC PROTEASE IN GUARD CELL 2 [Source:UniProtKB/Swiss-Prot;Acc:Q9LHE3]
AT4G24480	-1.01793	-	Protein kinase superfamily protein [Source:UniProtKB/TrEMBL;Acc:F4JQX7]
AT1G71330	-1.01955	NAP5	Probable non-intrinsic ABC protein 5 [Source:UniProtKB/Swiss-Prot;Acc:Q9FVV9]
AT5G44578	-1.0198	-	unknown protein; FUNCTIONS IN: molecular_function unknown; INVOLVED IN: biological_process unknown; LOCATED IN: endomembrane system; Has 15 Blast hits to 15 proteins in 2 species: Archae - 0; Bacteria - 0; Metazoa - 0; Fungi - 0; Plants - 15; Viruse /.../ Other Eukaryotes - 0 (source: NCBI BLink). [Source:TAIR;Acc:AT5G44578]
AT5G46190	-1.01986	-	RNA-binding KH domain-containing protein [Source:TAIR;Acc:AT5G46190]
AT3G20200	-1.01987	-	At3g20200 [Source:UniProtKB/TrEMBL;Acc:Q8GWU3]
AT3G20080	-1.0208	CYP705A15	CYP705A15 [Source:UniProtKB/TrEMBL;Acc:A0A178VCF0]
AT2G18440	-1.02313	GUT15	GUT15 (GENE WITH UNSTABLE TRANSCRIPT 15); other RNA [Source:TAIR;Acc:AT2G18440]
AT5G27000	-1.02453	KIN14G	Kinesin-like protein KIN-14G [Source:UniProtKB/Swiss-Prot;Acc:O81635]
AT2G23840	-1.02478	-	At2g23840 [Source:UniProtKB/TrEMBL;Acc:Q6NMJ9]
AT1G19397	-1.0253	-	unknown protein; Has 30201 Blast hits to 17322 proteins in 780 species: Archae - 12; Bacteria - 1396; Metazoa - 17338; Fungi - 3422; Plants - 5037; Viruses - 0; Other Eukaryotes - 2996 (source: NCBI BLink). [Source:TAIR;Acc:AT1G19397]
AT5G27220	-1.02535	-	A_TM021B04.7 protein [Source:UniProtKB/TrEMBL;Acc:O04650]
AT3G56860	-1.02731	UBA2A	UBP1-associated protein 2A [Source:UniProtKB/Swiss-Prot;Acc:Q9LES2]
AT4G22770	-1.0274	AHL2	AT-hook motif nuclear-localized protein 2 [Source:UniProtKB/Swiss-Prot;Acc:O49658]
AT5G58690	-1.02842	PLC5	Phosphoinositide phospholipase C 5 [Source:UniProtKB/Swiss-Prot;Acc:Q944C2]
AT5G64550	-1.02863	-	Emb [Source:UniProtKB/TrEMBL;Acc:Q9FLG3]
AT5G28300	-1.02989	-	Trihelix transcription factor GTL2 [Source:UniProtKB/Swiss-Prot;Acc:Q8H181]
AT4G28790	-1.03136	BHLH23	Uncharacterized protein At4g28790 (Fragment) [Source:UniProtKB/TrEMBL;Acc:C0SVK2]
AT2G25490	-1.03178	EBF1	EIN3-binding F-box protein 1 [Source:UniProtKB/Swiss-Prot;Acc:Q9SKK0]
AT4G30710	-1.03253	2025-08-08	AUGMIN subunit 8 [Source:UniProtKB/Swiss-Prot;Acc:Q9SUH5]
AT5G05880	-1.03341	UGT76C4	UDP-glycosyltransferase 76C4 [Source:UniProtKB/Swiss-Prot;Acc:Q9FI98]
AT2G31751	-1.03407	-	unknown gene [Source:TAIR;Acc:AT2G31751]
AT2G43900	-1.03459	-	Endonuclease/exonuclease/phosphatase family protein [Source:TAIR;Acc:AT2G43900]
AT1G30280	-1.03465	-	Chaperone DnaJ-domain superfamily protein [Source:UniProtKB/TrEMBL;Acc:Q9C752]
AT3G46970	-1.03494	PHS2	Alpha-glucan phosphorylase 2, cytosolic [Source:UniProtKB/Swiss-Prot;Acc:Q9SD76]
AT4G36280	-1.03558	MORC2	Protein MICRORCHIDIA 2 [Source:UniProtKB/Swiss-Prot;Acc:Q5FV35]
AT5G05310	-1.03621	-	TLC ATP/ADP transporter [Source:TAIR;Acc:AT5G05310]
AT3G24760	-1.0368	-	F-box/kelch-repeat protein At3g24760 [Source:UniProtKB/Swiss-Prot;Acc:Q3EB08]
AT1G66540	-1.03727	-	At1g66540 [Source:UniProtKB/TrEMBL;Acc:A2RVN3]
AT1G16090	-1.03964	WAKL7	Wall associated kinase-like 7 [Source:UniProtKB/TrEMBL;Acc:F4I2T5]
AT3G56160	-1.03984	BASS4	Probable sodium/metabolite cotransporter BASS4, chloroplastic [Source:UniProtKB/Swiss-Prot;Acc:F4IZC4]
AT4G19370	-1.03987	-	Chitin synthase, putative (DUF1218) [Source:UniProtKB/TrEMBL;Acc:O65708]
AT2G34930	-1.0399	-	Disease resistance family protein / LRR family protein [Source:UniProtKB/TrEMBL;Acc:O64757]
AT1G67910	-1.04031	-	AT1G67910 protein [Source:UniProtKB/TrEMBL;Acc:Q9C9V7]
AT3G26180	-1.04043	CYP71B20	Cytochrome P450 71B20 [Source:UniProtKB/Swiss-Prot;Acc:Q9LTM3]
AT2G14255	-1.04075	PAT23	Probable protein S-acyltransferase 23 [Source:UniProtKB/Swiss-Prot;Acc:Q3EC11]
AT2G19910	-1.04078	RDR3	Probable RNA-dependent RNA polymerase 3 [Source:UniProtKB/Swiss-Prot;Acc:O82190]
AT2G29290	-1.04279	-	Tropinone reductase homolog At2g29290 [Source:UniProtKB/Swiss-Prot;Acc:Q9ZW13]
AT2G24230	-1.04312	-	Probable LRR receptor-like serine/threonine-protein kinase At2g24230 [Source:UniProtKB/Swiss-Prot;Acc:C0LGK9]
AT5G22890	-1.04321	STOP2	Protein SENSITIVE TO PROTON RHIZOTOXICITY 2 [Source:UniProtKB/Swiss-Prot;Acc:Q0WT24]
AT1G28310	-1.04335	-	Dof-type zinc finger DNA-binding family protein [Source:TAIR;Acc:AT1G28310]
AT2G18980	-1.04373	PER16	Peroxidase 16 [Source:UniProtKB/Swiss-Prot;Acc:Q96518]
AT1G21730	-1.04524	KIN7C	Kinesin-like protein KIN-7C, mitochondrial [Source:UniProtKB/Swiss-Prot;Acc:Q8W5R6]
AT4G04700	-1.04542	CPK27	Calcium-dependent protein kinase 27 [Source:UniProtKB/Swiss-Prot;Acc:Q9ZSA4]
AT1G65120	-1.04577	-	Ubiquitin carboxyl-terminal hydrolase-related protein [Source:UniProtKB/TrEMBL;Acc:F4I9U7]
AT5G59090	-1.0465	SBT4.12	Subtilisin-like protease SBT4.12 [Source:UniProtKB/Swiss-Prot;Acc:Q8L7D2]
AT2G01930	-1.04709	BPC1	Protein BASIC PENTACYSTEINE1 [Source:UniProtKB/Swiss-Prot;Acc:Q9SKD0]
AT5G02680	-1.04802	-	LOCATED IN: endomembrane system; EXPRESSED IN: 21 plant structures; EXPRESSED DURING: 13 growth stages; BEST Arabidopsis thaliana protein match is: methionine--tRNA ligase, putative / methionyl-tRNA synthetase, putative / MetRS, putative (TAIR:AT4G1 /.../); Has 252 Blast hits to 252 proteins in 89 species: Archae - 0; Bacteria - 71; Metazoa - 93; Fungi - 0; Plants - 74; Viruses - 0; Other Eukaryo…
AT5G43060	-1.04875	RD21B	Probable cysteine protease RD21B [Source:UniProtKB/Swiss-Prot;Acc:Q9FMH8]
AT5G64240	-1.04897	AMC3	Metacaspase-3 [Source:UniProtKB/Swiss-Prot;Acc:Q9FMG1]
ATCG00040	-1.04926	MATK	maturase K [Source:TAIR;Acc:ATCG00040]
AT1G61370	-1.04997	-	G-type lectin S-receptor-like serine/threonine-protein kinase At1g61370 [Source:UniProtKB/Swiss-Prot;Acc:O64783]
AT5G10280	-1.05037	MYB92	Transcription factor MYB92 [Source:UniProtKB/Swiss-Prot;Acc:Q9SBF3]
AT1G26260	-1.05042	BHLH76	Transcription factor bHLH76 [Source:UniProtKB/Swiss-Prot;Acc:Q9C670]
AT1G75290	-1.05074	-	NAD(P)-binding Rossmann-fold superfamily protein [Source:TAIR;Acc:AT1G75290]
AT1G08670	-1.05224	-	ENTH/VHS family protein [Source:UniProtKB/TrEMBL;Acc:Q9FRR8]
AT3G05920	-1.05446	HIPP43	Heavy metal-associated isoprenylated plant protein 43 [Source:UniProtKB/Swiss-Prot;Acc:Q9SFF7]
AT1G71110	-1.05559	-	unknown protein; FUNCTIONS IN: molecular_function unknown; INVOLVED IN: biological_process unknown; LOCATED IN: endomembrane system; BEST Arabidopsis thaliana protein match is: unknown protein (TAIR:AT2G12400.1); Has 173 Blast hits to 169 proteins i /.../pecies: Archae - 0; Bacteria - 0; Metazoa - 3; Fungi - 0; Plants - 165; Viruses - 0; Other Eukaryotes - 5 (source: NCBI BLink). [Source:TAIR;Acc…
AT1G61590	-1.05663	PBL15	Probable serine/threonine-protein kinase PBL15 [Source:UniProtKB/Swiss-Prot;Acc:Q9SY91]
AT1G07607	-1.05725	-
ATMG01390	-1.05743	RRN18	Mitochondrial 18S ribosomal RNA, which is a component of the 30S small subunit of mitochondrial ribosome. The rRNA is degraded by a polynucleotide phosphorylase-like protein (AtmtPNPase). [Source:TAIR;Acc:ATMG01390]
AT1G72840	-1.05809	-	Disease resistance protein (TIR-NBS-LRR class) [Source:UniProtKB/TrEMBL;Acc:F4IEZ7]
AT4G39070	-1.05839	BBX20	B-box zinc finger protein 20 [Source:UniProtKB/Swiss-Prot;Acc:Q0IGM7]
AT2G40320	-1.05904	TBL33	TBL33 [Source:UniProtKB/TrEMBL;Acc:A0A178VXJ7]
AT3G08065	-1.05907	-
AT2G24650	-1.05986	REM13	B3 domain-containing protein REM13 [Source:UniProtKB/Swiss-Prot;Acc:P0CAP5]
AT3G28345	-1.06097	ABCB15	ABC transporter B family member 15 [Source:UniProtKB/Swiss-Prot;Acc:Q9LHD1]
AT5G53320	-1.06121	-	At5g53320 [Source:UniProtKB/TrEMBL;Acc:B3LFA9]
AT2G40711	-1.06245	-	Putative uncharacterized protein [Source:UniProtKB/TrEMBL;Acc:Q1G3R8]
AT1G75820	-1.06292	CLV1	Leucine-rich repeat receptor-like protein kinase (Fragment) [Source:UniProtKB/TrEMBL;Acc:C0LGJ2]
AT5G65790	-1.06439	ATMYB68	At5g65790 [Source:UniProtKB/TrEMBL;Acc:O49538]
AT1G21610	-1.06614	-	Wound-responsive family protein [Source:UniProtKB/TrEMBL;Acc:F4HY28]
AT2G43410	-1.06687	FPA	Flowering time control protein FPA [Source:UniProtKB/Swiss-Prot;Acc:Q8LPQ9]
AT2G30070	-1.06714	POT1	Potassium transporter 1 [Source:UniProtKB/Swiss-Prot;Acc:O22397]
AT5G49680	-1.06993	KIP	Protein KINKY POLLEN [Source:UniProtKB/Swiss-Prot;Acc:Q6IMT0]
AT5G65030	-1.07031	-	At5g65030 [Source:UniProtKB/TrEMBL;Acc:Q9LV76]
AT1G25450	-1.07075	KCS5	3-ketoacyl-CoA synthase 5 [Source:UniProtKB/Swiss-Prot;Acc:Q9C6L5]
AT5G10170	-1.0712	IPS3	Probable inositol 3-phosphate synthase isozyme 3 [Source:UniProtKB/Swiss-Prot;Acc:Q9LX12]
AT3G14940	-1.07136	PPC3	Phosphoenolpyruvate carboxylase 3 [Source:UniProtKB/Swiss-Prot;Acc:Q84VW9]
AT2G16890	-1.07161	UGT90A1	UDP-glycosyltransferase 90A1 [Source:UniProtKB/Swiss-Prot;Acc:Q9ZVX4]
AT4G33000	-1.07166	CBL10	Calcineurin B-like 10 [Source:UniProtKB/TrEMBL;Acc:M5BEI3]
AT1G01660	-1.07196	-	RING/U-box superfamily protein [Source:TAIR;Acc:AT1G01660]
AT2G19110	-1.07205	HMA4	Putative cadmium/zinc-transporting ATPase HMA4 [Source:UniProtKB/Swiss-Prot;Acc:O64474]
AT1G04700	-1.07465	-	PB1 domain-containing protein tyrosine kinase [Source:UniProtKB/TrEMBL;Acc:F4I5S1]
AT4G16960	-1.07547	-	Disease resistance protein (TIR-NBS-LRR class) family [Source:TAIR;Acc:AT4G16960]
AT1G45545	-1.0759	-	Plant protein of unknown function (DUF827) [Source:TAIR;Acc:AT1G45545]
AT3G18070	-1.07705	BGLU43	Beta-glucosidase 43 [Source:UniProtKB/Swiss-Prot;Acc:Q9LV34]
AT2G37950	-1.07742	-	At2g37950 [Source:UniProtKB/TrEMBL;Acc:Q5XEN4]
AT2G36390	-1.07761	SBE2.1	SBE2.1 [Source:UniProtKB/TrEMBL;Acc:A0A178VXI8]
AT5G22310	-1.07887	-	AT5g22310/MWD9_9 [Source:UniProtKB/TrEMBL;Acc:Q93ZM2]
AT4G02005	-1.0794	-	other RNA [Source:TAIR;Acc:AT4G02005]
AT3G62080	-1.0795	-	SNF7 family protein [Source:UniProtKB/TrEMBL;Acc:F4IX33]
AT5G65683	-1.0796	-	Probable E3 ubiquitin-protein ligase WAVH2 [Source:UniProtKB/Swiss-Prot;Acc:Q0WQX9]
AT5G54660	-1.07963	HSP21.7	21.7 kDa class VI heat shock protein [Source:UniProtKB/Swiss-Prot;Acc:Q9FIT9]
AT5G44063	-1.08101	-	Uncharacterized protein (Fragment) [Source:UniProtKB/TrEMBL;Acc:A0A1P8BD38]
AT5G03995	-1.08251	-	Putative uncharacterized protein [Source:UniProtKB/TrEMBL;Acc:Q0WRE7]
AT5G13730	-1.08295	SIGD	RNA polymerase sigma factor sigD, chloroplastic [Source:UniProtKB/Swiss-Prot;Acc:Q9ZSL6]
AT4G00940	-1.08351	DOF4.1	Dof zinc finger protein DOF4.1 [Source:UniProtKB/Swiss-Prot;Acc:Q9M161]
AT3G02370	-1.08451	-	tRNA-splicing endonuclease subunit [Source:UniProtKB/TrEMBL;Acc:F4J8D6]
AT1G11303	-1.08456	-	G-type lectin S-receptor-like serine/threonine-protein kinase At1g11303 [Source:UniProtKB/Swiss-Prot;Acc:Q9SXB5]
AT5G03830	-1.08459	-	CDK inhibitor P21 binding protein [Source:UniProtKB/TrEMBL;Acc:F4KI15]
AT1G11300	-1.08472	-	G-type lectin S-receptor-like serine/threonine-protein kinase At1g11300 [Source:UniProtKB/Swiss-Prot;Acc:Q9SXB4]
AT4G34950	-1.08523	-	Major facilitator superfamily protein [Source:UniProtKB/TrEMBL;Acc:Q9SW40]
AT1G21580	-1.08528	-	Zinc finger C-x8-C-x5-C-x3-H type family protein [Source:TAIR;Acc:AT1G21580]
AT4G16957	-1.08593	-	SUPPRESSOR OF, CONSTITUTIVE protein [Source:UniProtKB/TrEMBL;Acc:A0A1P8B3D3]
AT1G74650	-1.08629	ATY13	At1g74650 [Source:UniProtKB/TrEMBL;Acc:Q9CA52]
AT1G67148	-1.08879	-	Putative uncharacterized protein [Source:UniProtKB/TrEMBL;Acc:Q0WR90]
AT1G22570	-1.08975	NPF5.15	Protein NRT1/ PTR FAMILY 5.15 [Source:UniProtKB/Swiss-Prot;Acc:Q9SK99]
AT4G26150	-1.08976	GATA22	Putative GATA transcription factor 22 [Source:UniProtKB/Swiss-Prot;Acc:Q9SZI6]
AT4G32060	-1.09006	MICU	Calcium uptake protein, mitochondrial [Source:UniProtKB/Swiss-Prot;Acc:Q9SZ45]
AT3G04485	-1.09113	-	other RNA [Source:TAIR;Acc:AT3G04485]
AT5G03960	-1.09147	IQD12	IQ-domain 12 [Source:TAIR;Acc:AT5G03960]
AT4G13770	-1.09224	CYP83A1	Cytochrome P450 83A1 [Source:UniProtKB/Swiss-Prot;Acc:P48421]
AT1G54730	-1.09226	-	Sugar transporter ERD6-like 5 [Source:UniProtKB/Swiss-Prot;Acc:Q3ECP7]
AT5G05410	-1.09232	DREB2A	Dehydration-responsive element-binding protein 2A [Source:UniProtKB/Swiss-Prot;Acc:O82132]
AT4G31330	-1.09307	-	Uncharacterized protein At4g31330 [Source:UniProtKB/TrEMBL;Acc:Q9C5C1]
AT5G57320	-1.09405	VLN5	Villin-5 [Source:UniProtKB/Swiss-Prot;Acc:Q9LVC6]
AT1G14890	-1.09496	-	Plant invertase/pectin methylesterase inhibitor superfamily protein [Source:UniProtKB/TrEMBL;Acc:F4HXW0]
AT5G42690	-1.09566	-	Expressed protein [Source:UniProtKB/TrEMBL;Acc:Q45GG2]
AT3G07273	-1.09573	-	unknown protein; Has 30201 Blast hits to 17322 proteins in 780 species: Archae - 12; Bacteria - 1396; Metazoa - 17338; Fungi - 3422; Plants - 5037; Viruses - 0; Other Eukaryotes - 2996 (source: NCBI BLink). [Source:TAIR;Acc:AT3G07273]
AT2G05160	-1.09667	-	Zinc finger CCCH domain-containing protein 18 [Source:UniProtKB/Swiss-Prot;Acc:Q9SJ41]
AT2G47240	-1.09714	LACS1	Long chain acyl-CoA synthetase 1 [Source:UniProtKB/Swiss-Prot;Acc:O22898]
AT1G07560	-1.098	-	Probable LRR receptor-like serine/threonine-protein kinase At1g07560 [Source:UniProtKB/Swiss-Prot;Acc:C0LGD9]
AT3G57230	-1.0993	AGL16	Agamous-like MADS-box protein AGL16 [Source:UniProtKB/Swiss-Prot;Acc:A2RVQ5]
AT4G40010	-1.09948	SRK2F	Serine/threonine-protein kinase SRK2F [Source:UniProtKB/Swiss-Prot;Acc:Q9SMQ4]
AT4G11830	-1.10003	PLDGAMMA2	Phospholipase D gamma 2 [Source:UniProtKB/Swiss-Prot;Acc:Q9T051]
AT3G26680	-1.10281	SNM1	DNA cross-link repair protein SNM1 [Source:UniProtKB/Swiss-Prot;Acc:Q38961]
AT2G29940	-1.10331	ABCG31	ABC transporter G family member 31 [Source:UniProtKB/Swiss-Prot;Acc:Q7PC88]
AT3G04420	-1.1045	anac048	AT3g04420/T27C4_6 [Source:UniProtKB/TrEMBL;Acc:Q8W4R4]
AT5G50390	-1.10465	PCMP-H58	Pentatricopeptide repeat-containing protein At5g50390, chloroplastic [Source:UniProtKB/Swiss-Prot;Acc:Q9FK33]
AT3G24929	-1.10649	-	unknown protein; FUNCTIONS IN: molecular_function unknown; INVOLVED IN: biological_process unknown; LOCATED IN: cellular_component unknown; Has 1 Blast hits to 1 proteins in 1 species: Archae - 0; Bacteria - 0; Metazoa - 0; Fungi - 0; Plants - 1; Vi /.../- 0; Other Eukaryotes - 0 (source: NCBI BLink). [Source:TAIR;Acc:AT3G24929]
AT2G34150	-1.10704	SCAR1	Protein SCAR1 [Source:UniProtKB/Swiss-Prot;Acc:Q6AWX6]
AT4G18140	-1.10836	SSP4b	SCP1-like small phosphatase 4b [Source:UniProtKB/TrEMBL;Acc:F4JQR6]
AT4G13345	-1.10975	MEE55	Serinc-domain containing serine and sphingolipid biosynthesis protein [Source:TAIR;Acc:AT4G13345]
AT4G21410	-1.1102	CRK29	Cysteine-rich receptor-like protein kinase 29 [Source:UniProtKB/Swiss-Prot;Acc:Q8S9L6]
AT4G16280	-1.11194	FCA	Flowering time control protein FCA [Source:UniProtKB/Swiss-Prot;Acc:O04425]
AT1G20920	-1.11256	RH42	DEAD-box ATP-dependent RNA helicase 42 [Source:UniProtKB/Swiss-Prot;Acc:Q8H0U8]
AT2G23950	-1.11286	-	Probable LRR receptor-like serine/threonine-protein kinase At2g23950 [Source:UniProtKB/Swiss-Prot;Acc:Q0WVM4]
AT3G61210	-1.11317	-	S-adenosyl-L-methionine-dependent methyltransferases superfamily protein [Source:UniProtKB/TrEMBL;Acc:Q9M2E3]
AT1G51340	-1.11353	DTX42	Protein DETOXIFICATION [Source:UniProtKB/TrEMBL;Acc:A0A178W9H8]
AT1G77000	-1.11383	SKP2B	F-box protein SKP2B [Source:UniProtKB/Swiss-Prot;Acc:O49286]
AT5G47020	-1.1151	-	unknown protein; FUNCTIONS IN: molecular_function unknown; INVOLVED IN: biological_process unknown; LOCATED IN: endomembrane system; EXPRESSED IN: 23 plant structures; EXPRESSED DURING: 13 growth stages; BEST Arabidopsis thaliana protein match is: u /.../ protein (TAIR:AT5G11700.2); Has 1807 Blast hits to 1807 proteins in 277 species: Archae - 0; Bacteria - 0; Metazoa - 736; Fungi - 347; Plants -…
AT5G14210	-1.11527	-	Leucine-rich repeat protein kinase family protein [Source:TAIR;Acc:AT5G14210]
AT5G07390	-1.11869	RBOHA	Respiratory burst oxidase homolog protein A [Source:UniProtKB/Swiss-Prot;Acc:O81209]
AT1G29730	-1.11895	-	Leucine-rich repeat transmembrane protein kinase [Source:TAIR;Acc:AT1G29730]
AT3G51180	-1.1191	-	Zinc finger CCCH domain-containing protein 45 [Source:UniProtKB/Swiss-Prot;Acc:Q94C33]
AT2G40330	-1.12131	PYL6	Abscisic acid receptor PYL6 [Source:UniProtKB/Swiss-Prot;Acc:Q8S8E3]
AT5G38150	-1.12292	PMI15	PMI15 [Source:UniProtKB/TrEMBL;Acc:A0A178UJM4]
AT1G08847	-1.12392	-
AT1G22550	-1.12476	NPF5.16	Protein NRT1/ PTR FAMILY 5.16 [Source:UniProtKB/Swiss-Prot;Acc:Q9SK96]
AT2G30600	-1.12613	-	BTB/POZ domain-containing protein [Source:UniProtKB/TrEMBL;Acc:F4INV5]
AT5G25790	-1.12703	-	Tesmin/TSO1-like CXC domain-containing protein [Source:TAIR;Acc:AT5G25790]
AT2G22830	-1.1284	SQE2	Squalene epoxidase 2, mitochondrial [Source:UniProtKB/Swiss-Prot;Acc:O81000]
AT1G27720	-1.12861	TAF4	Transcription initiation factor TFIID subunit 4 [Source:UniProtKB/Swiss-Prot;Acc:Q6SJR1]
AT2G37025	-1.12916	TRFL8	TRF-like 8 [Source:UniProtKB/TrEMBL;Acc:F4IPY7]
AT5G02400	-1.1298	PLL2	Probable protein phosphatase 2C 66 [Source:UniProtKB/Swiss-Prot;Acc:Q9LZ86]
ATMG00690	-1.13137	ORF240A	hypothetical protein [Source:TAIR;Acc:ATMG00690]
AT4G15700	-1.13173	GRXS3	Monothiol glutaredoxin-S3 [Source:UniProtKB/Swiss-Prot;Acc:O23421]
AT1G03470	-1.13254	NET3A	NET3A [Source:UniProtKB/TrEMBL;Acc:A0A178W5C1]
novel.45	-1.13286	-	-
AT5G35670	-1.13483	iqd33	IQ-domain 33 [Source:UniProtKB/TrEMBL;Acc:Q8L8M9]
AT4G29050	-1.13507	-	Concanavalin A-like lectin protein kinase family protein [Source:TAIR;Acc:AT4G29050]
AT3G63110	-1.13585	IPT3	IPT3 [Source:UniProtKB/TrEMBL;Acc:A0A178V8J2]
AT1G31814	-1.13769	FRL2	Inactive FRIGIDA-like protein 2 [Source:UniProtKB/Swiss-Prot;Acc:Q9C6S2]
AT1G07640	-1.13787	OBP2	Dof-type zinc finger DNA-binding family protein [Source:UniProtKB/TrEMBL;Acc:Q2V4Q1]
AT1G13150	-1.13881	CYP86C4	Cytochrome P450, family 86, subfamily C, polypeptide 4 [Source:UniProtKB/TrEMBL;Acc:Q9SAE8]
AT3G09925	-1.13985	-	Pollen Ole e 1 allergen and extensin family protein [Source:UniProtKB/TrEMBL;Acc:F4J2H2]
AT3G01860	-1.14038	-	Uncharacterized protein At3g01860 [Source:UniProtKB/TrEMBL;Acc:Q0WMJ7]
AT3G21560	-1.14127	UGT84A2	UDP-glycosyltransferase 84A2 [Source:UniProtKB/Swiss-Prot;Acc:Q9LVF0]
AT2G25590	-1.14135	-	Plant Tudor-like protein [Source:UniProtKB/TrEMBL;Acc:Q9SLA4]
AT5G53500	-1.14138	-	Similarity to unknown protein [Source:UniProtKB/TrEMBL;Acc:Q9FJD3]
AT5G22608	-1.14139	-	unknown protein; FUNCTIONS IN: molecular_function unknown; INVOLVED IN: biological_process unknown; LOCATED IN: chloroplast; BEST Arabidopsis thaliana protein match is: unknown protein (TAIR:AT2G05185.1); Has 2 Blast hits to 2 proteins in 1 species: /.../e - 0; Bacteria - 0; Metazoa - 0; Fungi - 0; Plants - 2; Viruses - 0; Other Eukaryotes - 0 (source: NCBI BLink). [Source:TAIR;Acc:AT5G22608]
AT3G01350	-1.14152	NPF5.9	Protein NRT1/ PTR FAMILY 5.9 [Source:UniProtKB/Swiss-Prot;Acc:Q9SRI2]
AT2G42365	-1.14262	-	other RNA [Source:TAIR;Acc:AT2G42365]
AT4G05130	-1.14357	ENT4	Equilibrative nucleotide transporter 4 [Source:UniProtKB/Swiss-Prot;Acc:Q9M0Y2]
AT1G05830	-1.14397	ATX2	Histone-lysine N-methyltransferase ATX2 [Source:UniProtKB/Swiss-Prot;Acc:P0CB22]
AT5G64390	-1.14563	HEN4	RNA-binding KH domain-containing protein [Source:UniProtKB/TrEMBL;Acc:F4KDM9]
AT1G53430	-1.14583	-	Probable LRR receptor-like serine/threonine-protein kinase At1g53430 [Source:UniProtKB/Swiss-Prot;Acc:C0LGG8]
ATCG00780	-1.14628	RPL14	50S ribosomal protein L14, chloroplastic [Source:UniProtKB/Swiss-Prot;Acc:P56792]
AT3G14140	-1.14684	-	2-oxoglutarate-dependent dioxygenase family protein [Source:UniProtKB/TrEMBL;Acc:F4JFR7]
AT5G09350	-1.14817	PI4KB2	PI4KBETA2 [Source:UniProtKB/TrEMBL;Acc:A0A178UGA7]
ATCG01100	-1.14863	NDHA	NAD(P)H-quinone oxidoreductase subunit 1, chloroplastic [Source:UniProtKB/Swiss-Prot;Acc:Q37165]
AT1G52570	-1.14938	PLDALPHA2	Phospholipase D alpha 2 [Source:UniProtKB/Swiss-Prot;Acc:Q9SSQ9]
AT5G40780	-1.14962	LHT1	Lysine histidine transporter 1 [Source:UniProtKB/Swiss-Prot;Acc:Q9FKS8]
ATCG00280	-1.1498	PSBC	Photosystem II CP43 reaction center protein [Source:UniProtKB/TrEMBL;Acc:A0A1B1W4T4]
AT5G65350	-1.15236	HTR11	Histone H3-like 5 [Source:UniProtKB/Swiss-Prot;Acc:Q9FKQ3]
AT1G26130	-1.15328	-	Phospholipid-transporting ATPase [Source:UniProtKB/TrEMBL;Acc:F4IE35]
AT2G40670	-1.1543	ARR16	Response regulator 16 [Source:UniProtKB/TrEMBL;Acc:F4II22]
AT1G08630	-1.15439	THA1	Probable low-specificity L-threonine aldolase 1 [Source:UniProtKB/Swiss-Prot;Acc:Q8RXU4]
AT3G47160	-1.15629	-	RING/U-box superfamily protein [Source:UniProtKB/TrEMBL;Acc:F4JAD0]
AT2G35075	-1.15673	-	unknown protein; Has 30201 Blast hits to 17322 proteins in 780 species: Archae - 12; Bacteria - 1396; Metazoa - 17338; Fungi - 3422; Plants - 5037; Viruses - 0; Other Eukaryotes - 2996 (source: NCBI BLink). [Source:TAIR;Acc:AT2G35075]
AT5G25560	-1.15766	-	CHY-type/CTCHY-type/RING-type Zinc finger protein [Source:UniProtKB/TrEMBL;Acc:F4JY59]
AT3G17225	-1.15775	-	Plant invertase/pectin methylesterase inhibitor superfamily protein [Source:UniProtKB/TrEMBL;Acc:Q9LUV0]
AT1G14640	-1.15931	-	SWAP (Suppressor-of-White-APricot)/surp domain-containing protein [Source:UniProtKB/TrEMBL;Acc:F4HW92]
AT3G05160	-1.15965	-	Sugar transporter ERD6-like 10 [Source:UniProtKB/Swiss-Prot;Acc:Q93Z80]
AT5G10965	-1.15986	-
AT1G62560	-1.16079	FMOGS-OX3	Flavin-containing monooxygenase FMO GS-OX3 [Source:UniProtKB/Swiss-Prot;Acc:Q9SXE1]
AT2G29090	-1.16089	CYP707A2	Abscisic acid 8'-hydroxylase 2 [Source:UniProtKB/Swiss-Prot;Acc:O81077]
AT5G46520	-1.16101	-	Disease resistance protein (TIR-NBS-LRR class) family [Source:TAIR;Acc:AT5G46520]
AT4G21323	-1.16148	-	Subtilase family protein [Source:TAIR;Acc:AT4G21323]
AT2G37450	-1.16185	-	WAT1-related protein [Source:UniProtKB/TrEMBL;Acc:A0A178W1D2]
AT1G08920	-1.16199	ESL1	ERD (early response to dehydration) six-like 1 [Source:TAIR;Acc:AT1G08920]
AT1G64370	-1.16199	-	Filaggrin-like protein [Source:UniProtKB/TrEMBL;Acc:Q9C7W1]
AT1G73890	-1.16202	-	Bifunctional inhibitor/lipid-transfer protein/seed storage 2S albumin superfamily protein [Source:UniProtKB/TrEMBL;Acc:Q9C9B1]
AT1G49940	-1.16241	-	BEST Arabidopsis thaliana protein match is: Tetratricopeptide repeat (TPR)-like superfamily protein (TAIR:AT1G04770.1); Has 40 Blast hits to 40 proteins in 9 species: Archae - 0; Bacteria - 0; Metazoa - 0; Fungi - 0; Plants - 39; Viruses - 0; Other /.../otes - 1 (source: NCBI BLink). [Source:TAIR;Acc:AT1G49940]
AT3G60070	-1.16341	-	AT3g60070/T2O9_50 [Source:UniProtKB/TrEMBL;Acc:Q8L7Z7]
AT1G69040	-1.16368	ACR4	ACT domain repeat 4 [Source:UniProtKB/TrEMBL;Acc:F4I0I7]
AT3G14172	-1.16444	-	GPI-anchored adhesin-like protein [Source:UniProtKB/TrEMBL;Acc:F4JFS3]
AT1G08310	-1.16506	-	Alpha/beta-Hydrolases superfamily protein [Source:UniProtKB/TrEMBL;Acc:A8MRK8]
AT3G01670	-1.16622	-	Sieve element occlusion protein [Source:UniProtKB/TrEMBL;Acc:A0A1I9LMF2]
AT2G36420	-1.16652	-	Nucleolin-like protein [Source:UniProtKB/TrEMBL;Acc:Q9SJR3]
AT1G15550	-1.16745	GA3OX1	Gibberellin 3-beta-dioxygenase 1 [Source:UniProtKB/Swiss-Prot;Acc:Q39103]
AT1G66780	-1.16995	DTX8	Protein DETOXIFICATION [Source:UniProtKB/TrEMBL;Acc:A0A178W985]
AT5G07770	-1.17016	-	Actin-binding FH2 protein [Source:TAIR;Acc:AT5G07770]
AT2G40160	-1.17244	TBL30	Plant protein of unknown function (DUF828) [Source:TAIR;Acc:AT2G40160]
AT1G75390	-1.17374	BZIP44	bZIP transcription factor 44 [Source:UniProtKB/Swiss-Prot;Acc:C0Z2L5]
AT1G28710	-1.17483	-	F1K23.9 [Source:UniProtKB/TrEMBL;Acc:Q9FXJ4]
AT4G23550	-1.17565	WRKY29	WRKY29 [Source:UniProtKB/TrEMBL;Acc:A0A178V2E9]
AT4G11550	-1.17713	-	Cysteine/Histidine-rich C1 domain family protein [Source:UniProtKB/TrEMBL;Acc:Q9LDV7]
AT4G35380	-1.17847	BIG4	Brefeldin A-inhibited guanine nucleotide-exchange protein 4 [Source:UniProtKB/Swiss-Prot;Acc:F4JN05]
AT3G55500	-1.18009	EXPA16	Expansin-A16 [Source:UniProtKB/Swiss-Prot;Acc:Q9M2S9]
AT1G18265	-1.18254	-	Protein FLOURY 1-like [Source:UniProtKB/Swiss-Prot;Acc:Q9LM24]
AT1G60680	-1.18377	AGD2	Probable aldo-keto reductase 2 [Source:UniProtKB/Swiss-Prot;Acc:Q84M96]
AT1G04007	-1.18429	-
AT1G48930	-1.18486	AtGH9C1	Endoglucanase 5 [Source:UniProtKB/Swiss-Prot;Acc:Q9M995]
AT3G48520	-1.18493	CYP94B3	CYP94B3 [Source:UniProtKB/TrEMBL;Acc:A0A178V8H3]
AT1G22710	-1.18535	SUC2	Sucrose transport protein SUC2 [Source:UniProtKB/Swiss-Prot;Acc:Q39231]
AT1G71400	-1.18595	RLP12	Receptor-like protein 12 [Source:UniProtKB/Swiss-Prot;Acc:Q9C9H7]
AT3G26740	-1.18646	CCL	Light-regulated protein 1, chloroplastic [Source:UniProtKB/Swiss-Prot;Acc:Q96500]
AT4G22070	-1.18731	WRKY31	Probable WRKY transcription factor 31 [Source:UniProtKB/Swiss-Prot;Acc:Q93WT0]
AT1G53440	-1.18795	-	Probable LRR receptor-like serine/threonine-protein kinase At1g53440 [Source:UniProtKB/Swiss-Prot;Acc:C0LGG9]
AT1G06837	-1.18959	-
AT2G28970	-1.18965	-	Leucine-rich repeat protein kinase family protein [Source:UniProtKB/TrEMBL;Acc:O81067]
AT1G61600	-1.19062	-	DUF1262 family protein (DUF1262) [Source:UniProtKB/TrEMBL;Acc:Q9SY90]
AT3G61010	-1.19132	-	Ferritin [Source:UniProtKB/TrEMBL;Acc:F4JD24]
AT3G21510	-1.19277	AHP1	AHP1 [Source:UniProtKB/TrEMBL;Acc:A0A178V856]
AT3G28150	-1.1938	AXY4L	Protein ALTERED XYLOGLUCAN 4-like [Source:UniProtKB/Swiss-Prot;Acc:Q9LRS2]
AT1G35290	-1.19425	ALT1	Acyl-acyl carrier protein thioesterase ATL1, chloroplastic [Source:UniProtKB/Swiss-Prot;Acc:Q9C7I5]
AT1G51830	-1.1953	-	Leucine-rich repeat protein kinase family protein [Source:TAIR;Acc:AT1G51830]
AT5G58980	-1.19534	NCER3	Neutral ceramidase 3 [Source:UniProtKB/Swiss-Prot;Acc:F4KHQ8]
AT3G25730	-1.19856	ARF14	AP2/ERF and B3 domain-containing transcription factor ARF14 [Source:UniProtKB/Swiss-Prot;Acc:Q9LS06]
AT2G17710	-1.19953	-	At2g17710/T17A5.17 [Source:UniProtKB/TrEMBL;Acc:Q8W1E8]
AT1G51940	-1.19959	LYK3	LysM domain receptor-like kinase 3 [Source:UniProtKB/Swiss-Prot;Acc:F4IB81]
AT4G36140	-1.19995	-	Disease resistance protein (TIR-NBS-LRR class) [Source:UniProtKB/TrEMBL;Acc:O65506]
AT5G02750	-1.20046	SGR9	E3 ubiquitin-protein ligase SGR9, amyloplastic [Source:UniProtKB/Swiss-Prot;Acc:Q8GXF8]
AT2G42960	-1.20189	-	Probable receptor-like protein kinase At2g42960 [Source:UniProtKB/Swiss-Prot;Acc:Q9SJG2]
AT4G12030	-1.20215	BASS5	Probable sodium/metabolite cotransporter BASS5, chloroplastic [Source:UniProtKB/Swiss-Prot;Acc:F4JPW1]
AT2G42430	-1.20221	LBD16	LOB domain-containing protein 16 [Source:UniProtKB/Swiss-Prot;Acc:Q9SLB7]
AT3G48360	-1.20275	BT2	BTB/POZ and TAZ domain-containing protein 2 [Source:UniProtKB/Swiss-Prot;Acc:Q94BN0]
AT5G15130	-1.203	WRKY72	Probable WRKY transcription factor 72 [Source:UniProtKB/Swiss-Prot;Acc:Q9LXG8]
AT1G74170	-1.20357	AtRLP13	Receptor-like protein 13 [Source:UniProtKB/Swiss-Prot;Acc:Q9C6A6]
AT2G38400	-1.20408	AGT3	Alanine:glyoxylate aminotransferase 3 [Source:UniProtKB/TrEMBL;Acc:F4ISY3]
AT5G38350	-1.20525	-	Disease resistance protein (NBS-LRR class) family [Source:UniProtKB/TrEMBL;Acc:Q9FF28]
AT5G19970	-1.20668	-	unknown protein; Has 1807 Blast hits to 1807 proteins in 277 species: Archae - 0; Bacteria - 0; Metazoa - 736; Fungi - 347; Plants - 385; Viruses - 0; Other Eukaryotes - 339 (source: NCBI BLink). [Source:TAIR;Acc:AT5G19970]
AT1G62050	-1.20738	-	Ankyrin repeat family protein [Source:UniProtKB/TrEMBL;Acc:Q94CF4]
AT5G48780	-1.20868	-	Disease resistance protein (TIR-NBS class) [Source:UniProtKB/TrEMBL;Acc:F4K383]
AT4G10380	-1.20876	NIP5-1	At4g10380 [Source:UniProtKB/TrEMBL;Acc:A3KPG0]
AT5G38340	-1.20909	-	Disease resistance protein (TIR-NBS-LRR class) family [Source:UniProtKB/TrEMBL;Acc:Q9FKM9]
AT5G24620	-1.21121	-	Pathogenesis-related thaumatin superfamily protein [Source:TAIR;Acc:AT5G24620]
AT2G17525	-1.21124	-	Pentatricopeptide repeat-containing protein At2g17525, mitochondrial [Source:UniProtKB/Swiss-Prot;Acc:Q84VG6]
AT4G23030	-1.21345	DTX49	Protein DETOXIFICATION 49 [Source:UniProtKB/Swiss-Prot;Acc:O82752]
AT3G04690	-1.21544	ANX1	ANX1 [Source:UniProtKB/TrEMBL;Acc:A0A178VHY9]
ATCG00770	-1.21685	RPS8	30S ribosomal protein S8, chloroplastic [Source:UniProtKB/Swiss-Prot;Acc:P56801]
AT3G59100	-1.21711	CALS6	Putative callose synthase 6 [Source:UniProtKB/Swiss-Prot;Acc:Q9LYS6]
AT5G57565	-1.21829	-	Protein kinase superfamily protein [Source:TAIR;Acc:AT5G57565]
AT1G54510	-1.21873	NEK1	Serine/threonine-protein kinase Nek1 [Source:UniProtKB/Swiss-Prot;Acc:Q9SLI2]
AT5G54240	-1.21895	-	Membrane lipoprotein lipid attachment site-like protein, putative (DUF1223) [Source:UniProtKB/TrEMBL;Acc:Q9FL72]
AT5G07990	-1.22062	CYP75B1	TT7 [Source:UniProtKB/TrEMBL;Acc:A0A178UNZ9]
AT4G12830	-1.22145	-	AT4g12830/T20K18_180 [Source:UniProtKB/TrEMBL;Acc:Q93ZN4]
ATCG00420	-1.22182	NDHJ	NAD(P)H-quinone oxidoreductase subunit J, chloroplastic [Source:UniProtKB/Swiss-Prot;Acc:P56754]
AT5G20630	-1.22217	GER3	Germin-like protein subfamily 3 member 3 [Source:UniProtKB/Swiss-Prot;Acc:P94072]
AT3G01990	-1.22284	ACR6	ACT domain repeat 6 [Source:UniProtKB/TrEMBL;Acc:A0A1I9LSD7]
AT1G11450	-1.22326	-	WAT1-related protein [Source:UniProtKB/TrEMBL;Acc:A0A178WNM5]
AT5G07285	-1.22663	-
novel.33	-1.2284	-	-
AT4G32440	-1.22996	-	Plant Tudor-like RNA-binding protein [Source:UniProtKB/TrEMBL;Acc:Q0WP65]
AT1G12880	-1.23056	NUDT12	NUDT12 [Source:UniProtKB/TrEMBL;Acc:A0A178WEE5]
AT2G15830	-1.2349	-	At2g15830 [Source:UniProtKB/TrEMBL;Acc:Q9XIL6]
AT1G66730	-1.23509	LIG6	DNA ligase 6 [Source:UniProtKB/Swiss-Prot;Acc:F4HPZ9]
AT4G22490	-1.23615	-	Bifunctional inhibitor/lipid-transfer protein/seed storage 2S albumin superfamily protein [Source:UniProtKB/TrEMBL;Acc:Q9SUX0]
AT5G49660	-1.23729	CEPR1	Receptor protein-tyrosine kinase CEPR1 [Source:UniProtKB/Swiss-Prot;Acc:Q9FGL5]
AT1G78090	-1.23789	TPPB	Trehalose-phosphate phosphatase B [Source:UniProtKB/Swiss-Prot;Acc:Q9C9S4]
AT2G38460	-1.24078	IREG1	Solute carrier family 40 member 1 [Source:UniProtKB/Swiss-Prot;Acc:O80905]
AT1G05805	-1.24175	BHLH128	Transcription factor bHLH128 [Source:UniProtKB/Swiss-Prot;Acc:Q8H102]
AT3G03965	-1.24312	-
AT3G44970	-1.24336	-	Cytochrome P450 superfamily protein [Source:UniProtKB/TrEMBL;Acc:F4J4C0]
AT5G44750	-1.24413	REV1	DNA repair protein REV1 [Source:UniProtKB/Swiss-Prot;Acc:A3EWL3]
AT5G26010	-1.24469	-	Probable protein phosphatase 2C 72 [Source:UniProtKB/Swiss-Prot;Acc:Q9XGZ9]
AT1G17665	-1.24491	-	unknown protein; FUNCTIONS IN: molecular_function unknown; INVOLVED IN: biological_process unknown; LOCATED IN: endomembrane system; EXPRESSED IN: 15 plant structures; EXPRESSED DURING: 11 growth stages; Has 149 Blast hits to 146 proteins in 39 spec /.../rchae - 0; Bacteria - 4; Metazoa - 21; Fungi - 5; Plants - 30; Viruses - 0; Other Eukaryotes - 89 (source: NCBI BLink). [Source:TAIR;Acc:AT1G176…
AT5G02670	-1.24522	-	BEST Arabidopsis thaliana protein match is: poly(A) polymerase 3 (TAIR:AT3G06560.1); Has 14 Blast hits to 8 proteins in 2 species: Archae - 0; Bacteria - 0; Metazoa - 0; Fungi - 0; Plants - 14; Viruses - 0; Other Eukaryotes - 0 (source: NCBI BLink). [Source:TAIR;Acc:AT5G02670]
AT1G49720	-1.24528	ABF1	Abscisic acid responsive element-binding factor 1 [Source:UniProtKB/TrEMBL;Acc:F4I3C9]
AT4G24450	-1.24619	GWD2	Alpha-glucan water dikinase 2 [Source:UniProtKB/Swiss-Prot;Acc:Q9STV0]
AT3G04060	-1.24624	anac046	NAC domain-containing protein 46 [Source:UniProtKB/Swiss-Prot;Acc:Q9SQQ6]
AT5G61380	-1.24698	APRR1	Two-component response regulator-like APRR1 [Source:UniProtKB/Swiss-Prot;Acc:Q9LKL2]
AT5G04360	-1.24712	PU1	Pullulanase 1, chloroplastic [Source:UniProtKB/Swiss-Prot;Acc:Q8GTR4]
AT2G02350	-1.24761	SKIP3	F-box protein SKIP3 [Source:UniProtKB/Swiss-Prot;Acc:Q9FV02]
AT1G62030	-1.25136	-	Cysteine/Histidine-rich C1 domain family protein [Source:UniProtKB/TrEMBL;Acc:O80707]
AT1G53920	-1.2514	GLIP5	GLIP5 [Source:UniProtKB/TrEMBL;Acc:A0A178WKF5]
AT5G40100	-1.25152	-	Disease resistance protein (TIR-NBS-LRR class) family [Source:UniProtKB/TrEMBL;Acc:F4KFY5]
AT3G23150	-1.25236	ETR2	Ethylene receptor 2 [Source:UniProtKB/Swiss-Prot;Acc:Q0WPQ2]
AT1G02300	-1.25405	CATHB1	Cathepsin B-like protease 1 [Source:UniProtKB/Swiss-Prot;Acc:F4HVZ1]
AT4G05685	-1.25412	-
ATMG01380	-1.25746	RRN5	Mitochondrial 5S ribosomal RNA, which is a component of the 50S large subunit of mitochondrial ribosome. [Source:TAIR;Acc:ATMG01380]
AT2G28040	-1.25794	-	At2g28040 [Source:UniProtKB/TrEMBL;Acc:Q84WH0]
AT1G73066	-1.25847	-	Highly similar to receptor-like protein kinase [Source:UniProtKB/TrEMBL;Acc:Q9SSM0]
AT1G33790	-1.25876	JAL4	Jacalin-related lectin 4 [Source:UniProtKB/Swiss-Prot;Acc:Q9LQ31]
AT2G41060	-1.25881	UBA2B	UBP1-associated protein 2B [Source:UniProtKB/Swiss-Prot;Acc:O80678]
AT3G04160	-1.26185	-	unknown protein; Has 1711 Blast hits to 1353 proteins in 195 species: Archae - 0; Bacteria - 64; Metazoa - 693; Fungi - 201; Plants - 207; Viruses - 0; Other Eukaryotes - 546 (source: NCBI BLink). [Source:TAIR;Acc:AT3G04160]
AT2G42270	-1.26255	BRR2B	DExH-box ATP-dependent RNA helicase DExH13 [Source:UniProtKB/Swiss-Prot;Acc:O48534]
AT4G11460	-1.26725	CRK30	Putative cysteine-rich receptor-like protein kinase 30 [Source:UniProtKB/Swiss-Prot;Acc:Q9LDT0]
AT5G06850	-1.26875	FTIP1	FT-interacting protein 1 [Source:UniProtKB/Swiss-Prot;Acc:Q9FL59]
AT3G14470	-1.26939	RPPL1	Putative disease resistance RPP13-like protein 1 [Source:UniProtKB/Swiss-Prot;Acc:Q9LRR4]
AT4G14940	-1.27104	AO1	Primary amine oxidase 1 [Source:UniProtKB/Swiss-Prot;Acc:O23349]
AT5G63595	-1.27414	FLS4	Probable flavonol synthase 4 [Source:UniProtKB/Swiss-Prot;Acc:F4KAS1]
AT5G65530	-1.27506	-	Protein kinase superfamily protein [Source:UniProtKB/TrEMBL;Acc:F4KI00]
AT2G32880	-1.27581	-	TRAF-like family protein [Source:UniProtKB/TrEMBL;Acc:F4IUR8]
AT1G14160	-1.27603	-	CASP-like protein 1A1 [Source:UniProtKB/Swiss-Prot;Acc:Q9XI72]
AT5G58660	-1.27648	-	2-oxoglutarate (2OG) and Fe(II)-dependent oxygenase superfamily protein [Source:UniProtKB/TrEMBL;Acc:Q9LUZ1]
AT3G10450	-1.27737	SCPL7	SCPL7 [Source:UniProtKB/TrEMBL;Acc:A0A178VAE4]
AT3G02020	-1.27883	AK3	Aspartokinase 3, chloroplastic [Source:UniProtKB/Swiss-Prot;Acc:Q9S702]
AT1G26580	-1.28195	-	At1g26580 [Source:UniProtKB/TrEMBL;Acc:Q9FZE2]
AT3G63445	-1.28253	-	other RNA [Source:TAIR;Acc:AT3G63445]
ATCG00360	-1.28276	YCF3	Tetratricopeptide repeat (TPR)-like superfamily protein [Source:TAIR;Acc:ATCG00360]
ATCG01050	-1.28289	NDHD	NADH-Ubiquinone/plastoquinone (complex I) protein [Source:TAIR;Acc:ATCG01050]
AT1G69810	-1.28429	WRKY36	At1g69810 [Source:UniProtKB/TrEMBL;Acc:Q058I4]
AT3G46500	-1.28435	-	2-oxoglutarate (2OG) and Fe(II)-dependent oxygenase superfamily protein [Source:UniProtKB/TrEMBL;Acc:A0A1I9LPT9]
AT2G22730	-1.28491	-	Major facilitator superfamily protein [Source:TAIR;Acc:AT2G22730]
AT5G63450	-1.28611	CYP94B1	cytochrome P450, family 94, subfamily B, polypeptide 1 [Source:TAIR;Acc:AT5G63450]
AT2G47140	-1.28688	SDR3B	Short-chain dehydrogenase reductase 3b [Source:UniProtKB/Swiss-Prot;Acc:Q94K41]
AT2G28990	-1.28825	-	Probable leucine-rich repeat receptor-like protein kinase At2g28990 [Source:UniProtKB/Swiss-Prot;Acc:O81069]
AT5G17165	-1.28848	-	unknown protein; FUNCTIONS IN: molecular_function unknown; INVOLVED IN: biological_process unknown; LOCATED IN: cellular_component unknown; BEST Arabidopsis thaliana protein match is: unknown protein (TAIR:AT3G03150.1); Has 39 Blast hits to 39 prote /.../ 11 species: Archae - 0; Bacteria - 0; Metazoa - 0; Fungi - 0; Plants - 39; Viruses - 0; Other Eukaryotes - 0 (source: NCBI BLink). [Source:TAIR…
AT4G04330	-1.29012	RBCX1	Chaperonin-like RBCX protein 1, chloroplastic [Source:UniProtKB/Swiss-Prot;Acc:Q94AU9]
AT4G27820	-1.29324	BGLU9	Beta-glucosidase 9 [Source:UniProtKB/Swiss-Prot;Acc:Q9STP4]
AT1G64563	-1.29391	-	other RNA [Source:TAIR;Acc:AT1G64563]
AT1G58410	-1.29439	RXW24L	Probable disease resistance protein RXW24L [Source:UniProtKB/Swiss-Prot;Acc:Q9C646]
AT5G38540	-1.29621	-	Mannose-binding lectin superfamily protein [Source:TAIR;Acc:AT5G38540]
AT5G24530	-1.29979	DMR6	Protein DOWNY MILDEW RESISTANCE 6 [Source:UniProtKB/Swiss-Prot;Acc:Q9FLV0]
AT4G04840	-1.30101	MSRB6	MSRB6 [Source:UniProtKB/TrEMBL;Acc:A0A178V4R5]
AT3G04530	-1.30179	PPCK2	Phosphoenolpyruvate carboxylase kinase 2 [Source:UniProtKB/Swiss-Prot;Acc:Q93VK0]
AT1G16400	-1.30305	CYP79F2	Hexahomomethionine N-hydroxylase [Source:UniProtKB/Swiss-Prot;Acc:Q9FUY7]
AT5G17220	-1.30418	GSTF12	Glutathione S-transferase F12 [Source:UniProtKB/Swiss-Prot;Acc:Q9FE46]
ATCG00540	-1.31074	PETA	Cytochrome f [Source:UniProtKB/Swiss-Prot;Acc:P56771]
AT1G05570	-1.31145	CALS1	Callose synthase 1 [Source:UniProtKB/Swiss-Prot;Acc:Q9AUE0]
AT3G44580	-1.31192	-	Uncharacterized protein F14L2_130 [Source:UniProtKB/TrEMBL;Acc:Q9LXM9]
AT1G47560	-1.3122	SEC3B	Exocyst complex component SEC3B [Source:UniProtKB/Swiss-Prot;Acc:Q9SX86]
AT4G28350	-1.31442	LECRK72	Probable L-type lectin-domain containing receptor kinase VII.2 [Source:UniProtKB/Swiss-Prot;Acc:O49445]
AT3G28770	-1.31516	-	Transmembrane protein, putative (DUF1216) [Source:UniProtKB/TrEMBL;Acc:Q9LH98]
AT1G49230	-1.31741	ATL78	RING-H2 finger protein ATL78 [Source:UniProtKB/Swiss-Prot;Acc:Q6NQG7]
AT1G64980	-1.32041	-	Nucleotide-diphospho-sugar transferases superfamily protein [Source:TAIR;Acc:AT1G64980]
AT2G41230	-1.32181	ORS1	Protein ORGAN SIZE RELATED 1 [Source:UniProtKB/Swiss-Prot;Acc:Q8RWS1]
AT2G42730	-1.32511	-	F-box/LRR-repeat protein At2g42730 [Source:UniProtKB/Swiss-Prot;Acc:Q0WR05]
AT5G59490	-1.32623	-	At5g59490 [Source:UniProtKB/TrEMBL;Acc:Q7XJ55]
AT4G21650	-1.32726	SBT3.13	Subtilisin-like protease SBT3.13 [Source:UniProtKB/Swiss-Prot;Acc:Q8GUK4]
AT1G34420	-1.32832	-	F12K21.25 [Source:UniProtKB/TrEMBL;Acc:Q9LNK3]
AT2G40960	-1.3295	-	Expressed protein [Source:UniProtKB/TrEMBL;Acc:O22209]
AT4G27980	-1.33169	-	Domain of unknown function (DUF3444) [Source:TAIR;Acc:AT4G27980]
AT2G40710	-1.33215	-	Hemolysin-III related integral membrane protein [Source:UniProtKB/TrEMBL;Acc:F4II26]
AT5G05500	-1.33284	-	At5g05500 [Source:UniProtKB/TrEMBL;Acc:Q9FFG5]
AT5G24920	-1.33396	GDU5	Protein GLUTAMINE DUMPER 5 [Source:UniProtKB/Swiss-Prot;Acc:Q3E965]
AT5G17700	-1.33528	DTX25	Protein DETOXIFICATION [Source:UniProtKB/TrEMBL;Acc:A0A178UJQ3]
AT2G44570	-1.33717	AtGH9B12	Endoglucanase 15 [Source:UniProtKB/Swiss-Prot;Acc:O80497]
AT5G15537	-1.33719	-	Transmembrane protein [Source:UniProtKB/TrEMBL;Acc:A0A1P8BHW0]
AT1G27630	-1.33742	CYCT1-3	Cyclin-T1-3 [Source:UniProtKB/Swiss-Prot;Acc:Q8LBC0]
AT1G14642	-1.3376	-	unknown protein; FUNCTIONS IN: molecular_function unknown; INVOLVED IN: biological_process unknown; LOCATED IN: cellular_component unknown; Has 0 Blast hits to 0 proteins in 0 species (source: NCBI BLink). [Source:TAIR;Acc:AT1G14642]
AT2G39580	-1.33837	-	CONTAINS InterPro DOMAIN/s: Putative zinc-finger domain (InterPro:IPR019607); Has 249 Blast hits to 219 proteins in 85 species: Archae - 0; Bacteria - 144; Metazoa - 29; Fungi - 8; Plants - 50; Viruses - 0; Other Eukaryotes - 18 (source: NCBI BLink). [Source:TAIR;Acc:AT2G39580]
AT4G16146	-1.33859	-	cAMP-regulated phosphoprotein 19-related protein [Source:UniProtKB/TrEMBL;Acc:F4JLP3]
AT4G03205	-1.33887	hemf2	Coproporphyrinogen III oxidase [Source:TAIR;Acc:AT4G03205]
AT3G15400	-1.33902	ATA20	ATA20 protein [Source:UniProtKB/TrEMBL;Acc:Q9LD84]
AT3G03370	-1.34048	-	BEST Arabidopsis thaliana protein match is: DegP protease 7 (TAIR:AT3G03380.1); Has 55 Blast hits to 55 proteins in 11 species: Archae - 0; Bacteria - 0; Metazoa - 0; Fungi - 0; Plants - 55; Viruses - 0; Other Eukaryotes - 0 (source: NCBI BLink). [Source:TAIR;Acc:AT3G03370]
AT5G46440	-1.34168	-	At5g46440 [Source:UniProtKB/TrEMBL;Acc:Q9FHG1]
AT5G58900	-1.34336	-	Homeodomain-like transcriptional regulator [Source:UniProtKB/TrEMBL;Acc:Q9FIL9]
AT3G04755	-1.34358	-
AT5G50450	-1.34474	-	F-box protein At5g50450 [Source:UniProtKB/Swiss-Prot;Acc:Q9FK27]
AT4G20240	-1.34564	CYP71A27	cytochrome P450, family 71, subfamily A, polypeptide 27 [Source:TAIR;Acc:AT4G20240]
AT5G17780	-1.34565	-	alpha/beta-Hydrolases superfamily protein [Source:TAIR;Acc:AT5G17780]
AT4G15070	-1.34635	-	Cysteine/Histidine-rich C1 domain family protein [Source:UniProtKB/TrEMBL;Acc:O23361]
AT1G72490	-1.34741	-	unknown protein; BEST Arabidopsis thaliana protein match is: unknown protein (TAIR:AT1G17400.1); Has 75 Blast hits to 75 proteins in 21 species: Archae - 0; Bacteria - 0; Metazoa - 3; Fungi - 4; Plants - 58; Viruses - 0; Other Eukaryotes - 10 (sourc /.../I BLink). [Source:TAIR;Acc:AT1G72490]
AT3G50660	-1.34895	CYP90B1	Cytochrome P450 90B1 [Source:UniProtKB/Swiss-Prot;Acc:O64989]
AT3G50240	-1.3497	KIN4B	Kinesin-like protein KIN-4B [Source:UniProtKB/Swiss-Prot;Acc:Q94LW7]
AT3G09550	-1.35048	-	Ankyrin repeat family protein [Source:UniProtKB/TrEMBL;Acc:A0A1I9LLR6]
AT3G60290	-1.35056	-	2-oxoglutarate (2OG) and Fe(II)-dependent oxygenase superfamily protein [Source:UniProtKB/TrEMBL;Acc:F4JAP7]
AT3G04070	-1.35227	NAC047	NAC transcription factor 47 [Source:UniProtKB/Swiss-Prot;Acc:Q84TD6]
AT5G27240	-1.35296	-	DNAJ heat shock N-terminal domain-containing protein [Source:UniProtKB/TrEMBL;Acc:F4K2V2]
AT2G31150	-1.35422	-	ATP binding / ATPase [Source:UniProtKB/TrEMBL;Acc:F4IPY0]
AT3G42670	-1.35477	CHR38	Chromatin remodeling 38 [Source:UniProtKB/TrEMBL;Acc:A0A1I9LTS2]
AT3G53800	-1.35637	Fes1B	Fes1B [Source:UniProtKB/TrEMBL;Acc:Q9M346]
AT4G26080	-1.35642	ABI1	Protein phosphatase 2C 56 [Source:UniProtKB/Swiss-Prot;Acc:P49597]
AT4G23000	-1.3589	-	Calcineurin-like metallo-phosphoesterase superfamily protein [Source:TAIR;Acc:AT4G23000]
AT1G29560	-1.35975	-	Zinc finger C-x8-C-x5-C-x3-H type family protein [Source:UniProtKB/TrEMBL;Acc:B3H4U9]
AT4G04450	-1.35985	WRKY42	WRKY transcription factor 42 [Source:UniProtKB/Swiss-Prot;Acc:Q9XEC3]
AT1G70560	-1.36058	TAA1	L-tryptophan--pyruvate aminotransferase 1 [Source:UniProtKB/Swiss-Prot;Acc:Q9S7N2]
AT1G12950	-1.36161	DTX31	Protein DETOXIFICATION [Source:UniProtKB/TrEMBL;Acc:A0A178WCP4]
AT4G01440	-1.36163	-	WAT1-related protein At4g01440 [Source:UniProtKB/Swiss-Prot;Acc:Q9M130]
AT5G13990	-1.36203	ATEXO70C2	EXO70C2 [Source:UniProtKB/TrEMBL;Acc:A0A178UPG0]
AT2G42920	-1.36534	PCMP-E75	Pentatricopeptide repeat-containing protein At2g42920, chloroplastic [Source:UniProtKB/Swiss-Prot;Acc:Q9SJG6]
AT3G16350	-1.36558	-	At3g16350 [Source:UniProtKB/TrEMBL;Acc:Q84TG2]
AT3G50700	-1.3659	IDD2	Protein indeterminate-domain 2 [Source:UniProtKB/Swiss-Prot;Acc:Q9SCQ6]
AT2G15890	-1.36959	MEE14	CCG-binding protein 1 [Source:UniProtKB/Swiss-Prot;Acc:Q9XIM0]
AT5G48560	-1.37158	BHLH78	Transcription factor bHLH78 [Source:UniProtKB/Swiss-Prot;Acc:Q9FJL4]
AT3G49551	-1.3722	-	unknown protein; Has 30201 Blast hits to 17322 proteins in 780 species: Archae - 12; Bacteria - 1396; Metazoa - 17338; Fungi - 3422; Plants - 5037; Viruses - 0; Other Eukaryotes - 2996 (source: NCBI BLink). [Source:TAIR;Acc:AT3G49551]
AT5G48290	-1.37232	-	Heavy metal transport/detoxification superfamily protein [Source:TAIR;Acc:AT5G48290]
AT5G63710	-1.37279	-	Leucine-rich repeat protein kinase family protein [Source:TAIR;Acc:AT5G63710]
novel.99	-1.3743	-	-
AT2G17036	-1.37707	-	F-box protein At2g17036 [Source:UniProtKB/Swiss-Prot;Acc:Q6DR20]
AT3G59210	-1.3775	-	F-box/LRR-repeat protein At3g59210 [Source:UniProtKB/Swiss-Prot;Acc:Q8GW80]
AT1G23060	-1.37762	-	MDP40 [Source:UniProtKB/TrEMBL;Acc:A0A178W2Z1]
AT1G25320	-1.37837	-	At1g25320/F4F7_17 [Source:UniProtKB/TrEMBL;Acc:Q9FRI1]
AT4G15340	-1.37971	PEN1	Arabidiol synthase [Source:UniProtKB/Swiss-Prot;Acc:Q9FR95]
AT5G38550	-1.38379	JAL44	Jacalin-related lectin 44 [Source:UniProtKB/Swiss-Prot;Acc:Q9FFW6]
AT2G11225	-1.38506	-
ATCG00380	-1.38729	RPS4	30S ribosomal protein S4, chloroplastic [Source:UniProtKB/TrEMBL;Acc:A0A1B1W4U6]
AT4G35900	-1.38801	FD	Protein FD [Source:UniProtKB/Swiss-Prot;Acc:Q84JK2]
AT1G74350	-1.38808	-
AT3G12915	-1.38891	-	Ribosomal protein S5/Elongation factor G/III/V family protein [Source:UniProtKB/TrEMBL;Acc:F4JB06]
AT3G62750	-1.38993	BGLU8	Beta glucosidase 8 [Source:UniProtKB/TrEMBL;Acc:A0A1I9LTV6]
AT5G25110	-1.39328	CIPK25	CBL-interacting serine/threonine-protein kinase 25 [Source:UniProtKB/Swiss-Prot;Acc:Q8W1D5]
AT1G72540	-1.39549	-	Putative receptor-like protein kinase At1g72540 [Source:UniProtKB/Swiss-Prot;Acc:Q9CAH1]
AT2G23910	-1.39603	-	At2g23910 [Source:UniProtKB/TrEMBL;Acc:O82219]
AT3G17770	-1.39847	-	At3g17770 [Source:UniProtKB/TrEMBL;Acc:Q494P3]
AT1G55740	-1.39947	RFS1	Probable galactinol--sucrose galactosyltransferase 1 [Source:UniProtKB/Swiss-Prot;Acc:Q84VX0]
ATMG00090	-1.40066	-	Rps3 [Source:UniProtKB/TrEMBL;Acc:G1C2T6]
AT1G78600	-1.40283	LZF1	Light-regulated zinc finger protein 1 [Source:UniProtKB/TrEMBL;Acc:F4IBS4]
AT1G77760	-1.40621	NIA1	Nitrate reductase [Source:UniProtKB/TrEMBL;Acc:A0A178WBR8]
AT5G22620	-1.40709	-	Probable 2-carboxy-D-arabinitol-1-phosphatase [Source:UniProtKB/Swiss-Prot;Acc:Q9FNJ9]
AT1G78940	-1.40746	-	Kinase with adenine nucleotide alpha hydrolases-like domain-containing protein [Source:UniProtKB/TrEMBL;Acc:F4IDG2]
AT3G27940	-1.40917	LBD26	LOB domain-containing protein 26 [Source:UniProtKB/Swiss-Prot;Acc:Q9LIJ0]
AT2G48090	-1.40931	-	unknown protein; FUNCTIONS IN: molecular_function unknown; INVOLVED IN: biological_process unknown; LOCATED IN: chloroplast; EXPRESSED IN: male gametophyte, root, flower, carpel; EXPRESSED DURING: 4 anthesis, petal differentiation and expansion stag /.../ 3 Blast hits to 3 proteins in 1 species: Archae - 0; Bacteria - 0; Metazoa - 0; Fungi - 0; Plants - 3; Viruses - 0; Other Eukaryotes - 0 (sourc…
AT3G21600	-1.41049	-	Senescence/dehydration-associated protein-like protein [Source:UniProtKB/TrEMBL;Acc:Q9LVE6]
AT3G22840	-1.4128	ELIP1	ELIP1 [Source:UniProtKB/TrEMBL;Acc:A0A178VCA8]
AT2G35140	-1.41442	-	DCD (Development and Cell Death) domain protein [Source:TAIR;Acc:AT2G35140]
AT1G12070	-1.41651	-	At1g12070 [Source:UniProtKB/TrEMBL;Acc:O65371]
AT4G15690	-1.41693	GRXS5	Monothiol glutaredoxin-S5 [Source:UniProtKB/Swiss-Prot;Acc:O23420]
AT1G09543	-1.41839	-
ATMG01090	-1.42111	ORF262	Uncharacterized mitochondrial protein AtMg01090 [Source:UniProtKB/Swiss-Prot;Acc:P92541]
AT1G10070	-1.42252	BCAT2	Branched-chain-amino-acid aminotransferase 2, chloroplastic [Source:UniProtKB/Swiss-Prot;Acc:Q9M439]
ATMG00160	-1.42468	COX2	Cytochrome c oxidase subunit 2 [Source:UniProtKB/TrEMBL;Acc:G1C2Q7]
AT1G23730	-1.42489	BCA3	Beta carbonic anhydrase 3 [Source:UniProtKB/Swiss-Prot;Acc:Q9ZUC2]
AT1G03920	-1.42675	-	Non-specific serine/threonine protein kinase [Source:UniProtKB/TrEMBL;Acc:F4I2K0]
AT1G59780	-1.42704	-	Putative disease resistance protein At1g59780 [Source:UniProtKB/Swiss-Prot;Acc:Q9XIF0]
AT3G26330	-1.43228	CYP71B37	Cytochrome P450 71B37 [Source:UniProtKB/Swiss-Prot;Acc:Q9LIP3]
AT5G59570	-1.43303	BOA	Transcription factor BOA [Source:UniProtKB/Swiss-Prot;Acc:Q9LTH4]
AT2G07698	-1.43837	-	ATPase, F1 complex, alpha subunit protein [Source:UniProtKB/TrEMBL;Acc:F4IMB5]
AT5G57190	-1.44004	PSD2	Phosphatidylserine decarboxylase proenzyme 2 [Source:UniProtKB/TrEMBL;Acc:A0A178UED8]
AT4G14580	-1.44157	CIPK4	CBL-interacting serine/threonine-protein kinase 4 [Source:UniProtKB/Swiss-Prot;Acc:Q9SUL7]
AT2G25930	-1.44391	ELF3	Protein EARLY FLOWERING 3 [Source:UniProtKB/Swiss-Prot;Acc:O82804]
AT4G37400	-1.44488	CYP81F3	Cytochrome P450 81F3 [Source:UniProtKB/Swiss-Prot;Acc:Q0WTF4]
AT1G13430	-1.44625	STO9	Cytosolic sulfotransferase 9 [Source:UniProtKB/Swiss-Prot;Acc:Q9FX55]
AT5G06690	-1.44677	WCRKC1	WCRKC thioredoxin 1 [Source:UniProtKB/TrEMBL;Acc:F4K3Y1]
AT3G18010	-1.44709	WOX1	WUSCHEL-related homeobox 1 [Source:UniProtKB/Swiss-Prot;Acc:Q6X7K0]
AT3G57470	-1.45374	-	Insulin-degrading enzyme-like 2 [Source:UniProtKB/Swiss-Prot;Acc:F4J3D9]
AT3G51400	-1.45471	-	At3g51400 [Source:UniProtKB/TrEMBL;Acc:Q9SD09]
AT5G22794	-1.45653	-	FUNCTIONS IN: molecular_function unknown; INVOLVED IN: biological_process unknown; LOCATED IN: cellular_component unknown; BEST Arabidopsis thaliana protein match is: Tetratricopeptide repeat (TPR)-like superfamily protein (TAIR:AT1G04770.1); Has 13 /.../t hits to 132 proteins in 14 species: Archae - 0; Bacteria - 0; Metazoa - 0; Fungi - 0; Plants - 132; Viruses - 0; Other Eukaryotes - 0 (source:…
AT2G40390	-1.45691	-	Neuronal PAS domain protein [Source:UniProtKB/TrEMBL;Acc:Q6DR18]
novel.155	-1.4607	-	PF07714:Protein tyrosine kinase|PF01657:Salt stress response/antifungal
AT1G55380	-1.46137	-	Cysteine/Histidine-rich C1 domain family protein [Source:UniProtKB/TrEMBL;Acc:Q9C6G7]
AT5G17540	-1.4618	-	At5g17540 [Source:UniProtKB/TrEMBL;Acc:Q9LF70]
AT2G44280	-1.46266	-	AT3g60070/T2O9_50 [Source:UniProtKB/TrEMBL;Acc:Q8L7S2]
AT2G37670	-1.46494	-	Transducin/WD40 repeat-like superfamily protein [Source:TAIR;Acc:AT2G37670]
AT5G45080	-1.46616	PP2A6	Protein PHLOEM PROTEIN 2-LIKE A6 [Source:UniProtKB/Swiss-Prot;Acc:Q9FHE8]
AT5G38940	-1.46868	-	RmlC-like cupins superfamily protein [Source:TAIR;Acc:AT5G38940]
AT1G09400	-1.47014	-	Putative 12-oxophytodienoate reductase-like protein 1 [Source:UniProtKB/Swiss-Prot;Acc:Q8GYA3]
AT3G62510	-1.4726	-	Disulfide isomerase-like protein [Source:UniProtKB/TrEMBL;Acc:A0A1I9LTP0]
AT2G33830	-1.47331	DRMH1	DRM2 [Source:UniProtKB/TrEMBL;Acc:A0A178VR62]
AT4G13880	-1.4744	AtRLP48
AT1G17400	-1.47636	-	NGR1 [Source:UniProtKB/TrEMBL;Acc:Q58G53]
AT2G42330	-1.47883	STIPL2	Septin and tuftelin-interacting protein 1 homolog 2 [Source:UniProtKB/Swiss-Prot;Acc:Q9SLC6]
AT2G29060	-1.47952	SCL33	Scarecrow-like protein 33 [Source:UniProtKB/Swiss-Prot;Acc:P0C883]
AT1G78450	-1.48011	-	F3F9.4 [Source:UniProtKB/TrEMBL;Acc:Q9SYN6]
AT2G32390	-1.48601	GLR3.5	Glutamate receptor 3.5 [Source:UniProtKB/Swiss-Prot;Acc:Q9SW97]
AT3G20810	-1.49425	JMJ30	Lysine-specific demethylase JMJ30 [Source:UniProtKB/Swiss-Prot;Acc:Q8RWR1]
AT3G62270	-1.49584	BOR2	Probable boron transporter 2 [Source:UniProtKB/Swiss-Prot;Acc:Q9M1P7]
AT1G07150	-1.49661	MAPKKK13	F10K1.14 protein [Source:UniProtKB/TrEMBL;Acc:Q9LMK8]
AT3G48350	-1.49798	CEP3	KDEL-tailed cysteine endopeptidase CEP3 [Source:UniProtKB/Swiss-Prot;Acc:Q9STL5]
AT5G19040	-1.49799	IPT5	Adenylate isopentenyltransferase 5, chloroplastic [Source:UniProtKB/Swiss-Prot;Acc:Q94ID2]
AT2G39690	-1.50057	-	Protein of unknown function, DUF547 [Source:TAIR;Acc:AT2G39690]
AT3G47340	-1.50456	ASN1	DIN6 [Source:UniProtKB/TrEMBL;Acc:A0A178VBT4]
AT3G51540	-1.50522	-	Mucin-5AC-like protein [Source:UniProtKB/TrEMBL;Acc:Q9SCZ5]
AT3G57460	-1.5081	-	Catalytic/ metal ion binding / metalloendopeptidase/ zinc ion binding protein [Source:UniProtKB/TrEMBL;Acc:F4J3D6]
AT5G53150	-1.50994	-	DnaJ heat shock amino-terminal domain protein [Source:UniProtKB/TrEMBL;Acc:Q9FGM2]
AT4G35770	-1.51343	STR15	SEN1 [Source:UniProtKB/TrEMBL;Acc:A0A178UYD5]
AT3G20395	-1.51592	-	RING/U-box superfamily protein [Source:UniProtKB/TrEMBL;Acc:Q1G3M1]
AT1G05820	-1.51746	SPPL5	Signal peptide peptidase-like 5 [Source:UniProtKB/Swiss-Prot;Acc:Q9MA44]
AT4G25750	-1.51931	ABCG4	ABC transporter G family member 4 [Source:UniProtKB/Swiss-Prot;Acc:Q9SW08]
AT5G03620	-1.52039	SBT4.15	Subtilisin-like protease SBT4.15 [Source:UniProtKB/Swiss-Prot;Acc:Q9LZS6]
AT1G73280	-1.52207	SCPL3	Serine carboxypeptidase-like 3 [Source:UniProtKB/Swiss-Prot;Acc:Q9CAU1]
AT1G73410	-1.52435	ATMYB54	MYB54 [Source:UniProtKB/TrEMBL;Acc:A0A178WGB1]
AT3G45290	-1.52725	MLO3	MLO-like protein 3 [Source:UniProtKB/Swiss-Prot;Acc:Q94KB9]
AT4G35160	-1.52728	-	Acetylserotonin O-methyltransferase [Source:UniProtKB/Swiss-Prot;Acc:Q9T003]
AT4G38950	-1.52924	KIN7F	Kinesin-like protein KIN-7F [Source:UniProtKB/Swiss-Prot;Acc:F4JUI9]
AT4G05631	-1.5312	-	unknown protein; Has 30201 Blast hits to 17322 proteins in 780 species: Archae - 12; Bacteria - 1396; Metazoa - 17338; Fungi - 3422; Plants - 5037; Viruses - 0; Other Eukaryotes - 2996 (source: NCBI BLink). [Source:TAIR;Acc:AT4G05631]
AT4G26830	-1.53603	-	O-Glycosyl hydrolases family 17 protein [Source:TAIR;Acc:AT4G26830]
AT4G16400	-1.5394	-	unknown protein; BEST Arabidopsis thaliana protein match is: unknown protein (TAIR:AT3G13175.1); Has 30201 Blast hits to 17322 proteins in 780 species: Archae - 12; Bacteria - 1396; Metazoa - 17338; Fungi - 3422; Plants - 5037; Viruses - 0; Other Eu /.../es - 2996 (source: NCBI BLink). [Source:TAIR;Acc:AT4G16400]
AT2G10930	-1.5452	-	Transmembrane protein [Source:UniProtKB/TrEMBL;Acc:Q9SHW4]
AT3G47680	-1.5468	-	At3g47680 [Source:UniProtKB/TrEMBL;Acc:Q9STU5]
AT2G35650	-1.5507	CSLA7	Glucomannan 4-beta-mannosyltransferase 7 [Source:UniProtKB/Swiss-Prot;Acc:Q9ZQN8]
AT4G34250	-1.5519	KCS16	3-ketoacyl-CoA synthase 16 [Source:UniProtKB/Swiss-Prot;Acc:Q9SYZ0]
AT2G07774	-1.55442	-	unknown protein; Has 30201 Blast hits to 17322 proteins in 780 species: Archae - 12; Bacteria - 1396; Metazoa - 17338; Fungi - 3422; Plants - 5037; Viruses - 0; Other Eukaryotes - 2996 (source: NCBI BLink). [Source:TAIR;Acc:AT2G07774]
AT5G52250	-1.55581	RUP1	WD repeat-containing protein RUP1 [Source:UniProtKB/Swiss-Prot;Acc:Q9LTJ6]
ATCG00440	-1.56474	NDHC	NAD(P)H-quinone oxidoreductase subunit 3, chloroplastic [Source:UniProtKB/TrEMBL;Acc:A0A1B1W4V1]
AT4G29190	-1.56575	-	Zinc finger CCCH domain-containing protein 49 [Source:UniProtKB/Swiss-Prot;Acc:Q9M0G2]
AT4G27370	-1.56619	VIIIB	P-loop containing nucleoside triphosphate hydrolases superfamily protein [Source:TAIR;Acc:AT4G27370]
AT3G14570	-1.56765	CALS8	Putative callose synthase 8 [Source:UniProtKB/Swiss-Prot;Acc:Q9LUD7]
AT3G04030	-1.56904	MYR2	Myb-related protein 2 [Source:UniProtKB/Swiss-Prot;Acc:Q9SQQ9]
AT1G62760	-1.56996	PMEI10	Pectinesterase inhibitor 10 [Source:UniProtKB/Swiss-Prot;Acc:Q9SI74]
AT2G27550	-1.5707	CEN	Protein CENTRORADIALIS-like [Source:UniProtKB/Swiss-Prot;Acc:Q9ZNV5]
AT4G18290	-1.57428	KAT2	potassium channel in Arabidopsis thaliana 2 [Source:TAIR;Acc:AT4G18290]
AT5G03270	-1.57667	LOG6	Cytokinin riboside 5'-monophosphate phosphoribohydrolase [Source:UniProtKB/TrEMBL;Acc:A0A178UQW2]
AT5G41590	-1.57875	-	Protein LURP-one-related 17 [Source:UniProtKB/Swiss-Prot;Acc:A0MFL4]
AT2G16750	-1.57923	-	At2g16750 [Source:UniProtKB/TrEMBL;Acc:B5X4Z9]
AT5G24290	-1.57995	MEB2	Membrane protein of ER body 2 [Source:UniProtKB/Swiss-Prot;Acc:F4KFS7]
AT1G59730	-1.58048	TRX7	Thioredoxin [Source:UniProtKB/TrEMBL;Acc:A0A178WRN3]
AT2G30424	-1.58109	TCL2	MYB-like transcription factor TCL2 [Source:UniProtKB/Swiss-Prot;Acc:B3H4X8]
AT1G20480	-1.58474	4CLL2	4-coumarate--CoA ligase-like 2 [Source:UniProtKB/Swiss-Prot;Acc:Q84P25]
AT1G03410	-1.5894	2A6	1-aminocyclopropane-1-carboxylate oxidase homolog 5 [Source:UniProtKB/Swiss-Prot;Acc:Q43383]
AT1G20400	-1.59846	-	Protein of unknown function (DUF1204) [Source:TAIR;Acc:AT1G20400]
AT5G49780	-1.60173	-	Leucine-rich repeat protein kinase family protein [Source:TAIR;Acc:AT5G49780]
AT2G47270	-1.60662	UPB1	UPB1 [Source:UniProtKB/TrEMBL;Acc:A0A178VV95]
AT3G50330	-1.60945	HEC2	Transcription factor HEC2 [Source:UniProtKB/Swiss-Prot;Acc:Q9SND4]
AT1G43160	-1.61187	RAP2-6	Ethylene-responsive transcription factor RAP2-6 [Source:UniProtKB/Swiss-Prot;Acc:Q7G1L2]
AT4G02000	-1.61489	-	Uncharacterized protein At4g02000 [Source:UniProtKB/Swiss-Prot;Acc:O04244]
AT1G35310	-1.61565	MLP168	MLP-like protein 168 [Source:UniProtKB/Swiss-Prot;Acc:Q9C7I3]
AT5G22796	-1.61769	-
AT3G15620	-1.61826	UVR3	(6-4)DNA photolyase [Source:UniProtKB/Swiss-Prot;Acc:O48652]
AT1G21360	-1.61836	GLTP2	Glycolipid transfer protein 2 [Source:UniProtKB/Swiss-Prot;Acc:Q6NLQ3]
AT3G25570	-1.62123	SAMDC3	S-adenosylmethionine decarboxylase proenzyme 3 [Source:UniProtKB/Swiss-Prot;Acc:Q9LSU6]
AT4G23510	-1.62184	-	Disease resistance protein (TIR-NBS-LRR class) family [Source:UniProtKB/TrEMBL;Acc:F4JNL1]
novel.205	-1.62514	-	-
AT1G49210	-1.6253	ATL76	E3 ubiquitin-protein ligase ATL76 [Source:UniProtKB/Swiss-Prot;Acc:Q6NML0]
AT5G48190	-1.62555	-	Gb [Source:UniProtKB/TrEMBL;Acc:Q9LDS4]
AT2G02061	-1.62587	-	Nucleotide-diphospho-sugar transferase family protein [Source:UniProtKB/TrEMBL;Acc:F4IQ97]
AT3G57130	-1.62777	NPR6	Regulatory protein NPR6 [Source:UniProtKB/Swiss-Prot;Acc:Q9M1I7]
AT3G58720	-1.628	-	RING/U-box superfamily protein [Source:UniProtKB/TrEMBL;Acc:A0A1I9LN13]
AT5G23240	-1.62975	DJC76	Chaperone protein dnaJ C76, chloroplastic [Source:UniProtKB/Swiss-Prot;Acc:Q9FMX6]
AT3G19710	-1.63146	BCAT4	Methionine aminotransferase BCAT4 [Source:UniProtKB/Swiss-Prot;Acc:Q9LE06]
AT1G57570	-1.63275	JAL14	Jacalin-related lectin 14 [Source:UniProtKB/Swiss-Prot;Acc:F4I837]
AT3G23260	-1.63315	-	Putative F-box protein At3g23260 [Source:UniProtKB/Swiss-Prot;Acc:Q9LTC3]
AT3G49380	-1.63435	iqd15	IQ-domain 15 [Source:UniProtKB/TrEMBL;Acc:Q9SG11]
AT1G09090	-1.63482	RBOHB	Respiratory burst oxidase homolog protein B [Source:UniProtKB/Swiss-Prot;Acc:Q9SBI0]
AT4G25350	-1.63837	PHO1-H4	Phosphate transporter PHO1 homolog 4 [Source:UniProtKB/Swiss-Prot;Acc:Q6R8G6]
AT3G08220	-1.63931	-
AT4G01130	-1.64062	-	GDSL esterase/lipase At4g01130 [Source:UniProtKB/Swiss-Prot;Acc:Q9M153]
AT4G36648	-1.64073	-	other RNA [Source:TAIR;Acc:AT4G36648]
AT1G70820	-1.64221	-	At1g70820 [Source:UniProtKB/TrEMBL;Acc:Q9SSL0]
novel.201	-1.64368	-	PF04554:Extensin-like region
AT1G16410	-1.64732	CYP79F1	Dihomomethionine N-hydroxylase [Source:UniProtKB/Swiss-Prot;Acc:Q949U1]
AT5G03165	-1.65561	-
AT4G16860	-1.65654	RPP4	Disease resistance protein RPP4 [Source:UniProtKB/Swiss-Prot;Acc:F4JNA9]
AT1G21326	-1.65901	-	F16F4.1 protein [Source:UniProtKB/TrEMBL;Acc:Q9LMP5]
novel.76	-1.66045	-	PF07794:Protein of unknown function (DUF1633)
AT3G54990	-1.66062	SMZ	AP2-like ethylene-responsive transcription factor SMZ [Source:UniProtKB/Swiss-Prot;Acc:Q6PV68]
novel.17	-1.66246	-	PF04827:Plant transposon protein
AT5G57540	-1.66319	XTH13	Putative xyloglucan endotransglucosylase/hydrolase protein 13 [Source:UniProtKB/Swiss-Prot;Acc:Q9FKL8]
AT1G11210	-1.66548	-	At1g11210 [Source:UniProtKB/TrEMBL;Acc:Q9SXA7]
AT3G49970	-1.6675	-	Putative BTB/POZ domain-containing protein At3g49970 [Source:UniProtKB/Swiss-Prot;Acc:Q9SN21]
AT3G53150	-1.67333	UGT73D1	UDP-glucosyl transferase 73D1 [Source:TAIR;Acc:AT3G53150]
AT5G01545	-1.67938	-
AT1G62310	-1.68433	-	Transcription factor jumonji (JmjC) domain-containing protein (Fragment) [Source:UniProtKB/TrEMBL;Acc:C0SV12]
AT3G51410	-1.68477	-	At3g51410 [Source:UniProtKB/TrEMBL;Acc:Q6NMZ5]
AT5G06570	-1.68638	-	alpha/beta-Hydrolases superfamily protein [Source:TAIR;Acc:AT5G06570]
AT1G12480	-1.68847	SLAC1	SLAC1 [Source:UniProtKB/TrEMBL;Acc:A0A178WLC1]
AT5G49330	-1.69096	MYB111	Transcription factor MYB111 [Source:UniProtKB/Swiss-Prot;Acc:Q9FJ07]
AT5G05430	-1.70042	-	RNA-binding protein [Source:TAIR;Acc:AT5G05430]
AT1G79330	-1.70052	AMC5	Metacaspase-5 [Source:UniProtKB/Swiss-Prot;Acc:O64518]
ATMG00080	-1.70294	RPL16	Ribosomal protein L16 [Source:UniProtKB/TrEMBL;Acc:G1C2Q4]
AT1G09863	-1.70353	-
AT1G05700	-1.70792	-	Leucine-rich repeat transmembrane protein kinase protein [Source:TAIR;Acc:AT1G05700]
AT1G52700	-1.70966	-	Alpha/beta-Hydrolases superfamily protein [Source:UniProtKB/TrEMBL;Acc:A0A1P8AQT5]
AT2G47460	-1.71803	MYB12	Transcription factor MYB12 [Source:UniProtKB/Swiss-Prot;Acc:O22264]
AT1G74000	-1.7263	SSL11	Protein STRICTOSIDINE SYNTHASE-LIKE 11 [Source:UniProtKB/Swiss-Prot;Acc:P92976]
AT5G23660	-1.72631	SWEET12	Bidirectional sugar transporter SWEET12 [Source:UniProtKB/Swiss-Prot;Acc:O82587]
AT2G46740	-1.72785	GULLO5	GulLO5 [Source:UniProtKB/TrEMBL;Acc:A0A178VXG4]
AT4G39720	-1.72975	-	VQ motif-containing protein [Source:TAIR;Acc:AT4G39720]
ATMG01220	-1.73086	ORF113	Uncharacterized mitochondrial protein AtMg01220 [Source:UniProtKB/Swiss-Prot;Acc:P92552]
AT2G02020	-1.73428	NPF8.4	Protein NRT1/ PTR FAMILY 8.4 [Source:UniProtKB/Swiss-Prot;Acc:Q84WG0]
AT1G48500	-1.73506	TIFY6A	Protein TIFY 6A [Source:UniProtKB/Swiss-Prot;Acc:Q58G47]
AT5G53895	-1.73601	-	At5g53895 [Source:UniProtKB/TrEMBL;Acc:Q6NMD7]
AT5G05420	-1.73632	FKBP15-3	Peptidyl-prolyl cis-trans isomerase FKBP15-3 [Source:UniProtKB/Swiss-Prot;Acc:Q9FLB3]
AT4G28850	-1.73729	XTH26	Probable xyloglucan endotransglucosylase/hydrolase protein 26 [Source:UniProtKB/Swiss-Prot;Acc:Q9SVV2]
AT2G08100	-1.73781	-
novel.12	-1.74273	-	PF00141:Peroxidase
novel.154	-1.74563	-	-
AT4G21380	-1.74707	SD18	Receptor-like serine/threonine-protein kinase SD1-8 [Source:UniProtKB/Swiss-Prot;Acc:O81905]
AT1G13670	-1.74722	-	At1g13670 [Source:UniProtKB/TrEMBL;Acc:Q9LMY0]
AT4G37220	-1.74901	-	Cold-regulated 413 plasma membrane protein 4 [Source:UniProtKB/Swiss-Prot;Acc:O23164]
AT2G07638	-1.76329	-
AT3G15650	-1.76336	-	Alpha/beta-Hydrolases superfamily protein [Source:UniProtKB/TrEMBL;Acc:F4J010]
AT2G34080	-1.7666	-	Cysteine proteinase [Source:UniProtKB/TrEMBL;Acc:O22961]
AT1G21320	-1.76741	NSRB	Nuclear speckle RNA-binding protein B [Source:UniProtKB/Swiss-Prot;Acc:F4HWF9]
AT2G19330	-1.77834	PIRL6	Plant intracellular Ras-group-related LRR protein 6 [Source:UniProtKB/Swiss-Prot;Acc:O64566]
AT1G13920	-1.78888	-	Remorin family protein [Source:TAIR;Acc:AT1G13920]
AT3G45840	-1.7931	-	Cysteine/Histidine-rich C1 domain family protein [Source:UniProtKB/TrEMBL;Acc:F4J6S4]
AT2G14510	-1.79419	-	Leucine-rich repeat protein kinase family protein [Source:TAIR;Acc:AT2G14510]
AT5G27890	-1.79443	-	BEST Arabidopsis thaliana protein match is: myosin heavy chain-related (TAIR:AT2G15420.1); Has 8 Blast hits to 7 proteins in 1 species: Archae - 0; Bacteria - 0; Metazoa - 0; Fungi - 0; Plants - 8; Viruses - 0; Other Eukaryotes - 0 (source: NCBI BLink). [Source:TAIR;Acc:AT5G27890]
AT4G20235	-1.80996	CYP71A28	cytochrome P450, family 71, subfamily A, polypeptide 28 [Source:TAIR;Acc:AT4G20235]
ATMG00110	-1.817	CCB206	CcmB [Source:UniProtKB/TrEMBL;Acc:G1C2W9]
AT1G34460	-1.82239	CYCB1;5	CYCLIN B1;5 [Source:TAIR;Acc:AT1G34460]
AT5G67430	-1.82705	-	Acyl-CoA N-acyltransferases (NAT) superfamily protein [Source:UniProtKB/TrEMBL;Acc:Q9FN10]
ATCG00190	-1.82828	RPOB	DNA-directed RNA polymerase subunit beta [Source:UniProtKB/TrEMBL;Acc:A0A1B1W4T9]
AT4G31398	-1.83179	-	other RNA [Source:TAIR;Acc:AT4G31398]
AT1G33615	-1.83464	-	other RNA [Source:TAIR;Acc:AT1G33615]
AT1G14390	-1.8548	-	Probable LRR receptor-like serine/threonine-protein kinase At1g14390 [Source:UniProtKB/Swiss-Prot;Acc:Q9M9S4]
AT4G13410	-1.8586	CSLA15	Probable glucomannan 4-beta-mannosyltransferase 15 [Source:UniProtKB/Swiss-Prot;Acc:Q9T0L2]
AT2G19340	-1.86336	-	At2g19340 [Source:UniProtKB/TrEMBL;Acc:Q8VYT4]
AT1G23020	-1.87392	FRO3	Ferric reduction oxidase 3, mitochondrial [Source:UniProtKB/Swiss-Prot;Acc:F4I4K7]
AT5G54040	-1.89109	-	CHP-rich zinc finger protein-like [Source:UniProtKB/TrEMBL;Acc:Q9FN23]
AT5G49770	-1.90283	-	Probable leucine-rich repeat receptor-like protein kinase At5g49770 [Source:UniProtKB/Swiss-Prot;Acc:Q9LT96]
AT3G52780	-1.9032	PAP20	Probable purple acid phosphatase 20 [Source:UniProtKB/Swiss-Prot;Acc:Q9LXI7]
AT1G54970	-1.90388	PRP1	Proline-rich protein 1 [Source:UniProtKB/Swiss-Prot;Acc:Q9FZ35]
AT2G42170	-1.90482	-	Actin family protein [Source:UniProtKB/TrEMBL;Acc:Q8GWA5]
AT4G35190	-1.90489	LOG5	Cytokinin riboside 5'-monophosphate phosphoribohydrolase [Source:UniProtKB/TrEMBL;Acc:A0A178UWQ5]
AT1G60750	-1.90588	-	Probable aldo-keto reductase 6 [Source:UniProtKB/Swiss-Prot;Acc:F4HPY8]
AT4G25434	-1.90789	ATNUDT10	nudix hydrolase homolog 10 [Source:TAIR;Acc:AT4G25434]
AT3G51490	-1.91626	TMT3	Tonoplast monosaccharide transporter3 [Source:UniProtKB/TrEMBL;Acc:F4J4E8]
AT5G06740	-1.93265	-	Concanavalin A-like lectin protein kinase family protein [Source:TAIR;Acc:AT5G06740]
AT5G44440	-1.93623	-	FAD-binding Berberine family protein [Source:TAIR;Acc:AT5G44440]
AT3G52530	-1.93644	-	At3g52530 [Source:UniProtKB/TrEMBL;Acc:Q9SVD4]
AT1G07050	-1.94013	-	CCT motif family protein [Source:TAIR;Acc:AT1G07050]
AT5G67060	-1.94035	HEC1	HEC1 [Source:UniProtKB/TrEMBL;Acc:A0A178UR10]
AT4G21200	-1.94494	GA2OX8	Gibberellin 2-beta-dioxygenase 8 [Source:UniProtKB/Swiss-Prot;Acc:O49561]
AT3G13277	-1.95507	-	other RNA [Source:TAIR;Acc:AT3G13277]
AT4G16857	-1.96002	-	Disease resistance protein (TIR-NBS-LRR class) family protein [Source:UniProtKB/TrEMBL;Acc:A0A1P8B877]
AT5G01050	-1.9618	LAC9	Laccase [Source:UniProtKB/TrEMBL;Acc:A0A178U9W8]
AT5G27893	-1.96892	-	Transmembrane protein [Source:UniProtKB/TrEMBL;Acc:A0A1P8BEL9]
AT5G55010	-1.98374	-	Putative uncharacterized protein [Source:UniProtKB/TrEMBL;Acc:Q9FIA5]
AT4G38340	-1.99009	NLP3	Protein NLP3 [Source:UniProtKB/Swiss-Prot;Acc:Q9SVF1]
AT4G07820	-1.99915	-	At4g07820 [Source:UniProtKB/TrEMBL;Acc:Q9ZPG2]
AT1G01390	-2.0023	-	UDP-Glycosyltransferase superfamily protein [Source:TAIR;Acc:AT1G01390]
AT4G09820	-2.00488	TT8	Transcription factor TT8 [Source:UniProtKB/Swiss-Prot;Acc:Q9FT81]
AT2G23030	-2.006	SRK2J	SNRK2.9 [Source:UniProtKB/TrEMBL;Acc:A0A178VSC8]
AT3G28170	-2.01522	-	unknown protein; Has 2 Blast hits to 1 proteins in 1 species: Archae - 0; Bacteria - 0; Metazoa - 0; Fungi - 0; Plants - 2; Viruses - 0; Other Eukaryotes - 0 (source: NCBI BLink). [Source:TAIR;Acc:AT3G28170]
AT1G52120	-2.01557	JAL12	Jacalin-related lectin 12 [Source:UniProtKB/Swiss-Prot;Acc:Q0WMR0]
ATMG01130	-2.02056	ORF106F	Uncharacterized mitochondrial protein AtMg01130 [Source:UniProtKB/Swiss-Prot;Acc:P92544]
AT1G47400	-2.02784	-	unknown protein; BEST Arabidopsis thaliana protein match is: unknown protein (TAIR:AT1G47395.1); Has 11 Blast hits to 11 proteins in 2 species: Archae - 0; Bacteria - 0; Metazoa - 0; Fungi - 0; Plants - 11; Viruses - 0; Other Eukaryotes - 0 (source: /.../BLink). [Source:TAIR;Acc:AT1G47400]
AT5G47000	-2.03794	PER65	Peroxidase 65 [Source:UniProtKB/Swiss-Prot;Acc:Q9FJR1]
AT5G46370	-2.044	TPK2	KCO2 [Source:UniProtKB/TrEMBL;Acc:A0A178UQZ6]
AT4G11610	-2.04611	-	C2 calcium/lipid-binding plant phosphoribosyltransferase family protein [Source:UniProtKB/TrEMBL;Acc:Q84TJ7]
ENSRNA049494790	-2.04758	Intron_gpII	Group II catalytic intron
AT3G32040	-2.04916	-	Geranylgeranyl pyrophosphate synthase 12, chloroplastic [Source:UniProtKB/Swiss-Prot;Acc:Q9LHR4]
AT1G33612	-2.04972	-	Leucine-rich repeat (LRR) family protein [Source:UniProtKB/TrEMBL;Acc:F4HR92]
AT5G18300	-2.08164	anac088	At5g18300 [Source:UniProtKB/TrEMBL;Acc:Q9FK42]
AT3G05390	-2.09037	-	F22F7.17 protein [Source:UniProtKB/TrEMBL;Acc:Q9MA52]
AT3G47640	-2.11009	BHLH47	Transcription factor bHLH47 [Source:UniProtKB/Swiss-Prot;Acc:Q9SN74]
AT5G64810	-2.12382	WRKY51	Probable WRKY transcription factor 51 [Source:UniProtKB/Swiss-Prot;Acc:Q93WU9]
AT4G31405	-2.12642	-
AT4G36570	-2.14351	ATRL3	RAD-like 3 [Source:TAIR;Acc:AT4G36570]
AT5G27889	-2.14453	-	unknown protein; Has 30201 Blast hits to 17322 proteins in 780 species: Archae - 12; Bacteria - 1396; Metazoa - 17338; Fungi - 3422; Plants - 5037; Viruses - 0; Other Eukaryotes - 2996 (source: NCBI BLink). [Source:TAIR;Acc:AT5G27889]
AT1G03200	-2.14454	-	At1g03200 [Source:UniProtKB/TrEMBL;Acc:B6IDH7]
AT5G45090	-2.15606	PP2A7	Uncharacterized protein PHLOEM PROTEIN 2-LIKE A7 [Source:UniProtKB/Swiss-Prot;Acc:Q9FHE5]
AT5G38747	-2.16267	-	Uncharacterized protein (Fragment) [Source:UniProtKB/TrEMBL;Acc:A0A1P8BHB2]
AT2G14060	-2.16919	-	S-adenosyl-L-methionine-dependent methyltransferases superfamily protein [Source:TAIR;Acc:AT2G14060]
AT2G21730	-2.17248	CAD2	Cinnamyl alcohol dehydrogenase 2 [Source:UniProtKB/Swiss-Prot;Acc:Q9SJ25]
AT5G16530	-2.18204	PIN5	Auxin efflux carrier component [Source:UniProtKB/TrEMBL;Acc:A0A178UIR3]
AT3G03660	-2.18654	WOX11	WUSCHEL related homeobox 11 [Source:UniProtKB/TrEMBL;Acc:A0A1I9LND8]
AT5G49850	-2.18791	JAL46	Jacalin-related lectin 46 [Source:UniProtKB/Swiss-Prot;Acc:Q9LTA8]
AT2G45900	-2.18839	-	TRM13 [Source:UniProtKB/TrEMBL;Acc:A0A178VUV9]
AT5G19890	-2.1898	PER59	Peroxidase 59 [Source:UniProtKB/Swiss-Prot;Acc:Q39034]
AT4G34380	-2.20063	-	At4g34380 [Source:UniProtKB/TrEMBL;Acc:Q9SZ03]
AT5G05250	-2.20566	-	AT5g05250/K18I23_5 [Source:UniProtKB/TrEMBL;Acc:Q9FLC9]
AT5G27247	-2.23223	-	unknown protein; Has 30201 Blast hits to 17322 proteins in 780 species: Archae - 12; Bacteria - 1396; Metazoa - 17338; Fungi - 3422; Plants - 5037; Viruses - 0; Other Eukaryotes - 2996 (source: NCBI BLink). [Source:TAIR;Acc:AT5G27247]
AT3G09160	-2.24215	-	RNA-binding (RRM/RBD/RNP motifs) family protein [Source:UniProtKB/TrEMBL;Acc:F4IZU8]
AT3G50460	-2.24927	HR2	RPW8-like protein 2 [Source:UniProtKB/Swiss-Prot;Acc:Q9SCS8]
AT5G67550	-2.25146	-	Transmembrane protein [Source:UniProtKB/TrEMBL;Acc:Q1PDF2]
AT2G02680	-2.25346	-	Cysteine/Histidine-rich C1 domain family protein [Source:UniProtKB/TrEMBL;Acc:Q8S8R6]
ATCG00170	-2.26001	RPOC2	DNA-directed RNA polymerase subunit beta'' [Source:UniProtKB/Swiss-Prot;Acc:P56764]
AT4G17785	-2.26994	MYB39	Transcription factor MYB39 [Source:UniProtKB/Swiss-Prot;Acc:Q8GWP0]
ATCG01110	-2.27319	NDHH	NAD(P)H-quinone oxidoreductase subunit H, chloroplastic [Source:UniProtKB/Swiss-Prot;Acc:P56753]
AT4G30140	-2.275	CDEF1	CDEF1 [Source:UniProtKB/TrEMBL;Acc:A0A178V2L8]
AT2G39920	-2.29556	-	Uncharacterized protein At2g39920 [Source:UniProtKB/Swiss-Prot;Acc:O04195]
ATCG00180	-2.29607	RPOC1	DNA-directed RNA polymerase subunit beta' [Source:UniProtKB/Swiss-Prot;Acc:P56763]
novel.56	-2.29705	-	-
AT1G28480	-2.30287	GRXC9	Glutaredoxin-C9 [Source:UniProtKB/Swiss-Prot;Acc:Q9SGP6]
AT5G52330	-2.3106	-	At5g52330 [Source:UniProtKB/TrEMBL;Acc:Q9FHC7]
AT4G15270	-2.33124	-	Glucosyltransferase-like protein (Fragment) [Source:UniProtKB/TrEMBL;Acc:W8PV66]
AT5G13740	-2.34373	ZIF1	Protein ZINC INDUCED FACILITATOR 1 [Source:UniProtKB/Swiss-Prot;Acc:Q8RWN2]
AT2G43590	-2.35418	-	Endochitinase At2g43590 [Source:UniProtKB/Swiss-Prot;Acc:O24658]
AT4G01390	-2.35923	-	TRAF-like family protein [Source:UniProtKB/TrEMBL;Acc:F4JI18]
AT1G07367	-2.37268	-
AT1G07373	-2.3817	-
AT1G06540	-2.40368	-	F12K11.13 [Source:UniProtKB/TrEMBL;Acc:Q9SHJ7]
AT4G04460	-2.43248	APA3	Aspartic proteinase A3 [Source:UniProtKB/Swiss-Prot;Acc:Q9XEC4]
AT5G20640	-2.44724	-	Protein LURP-one-related 16 [Source:UniProtKB/Swiss-Prot;Acc:A0MFH4]
AT5G24470	-2.45081	APRR5	Two-component response regulator-like APRR5 [Source:UniProtKB/Swiss-Prot;Acc:Q6LA42]
AT4G00130	-2.46521	-	Probable transcription factor At4g00130 [Source:UniProtKB/Swiss-Prot;Acc:Q1PED2]
AT2G15880	-2.46761	PEX3	Pollen-specific leucine-rich repeat extensin-like protein 3 [Source:UniProtKB/Swiss-Prot;Acc:Q9XIL9]
AT4G00670	-2.47406	-	At4g00670 [Source:UniProtKB/TrEMBL;Acc:Q6IDB4]
AT2G40080	-2.47714	ELF4	Protein EARLY FLOWERING 4 [Source:UniProtKB/Swiss-Prot;Acc:O04211]
AT4G39110	-2.47953	-	Probable receptor-like protein kinase At4g39110 [Source:UniProtKB/Swiss-Prot;Acc:Q9T020]
novel.98	-2.54554	-	-
AT1G66390	-2.55074	MYB90	Transcription factor MYB90 [Source:UniProtKB/Swiss-Prot;Acc:Q9ZTC3]
AT1G19530	-2.55592	-	DNA polymerase epsilon catalytic subunit A [Source:UniProtKB/TrEMBL;Acc:Q93WK6]
AT4G01970	-2.57072	AtSTS	stachyose synthase [Source:TAIR;Acc:AT4G01970]
AT3G62610	-2.60599	MYB11	Transcription factor MYB11 [Source:UniProtKB/Swiss-Prot;Acc:Q9LZK4]
AT4G00080	-2.61552	UNE11	At4g00080 [Source:UniProtKB/TrEMBL;Acc:O81309]
AT2G01200	-2.62363	IAA32	Auxin-responsive protein IAA32 [Source:UniProtKB/Swiss-Prot;Acc:Q8RYC6]
AT5G38700	-2.63552	-	Cotton fiber protein [Source:UniProtKB/TrEMBL;Acc:Q570M0]
AT4G33980	-2.65038	-	BEST Arabidopsis thaliana protein match is: cold regulated gene 27 (TAIR:AT5G42900.2); Has 30201 Blast hits to 17322 proteins in 780 species: Archae - 12; Bacteria - 1396; Metazoa - 17338; Fungi - 3422; Plants - 5037; Viruses - 0; Other Eukaryotes - /.../(source: NCBI BLink). [Source:TAIR;Acc:AT4G33980]
AT1G33950	-2.68405	IAN7	Immune-associated nucleotide-binding protein 7 [Source:UniProtKB/Swiss-Prot;Acc:Q9C8V2]
AT3G46330	-2.69412	MEE39	Probable LRR receptor-like serine/threonine-protein kinase MEE39 [Source:UniProtKB/Swiss-Prot;Acc:C0LGP2]
AT1G06687	-2.69601	-
AT3G53200	-2.70527	MYB27	Transcription factor MYB27 [Source:UniProtKB/Swiss-Prot;Acc:Q9SCP1]
AT3G05858	-2.70904	-	Putative uncharacterized protein [Source:UniProtKB/TrEMBL;Acc:Q1G3M8]
AT3G46480	-2.73398	-	2-oxoglutarate (2OG) and Fe(II)-dependent oxygenase superfamily protein [Source:UniProtKB/TrEMBL;Acc:F4J937]
AT1G78720	-2.73837	-	F9K20.24 protein [Source:UniProtKB/TrEMBL;Acc:Q9ZV90]
AT5G39330	-2.74539	-	Gb [Source:UniProtKB/TrEMBL;Acc:Q9FM00]
AT1G12030	-2.75353	-	At1g12030 [Source:UniProtKB/TrEMBL;Acc:O65376]
AT5G53450	-2.76955	PAP14	Probable plastid-lipid-associated protein 14, chloroplastic [Source:UniProtKB/Swiss-Prot;Acc:Q9LV04]
AT3G56980	-2.83298	ORG3	Transcription factor ORG3 [Source:UniProtKB/Swiss-Prot;Acc:Q9M1K0]
AT5G49620	-2.8429	AtMYB78	myb domain protein 78 [Source:TAIR;Acc:AT5G49620]
AT2G46990	-2.87077	IAA20	Auxin-responsive protein [Source:UniProtKB/TrEMBL;Acc:A0A178W181]
AT5G26146	-2.90455	-	other RNA [Source:TAIR;Acc:AT5G26146]
AT3G56970	-2.92493	ORG2	Transcription factor ORG2 [Source:UniProtKB/Swiss-Prot;Acc:Q9M1K1]
AT1G13500	-2.92989	-	Protein of unknown function (DUF1262) [Source:TAIR;Acc:AT1G13500]
AT1G53940	-2.95008	GLIP2	GDSL esterase/lipase 2 [Source:UniProtKB/Swiss-Prot;Acc:Q9SYF0]
AT1G67270	-2.95807	-	Zinc-finger domain of monoamine-oxidase A repressor R1 protein [Source:TAIR;Acc:AT1G67270]
AT5G02425	-2.99294	-
AT1G13607	-2.99646	-	Defensin-like protein 286 [Source:UniProtKB/Swiss-Prot;Acc:Q2L6T6]
AT5G07310	-3.0678	ERF115	Ethylene-responsive transcription factor ERF115 [Source:UniProtKB/Swiss-Prot;Acc:Q9LY29]
AT5G21120	-3.08344	EIL2	ETHYLENE-INSENSITIVE3-like 2 [Source:TAIR;Acc:AT5G21120]
AT1G29090	-3.1007	-	Cysteine proteinases superfamily protein [Source:UniProtKB/TrEMBL;Acc:Q84W75]
AT1G07430	-3.12131	AIP1	Protein phosphatase 2C 3 [Source:UniProtKB/Swiss-Prot;Acc:Q9LNW3]
AT3G45280	-3.13099	SYP72	SYP72 [Source:UniProtKB/TrEMBL;Acc:A0A178VLS6]
AT2G14247	-3.15492	-	Expressed protein [Source:UniProtKB/TrEMBL;Acc:Q8GWC0]
AT5G19880	-3.19765	PER58	Peroxidase 58 [Source:UniProtKB/Swiss-Prot;Acc:P59120]
AT1G60050	-3.23276	-	WAT1-related protein [Source:UniProtKB/TrEMBL;Acc:A0A178WGH0]
AT2G40750	-3.26568	WRKY54	Probable WRKY transcription factor 54 [Source:UniProtKB/Swiss-Prot;Acc:Q93WU8]
AT1G43140	-3.27956	-	Putative cullin-like protein 1 [Source:UniProtKB/Swiss-Prot;Acc:P0CH31]
AT5G04150	-3.29732	BHLH101	basic helix-loop-helix (bHLH) DNA-binding superfamily protein [Source:TAIR;Acc:AT5G04150]
AT2G07656	-3.31238	-
AT3G12220	-3.32922	SCPL16	Serine carboxypeptidase-like 16 [Source:UniProtKB/Swiss-Prot;Acc:Q9C7D4]
AT1G13609	-3.34281	-	Defensin-like protein 287 [Source:UniProtKB/Swiss-Prot;Acc:Q2V4N4]
AT5G39110	-3.36253	-	Germin-like protein subfamily 1 member 14 [Source:UniProtKB/Swiss-Prot;Acc:Q9FID0]
AT1G22150	-3.37947	SULTR1;3	Sulfate transporter 1.3 [Source:UniProtKB/Swiss-Prot;Acc:Q9FEP7]
AT4G28800	-3.43041	-	basic helix-loop-helix (bHLH) DNA-binding superfamily protein [Source:TAIR;Acc:AT4G28800]
AT3G10116	-3.44914	-	COBRA-like extracellular glycosyl-phosphatidyl inositol-anchored protein family [Source:UniProtKB/TrEMBL;Acc:F4J2J7]
AT4G02160	-3.51006	-	Cotton fiber protein [Source:UniProtKB/TrEMBL;Acc:Q9ZU01]
AT1G13610	-3.51017	-	Alpha/beta-Hydrolases superfamily protein [Source:UniProtKB/TrEMBL;Acc:Q9FZ68]
AT5G22570	-3.60519	WRKY38	Probable WRKY transcription factor 38 [Source:UniProtKB/Swiss-Prot;Acc:Q8GWF1]
AT3G16360	-3.70861	AHP4	AHP4 [Source:UniProtKB/TrEMBL;Acc:A0A178V965]
AT5G22555	-3.74543	-	unknown protein; Has 30201 Blast hits to 17322 proteins in 780 species: Archae - 12; Bacteria - 1396; Metazoa - 17338; Fungi - 3422; Plants - 5037; Viruses - 0; Other Eukaryotes - 2996 (source: NCBI BLink). [Source:TAIR;Acc:AT5G22555]
novel.80	-3.80827	-	PF03004:Plant transposase (Ptta/En/Spm family)
AT3G58060	-3.84929	MTPC3	Cation efflux family protein [Source:UniProtKB/TrEMBL;Acc:A0A178VEZ3]
AT5G50260	-3.92675	CEP1	KDEL-tailed cysteine endopeptidase CEP1 [Source:UniProtKB/Swiss-Prot;Acc:Q9FGR9]
AT2G40955	-3.92938	-	Uncharacterized protein At2g40955 [Source:UniProtKB/TrEMBL;Acc:Q8S8T7]
AT2G41850	-3.9462	ADPG2	Polygalacturonase ADPG2 [Source:UniProtKB/Swiss-Prot;Acc:Q8RY29]
AT5G42230	-3.95726	SCPL41	Serine carboxypeptidase-like 41 [Source:UniProtKB/Swiss-Prot;Acc:Q9FH06]
AT2G41240	-4.01874	BHLH100	BHLH100 [Source:UniProtKB/TrEMBL;Acc:A0A178VX33]
AT3G27950	-4.05721	-	GDSL-like Lipase/Acylhydrolase superfamily protein [Source:TAIR;Acc:AT3G27950]
AT1G13608	-4.12522	-	Putative defensin-like protein 288 [Source:UniProtKB/Swiss-Prot;Acc:Q2V4N5]
AT3G46190	-4.16593	-	TRAF-like family protein [Source:UniProtKB/TrEMBL;Acc:A0A1I9LN71]
AT5G10140	-4.2488	FLC	At5g10140 [Source:UniProtKB/TrEMBL;Acc:Q5Q9J1]
AT5G63250	-4.8935	-	At5g63250 [Source:UniProtKB/TrEMBL;Acc:Q9FMJ8]
AT1G23510	-4.94241	-	unknown protein; BEST Arabidopsis thaliana protein match is: Domain of unknown function (DUF220) (TAIR:AT1G23520.1); Has 35333 Blast hits to 34131 proteins in 2444 species: Archae - 798; Bacteria - 22429; Metazoa - 974; Fungi - 991; Plants - 531; Vi /.../- 0; Other Eukaryotes - 9610 (source: NCBI BLink). [Source:TAIR;Acc:AT1G23510]

## Sheet: WT_vs_ctr1-1
gene_id	log2FoldChange	gene_name	gene_description
novel.52	8.60001	-	PF03004:Plant transposase (Ptta/En/Spm family)
AT1G26790	8.35785	-	Dof-type zinc finger DNA-binding family protein [Source:TAIR;Acc:AT1G26790]
AT1G54040	7.50382	ESP	Epithiospecifier protein [Source:UniProtKB/Swiss-Prot;Acc:Q8RY71]
AT1G66100	7.12997	-	Probable thionin-2.4 [Source:UniProtKB/Swiss-Prot;Acc:Q9C8D6]
AT2G26010	6.53753	PDF1.3	PDF1.3 [Source:UniProtKB/TrEMBL;Acc:A0A178VSS6]
AT5G03395	6.45556	-
novel.44	6.42165	-	PF01391:Collagen triple helix repeat (20 copies)
AT1G63710	6.39522	CYP86A7	Cytochrome P450 86A7 [Source:UniProtKB/Swiss-Prot;Acc:Q9CAD6]
AT5G06980	6.32763	-	unknown protein; BEST Arabidopsis thaliana protein match is: unknown protein (TAIR:AT3G12320.1); Has 30201 Blast hits to 17322 proteins in 780 species: Archae - 12; Bacteria - 1396; Metazoa - 17338; Fungi - 3422; Plants - 5037; Viruses - 0; Other Eu /.../es - 2996 (source: NCBI BLink). [Source:TAIR;Acc:AT5G06980]
AT1G67265	6.23658	DVL3	DVL3 [Source:UniProtKB/TrEMBL;Acc:Q6X5U0]
ENSRNA049493787	6.1982	U2	U2 spliceosomal RNA
AT2G46790	6.0189	APRR9	Two-component response regulator-like APRR9 [Source:UniProtKB/Swiss-Prot;Acc:Q8L500]
AT5G64170	5.99763	LNK1	Protein LNK1 [Source:UniProtKB/Swiss-Prot;Acc:A8MQN2]
AT3G44006	5.99256	-	unknown protein; Has 30201 Blast hits to 17322 proteins in 780 species: Archae - 12; Bacteria - 1396; Metazoa - 17338; Fungi - 3422; Plants - 5037; Viruses - 0; Other Eukaryotes - 2996 (source: NCBI BLink). [Source:TAIR;Acc:AT3G44006]
AT5G24080	5.94999	-	G-type lectin S-receptor-like serine/threonine-protein kinase At5g24080 [Source:UniProtKB/Swiss-Prot;Acc:Q9FLV4]
AT3G12320	5.44714	LNK3	LNK3 [Source:UniProtKB/TrEMBL;Acc:A0A178VJK8]
AT1G52830	5.4217	IAA6	Auxin-responsive protein [Source:UniProtKB/TrEMBL;Acc:A0A178W781]
AT4G12550	5.32539	AIR1	Putative lipid-binding protein AIR1 [Source:UniProtKB/Swiss-Prot;Acc:Q9S7I2]
AT1G73870	5.26757	COL7	Zinc finger protein CONSTANS-LIKE 7 [Source:UniProtKB/Swiss-Prot;Acc:Q9C9A9]
AT3G27690	5.23794	LHCB2.4	Chlorophyll a-b binding protein, chloroplastic [Source:UniProtKB/TrEMBL;Acc:A0A1I9LMB4]
AT1G06100	5.06819	-	Delta-9 desaturase-like 2 protein [Source:UniProtKB/Swiss-Prot;Acc:Q9LND8]
AT2G05070	4.96898	LHCB2.2	Chlorophyll a-b binding protein 2.2, chloroplastic [Source:UniProtKB/Swiss-Prot;Acc:Q9S7J7]
AT3G55580	4.92739	-	Regulator of chromosome condensation (RCC1) family protein [Source:UniProtKB/TrEMBL;Acc:Q9M2S1]
AT2G38995	4.86333	-	O-acyltransferase (WSD1-like) family protein [Source:UniProtKB/TrEMBL;Acc:F4IU14]
AT1G31690	4.84736	-	Amine oxidase [Source:UniProtKB/TrEMBL;Acc:F4IAX0]
AT1G48820	4.83462	-	Terpene cyclase, putative [Source:UniProtKB/TrEMBL;Acc:Q9C749]
AT4G12545	4.79004	AIR1B	Putative lipid-binding protein AIR1B [Source:UniProtKB/Swiss-Prot;Acc:Q9ZSP6]
AT4G36105	4.70455	-	unknown protein; FUNCTIONS IN: molecular_function unknown; INVOLVED IN: biological_process unknown; LOCATED IN: nucleus; EXPRESSED IN: 6 plant structures; EXPRESSED DURING: LP.04 four leaves visible, 4 anthesis, petal differentiation and expansion s /.../BEST Arabidopsis thaliana protein match is: unknown protein (TAIR:AT2G17990.1); Has 30201 Blast hits to 17322 proteins in 780 species: Archae - …
novel.62	4.58232	-	PF05562:Cold acclimation protein WCOR413
AT2G43010	4.57625	PIF4	phytochrome interacting factor 4 [Source:TAIR;Acc:AT2G43010]
AT4G21745	4.56323	RIC11	CRIB domain-containing protein RIC11 [Source:UniProtKB/Swiss-Prot;Acc:Q0WL69]
AT3G27250	4.51827	-	At3g27250 [Source:UniProtKB/TrEMBL;Acc:Q9LK28]
AT3G49760	4.50236	AtbZIP5	BZIP5 [Source:UniProtKB/TrEMBL;Acc:A0A178VAJ6]
AT5G55720	4.4852	-	Putative pectate lyase 21 [Source:UniProtKB/Swiss-Prot;Acc:Q9FM66]
AT5G54470	4.42868	-	BBX29 [Source:UniProtKB/TrEMBL;Acc:A0A178UJV0]
AT1G52030	4.42199	F-ATMBP	Myrosinase-binding protein 2 [Source:UniProtKB/Swiss-Prot;Acc:Q9SAV1]
AT3G61090	4.38321	-	At3g61090 [Source:UniProtKB/TrEMBL;Acc:Q9LEW7]
AT3G01550	4.35317	PPT2	Phosphoenolpyruvate/phosphate translocator 2, chloroplastic [Source:UniProtKB/Swiss-Prot;Acc:Q8H0T6]
AT5G39860	4.35231	PRE1	Transcription factor PRE1 [Source:UniProtKB/Swiss-Prot;Acc:Q9FLE9]
AT2G05100	4.31943	LHCB2.1	photosystem II light harvesting complex gene 2.1 [Source:TAIR;Acc:AT2G05100]
AT1G58120	4.21487	-	Uncharacterized protein At1g58120/68103_m00121 [Source:UniProtKB/TrEMBL;Acc:Q9C6F6]
AT1G29420	4.15895	-	SAUR-like auxin-responsive protein family [Source:TAIR;Acc:AT1G29420]
AT3G06160	4.14817	-	AP2/B3-like transcriptional factor family protein [Source:UniProtKB/TrEMBL;Acc:F4J9Q0]
AT4G25950	4.11736	VHA-G3	V-type proton ATPase subunit G3 [Source:UniProtKB/Swiss-Prot;Acc:Q9SZH0]
AT5G33370	4.05915	-	GDSL esterase/lipase At5g33370 [Source:UniProtKB/Swiss-Prot;Acc:Q8LB81]
AT2G42065	4.0343	-	DnaJ domain protein [Source:UniProtKB/TrEMBL;Acc:A0A1P8AYV4]
AT1G65870	4.00212	DIR21	Dirigent protein 21 [Source:UniProtKB/Swiss-Prot;Acc:Q9SS03]
AT5G62430	3.99233	CDF1	Cyclic dof factor 1 [Source:UniProtKB/Swiss-Prot;Acc:Q8W1E3]
AT4G12735	3.92857	-	At4g12735 [Source:UniProtKB/TrEMBL;Acc:Q8LCC1]
AT1G65450	3.90437	-	HXXXD-type acyl-transferase family protein [Source:UniProtKB/TrEMBL;Acc:O80816]
AT2G27420	3.90273	-	Cysteine proteinase [Source:UniProtKB/TrEMBL;Acc:Q9ZQH7]
AT1G32900	3.87155	GBSS1	Granule-bound starch synthase 1, chloroplastic/amyloplastic [Source:UniProtKB/Swiss-Prot;Acc:Q9MAQ0]
ENSRNA049493783	3.77294	Plant_U3	Plant small nucleolar RNA U3
AT2G23000	3.76667	SCPL10	Scpl10 [Source:UniProtKB/TrEMBL;Acc:A0A178VYK6]
AT5G15970	3.74197	KIN2	KIN2 [Source:UniProtKB/TrEMBL;Acc:A0A178UTE3]
AT1G55960	3.72205	-	Polyketide cyclase/dehydrase and lipid transport superfamily protein [Source:UniProtKB/TrEMBL;Acc:Q93YV2]
AT1G12570	3.69219	-	At1g12570 [Source:UniProtKB/TrEMBL;Acc:Q66GI5]
AT1G09180	3.68886	ATSAR1	Putative GTP-binding protein, SAR1B [Source:UniProtKB/TrEMBL;Acc:O80489]
AT5G16023	3.67539	RTFL18	DVL1 [Source:UniProtKB/TrEMBL;Acc:Q6X5V0]
AT3G53830	3.65327	-	Regulator of chromosome condensation (RCC1) family protein [Source:UniProtKB/TrEMBL;Acc:A0A1I9LSN7]
AT5G11190	3.6487	SHN2	Ethylene-responsive transcription factor SHINE 2 [Source:UniProtKB/Swiss-Prot;Acc:Q9LFN7]
AT2G37770	3.62967	AKR4C9	NADPH-dependent aldo-keto reductase, chloroplastic [Source:UniProtKB/Swiss-Prot;Acc:Q0PGJ6]
AT5G25980	3.61702	TGG2	Myrosinase 2 [Source:UniProtKB/Swiss-Prot;Acc:Q9C5C2]
AT5G36910	3.61082	THI2.2	At5g36910 [Source:UniProtKB/TrEMBL;Acc:A6QRC1]
AT1G34440	3.60203	-	unknown protein; BEST Arabidopsis thaliana protein match is: unknown protein (TAIR:AT4G05095.1); Has 28 Blast hits to 28 proteins in 2 species: Archae - 0; Bacteria - 0; Metazoa - 0; Fungi - 0; Plants - 28; Viruses - 0; Other Eukaryotes - 0 (source: /.../BLink). [Source:TAIR;Acc:AT1G34440]
AT4G37700	3.54419	-	At4g37700 [Source:UniProtKB/TrEMBL;Acc:Q9SZG2]
AT2G06995	3.53951	-
AT3G48790	3.5236	-	Pyridoxal phosphate (PLP)-dependent transferases superfamily protein [Source:UniProtKB/TrEMBL;Acc:F4JF53]
AT5G03130	3.52316	-	Uncharacterized protein F15A17_160 [Source:UniProtKB/TrEMBL;Acc:Q9LYX2]
AT5G24640	3.52059	-	Gb [Source:UniProtKB/TrEMBL;Acc:Q9FLU0]
AT2G40435	3.5146	-	Transcription factor SCREAM-like protein [Source:UniProtKB/TrEMBL;Acc:Q8RUZ5]
AT4G37770	3.51143	ACS8	1-aminocyclopropane-1-carboxylate synthase-like protein [Source:UniProtKB/TrEMBL;Acc:Q56Y32]
AT1G04660	3.4977	-	Glycine-rich protein [Source:UniProtKB/TrEMBL;Acc:O23018]
AT5G52570	3.43435	BETA-OHASE 2	Beta-carotene 3-hydroxylase 2, chloroplastic [Source:UniProtKB/Swiss-Prot;Acc:Q9LTG0]
AT4G10150	3.42885	ATL7	RING-H2 finger protein ATL7 [Source:UniProtKB/Swiss-Prot;Acc:Q9SN28]
AT2G04070	3.39989	DTX4	Protein DETOXIFICATION 4 [Source:UniProtKB/Swiss-Prot;Acc:Q9SIA3]
AT1G77520	3.38774	-	O-methyltransferase family protein [Source:UniProtKB/TrEMBL;Acc:Q9CAQ4]
AT5G56490	3.30099	GULLO4	Probable L-gulonolactone oxidase 4 [Source:UniProtKB/Swiss-Prot;Acc:Q9FM82]
AT4G27570	3.27285	UGT79B3	UDP-glycosyltransferase 79B3 [Source:UniProtKB/Swiss-Prot;Acc:Q9T081]
AT5G02810	3.25629	APRR7	Two-component response regulator-like APRR7 [Source:UniProtKB/Swiss-Prot;Acc:Q93WK5]
AT1G33760	3.20737	ERF022	Ethylene-responsive transcription factor ERF022 [Source:UniProtKB/Swiss-Prot;Acc:Q9LQ28]
AT2G47520	3.19388	ERF071	Ethylene-responsive transcription factor ERF071 [Source:UniProtKB/Swiss-Prot;Acc:O22259]
AT2G42540	3.1499	COR15A	Protein COLD-REGULATED 15A, chloroplastic [Source:UniProtKB/Swiss-Prot;Acc:Q42512]
AT5G19810	3.13703	-	Proline-rich extensin-like family protein [Source:UniProtKB/TrEMBL;Acc:Q4PSF3]
AT3G54510	3.12486	-	Hyperosmolality-gated Ca2+ permeable channel 2.5 [Source:UniProtKB/TrEMBL;Acc:A0A097NUQ7]
AT4G02850	3.12283	-	At4g02850 [Source:UniProtKB/TrEMBL;Acc:Q66GM9]
AT1G60590	3.10216	-	Pectin lyase-like superfamily protein [Source:UniProtKB/TrEMBL;Acc:O22699]
AT1G31095	3.09099	-	Lactate/malate dehydrogenase, NAD-binding domain protein [Source:UniProtKB/TrEMBL;Acc:A0A1P8ARI1]
AT5G44050	2.99812	DTX28	Protein DETOXIFICATION 28 [Source:UniProtKB/Swiss-Prot;Acc:Q9FNC1]
novel.187	2.9969	-	PF13456:Reverse transcriptase-like
AT1G75040	2.99345	PR5	Pathogenesis-related protein 5 [Source:UniProtKB/Swiss-Prot;Acc:P28493]
AT5G23840	2.95846	-	MD-2-related lipid recognition domain-containing protein [Source:UniProtKB/TrEMBL;Acc:Q9FF96]
AT4G21760	2.955	BGLU47	beta-glucosidase 47 [Source:TAIR;Acc:AT4G21760]
AT1G52400	2.94415	BGLU18	Beta-D-glucopyranosyl abscisate beta-glucosidase [Source:UniProtKB/Swiss-Prot;Acc:Q9SE50]
AT4G25420	2.87406	GA20OX1	Gibberellin 20 oxidase 1 [Source:UniProtKB/Swiss-Prot;Acc:Q39110]
AT1G29490	2.86267	SAUR68	Auxin-responsive protein SAUR68 [Source:UniProtKB/Swiss-Prot;Acc:Q29Q96]
AT3G13980	2.79543	-	Protein BIG GRAIN 1-like A [Source:UniProtKB/Swiss-Prot;Acc:Q9LVK2]
AT1G70890	2.77618	MLP43	MLP-like protein 43 [Source:UniProtKB/Swiss-Prot;Acc:Q9SSK5]
AT5G66740	2.75085	-	Protein of unknown function (DUF620) [Source:TAIR;Acc:AT5G66740]
AT3G58150	2.74735	-	Optic atrophy 3 protein (OPA3) [Source:UniProtKB/TrEMBL;Acc:F4J4P1]
AT5G24150	2.72254	SQE5	Squalene epoxidase 5 [Source:UniProtKB/Swiss-Prot;Acc:O65404]
AT5G45820	2.70803	CIPK20	CBL-interacting serine/threonine-protein kinase 20 [Source:UniProtKB/Swiss-Prot;Acc:Q9FJ54]
AT3G53232	2.70017	RTFL1	At3g53232 [Source:UniProtKB/TrEMBL;Acc:Q8LBB5]
AT3G59010	2.68075	PME35	Pectinesterase [Source:UniProtKB/TrEMBL;Acc:A0A178V613]
AT5G35525	2.67548	PCR3	Protein PLANT CADMIUM RESISTANCE 3 [Source:UniProtKB/Swiss-Prot;Acc:P0CW97]
AT5G35480	2.6701	-	At5g35480 [Source:UniProtKB/TrEMBL;Acc:Q9FJB1]
AT2G01520	2.66771	MLP328	MLP-like protein 328 [Source:UniProtKB/Swiss-Prot;Acc:Q9ZVF3]
AT5G02540	2.66453	-	NAD(P)-binding Rossmann-fold superfamily protein [Source:UniProtKB/TrEMBL;Acc:F4KCF2]
AT2G22810	2.62598	ACS4	1-aminocyclopropane-1-carboxylate synthase 4 [Source:UniProtKB/Swiss-Prot;Acc:Q43309]
AT1G33720	2.62365	CYP76C6	Cytochrome P450, family 76, subfamily C, polypeptide 6 [Source:UniProtKB/TrEMBL;Acc:Q9LQ25]
AT5G18060	2.62128	SAUR23	SAUR23 [Source:UniProtKB/TrEMBL;Acc:A0A178UM65]
AT1G29660	2.61284	-	GDSL esterase/lipase At1g29660 [Source:UniProtKB/Swiss-Prot;Acc:Q9C7N5]
AT4G13260	2.56308	YUC2	Indole-3-pyruvate monooxygenase YUCCA2 [Source:UniProtKB/Swiss-Prot;Acc:Q9SVQ1]
AT5G65730	2.56213	XTH6	Xyloglucan endotransglucosylase/hydrolase [Source:UniProtKB/TrEMBL;Acc:Q0WUU2]
AT4G37980	2.53223	CAD7	ELI3-1 [Source:UniProtKB/TrEMBL;Acc:A0A178V3X8]
ENSRNA049493835	2.51753	Plant_SRP	Plant signal recognition particle RNA
AT1G06360	2.49815	-	Fatty acid desaturase family protein [Source:TAIR;Acc:AT1G06360]
AT4G11320	2.48417	RDL5	Probable cysteine protease RDL5 [Source:UniProtKB/Swiss-Prot;Acc:Q9SUS9]
AT2G38390	2.47945	PER23	Peroxidase 23 [Source:UniProtKB/Swiss-Prot;Acc:O80912]
novel.202	2.45663	-	-
AT3G23550	2.45309	DTX18	Protein DETOXIFICATION 18 [Source:UniProtKB/Swiss-Prot;Acc:Q9LUH3]
AT3G01140	2.44837	MYB106	Myb domain protein 106 [Source:UniProtKB/TrEMBL;Acc:F4J2A8]
AT5G18050	2.43485	SAUR22	Auxin-responsive protein SAUR22 [Source:UniProtKB/Swiss-Prot;Acc:Q9FJF7]
AT4G28720	2.42824	YUC8	Flavin-containing monooxygenase [Source:UniProtKB/TrEMBL;Acc:A0A178V2K9]
AT5G18030	2.41083	SAUR21	Auxin-responsive protein SAUR21 [Source:UniProtKB/Swiss-Prot;Acc:Q9FJF9]
AT4G01950	2.37323	ATGPAT3	glycerol-3-phosphate acyltransferase 3 [Source:TAIR;Acc:AT4G01950]
AT2G41730	2.35062	-	Calcium-binding site protein [Source:UniProtKB/TrEMBL;Acc:O22947]
AT2G33850	2.34456	-	E6-like protein [Source:UniProtKB/TrEMBL;Acc:P93019]
AT1G62540	2.33399	FMO GS-OX2	flavin-monooxygenase glucosinolate S-oxygenase 2 [Source:TAIR;Acc:AT1G62540]
AT5G66590	2.29573	-	CAP (Cysteine-rich secretory proteins, Antigen 5, and Pathogenesis-related 1 protein) superfamily protein [Source:UniProtKB/TrEMBL;Acc:Q9FJY1]
AT3G15540	2.28621	IAA19	Auxin-responsive protein [Source:UniProtKB/TrEMBL;Acc:Q2VWA2]
AT3G55710	2.28607	UGT76F2	UDP-glycosyltransferase 76F2 [Source:UniProtKB/Swiss-Prot;Acc:Q9M051]
AT3G62740	2.27675	BGLU7	Beta-glucosidase 7 [Source:UniProtKB/Swiss-Prot;Acc:Q9LZJ1]
AT2G33380	2.27582	PXG3	Probable peroxygenase 3 [Source:UniProtKB/Swiss-Prot;Acc:O22788]
AT1G72140	2.27159	NPF5.12	Protein NRT1/ PTR FAMILY 5.12 [Source:UniProtKB/Swiss-Prot;Acc:Q9C7U1]
AT5G18010	2.26192	SAUR19	Auxin-responsive protein SAUR19 [Source:UniProtKB/Swiss-Prot;Acc:Q9FJG1]
AT3G46370	2.25967	-	Leucine-rich repeat protein kinase family protein [Source:UniProtKB/TrEMBL;Acc:Q9SNA0]
AT4G11211	2.24914	-	At4g11211 [Source:UniProtKB/TrEMBL;Acc:Q3EA55]
AT4G22200	2.23054	AKT2	Potassium channel AKT2/3 [Source:UniProtKB/Swiss-Prot;Acc:Q38898]
AT1G16850	2.21717	-	At1g16880 [Source:UniProtKB/TrEMBL;Acc:Q9FE54]
AT5G06760	2.20773	LEA46	LEA4-5 [Source:UniProtKB/TrEMBL;Acc:A0A178UIZ0]
AT3G03830	2.18723	SAUR28	Auxin-responsive protein SAUR28 [Source:UniProtKB/Swiss-Prot;Acc:Q9SRW0]
AT1G73330	2.18489	ATDR4	Dr4 protein [Source:UniProtKB/TrEMBL;Acc:Q39091]
AT2G39250	2.18113	SNZ	AP2-like ethylene-responsive transcription factor SNZ [Source:UniProtKB/Swiss-Prot;Acc:Q6PV67]
AT2G16005	2.17445	ROSY1	MD-2-related lipid-recognition protein ROSY1 [Source:UniProtKB/Swiss-Prot;Acc:Q9AST8]
AT3G28220	2.17404	-	AT3g28220/T19D11_3 [Source:UniProtKB/TrEMBL;Acc:Q9LHA6]
AT5G23940	2.17215	DCR	BAHD acyltransferase DCR [Source:UniProtKB/Swiss-Prot;Acc:Q9FF86]
AT5G43520	2.16625	-	Cysteine/Histidine-rich C1 domain family protein [Source:UniProtKB/TrEMBL;Acc:Q9FIY8]
AT3G28270	2.16488	-	UPF0496 protein At3g28270 [Source:UniProtKB/Swiss-Prot;Acc:Q9LHD9]
AT1G43800	2.15116	S-ACP-DES6	Stearoyl-[acyl-carrier-protein] 9-desaturase 6, chloroplastic [Source:UniProtKB/Swiss-Prot;Acc:Q84VY3]
AT4G28680	2.13194	TYRDC	L-tyrosine decarboxylase [Source:TAIR;Acc:AT4G28680]
AT4G23600	2.13144	CORI3	Cystine lyase CORI3 [Source:UniProtKB/Swiss-Prot;Acc:Q9SUR6]
AT1G65490	2.12797	-	unknown protein; FUNCTIONS IN: molecular_function unknown; INVOLVED IN: biological_process unknown; LOCATED IN: endomembrane system; EXPRESSED IN: 22 plant structures; EXPRESSED DURING: 13 growth stages; BEST Arabidopsis thaliana protein match is: u /.../ protein (TAIR:AT1G65486.1); Has 23 Blast hits to 23 proteins in 2 species: Archae - 0; Bacteria - 0; Metazoa - 0; Fungi - 0; Plants - 23; Virus…
AT4G29030	2.12484	-	Glycine-rich protein like [Source:UniProtKB/TrEMBL;Acc:Q9SZD3]
AT1G64970	2.10707	VTE4	Tocopherol O-methyltransferase, chloroplastic [Source:UniProtKB/Swiss-Prot;Acc:Q9ZSK1]
AT3G59060	2.08756	PIF5	Transcription factor PIF5 [Source:UniProtKB/Swiss-Prot;Acc:Q84LH8]
AT4G26255	2.08641	-	other RNA [Source:TAIR;Acc:AT4G26255]
AT1G29440	2.07281	SAUR63	Auxin-responsive protein SAUR63 [Source:UniProtKB/Swiss-Prot;Acc:F4I1H5]
AT3G54890	2.07112	LHCA1	Chlorophyll a-b binding protein, chloroplastic [Source:UniProtKB/TrEMBL;Acc:A0A178VBT7]
AT1G10640	2.05944	-	Pectin lyase-like superfamily protein [Source:UniProtKB/TrEMBL;Acc:F4I5U6]
AT5G65890	2.05311	ACR1	ACT domain-containing protein ACR1 [Source:UniProtKB/Swiss-Prot;Acc:Q9FHP1]
AT5G66080	2.04772	-	Probable protein phosphatase 2C 79 [Source:UniProtKB/Swiss-Prot;Acc:Q9FKX4]
AT2G01008	2.0441	-	FUNCTIONS IN: molecular_function unknown; INVOLVED IN: biological_process unknown; LOCATED IN: cellular_component unknown; BEST Arabidopsis thaliana protein match is: maternal effect embryo arrest 38 (TAIR:AT3G43160.1). [Source:TAIR;Acc:AT2G01008]
AT5G66800	2.04277	-	Emb [Source:UniProtKB/TrEMBL;Acc:Q9FL00]
AT2G46970	2.03693	PIL1	Transcription factor PIL1 [Source:UniProtKB/Swiss-Prot;Acc:Q8L5W8]
AT3G47470	2.01942	LHCA4	Chlorophyll a-b binding protein, chloroplastic [Source:UniProtKB/TrEMBL;Acc:A0A178VEE6]
AT3G58550	2.01722	-	At3g58550 [Source:UniProtKB/TrEMBL;Acc:Q9M2G1]
AT1G02350	2.01342	-	Protoporphyrinogen oxidase-like protein [Source:UniProtKB/TrEMBL;Acc:F4HVZ8]
AT3G28650	1.99459	-	Cysteine/Histidine-rich C1 domain family protein [Source:UniProtKB/TrEMBL;Acc:Q9LJJ0]
AT5G61350	1.99028	-	Probable receptor-like protein kinase At5g61350 [Source:UniProtKB/Swiss-Prot;Acc:Q9FLJ8]
AT3G29030	1.98972	EXPA5	At3g29030 [Source:UniProtKB/TrEMBL;Acc:Q1ECM3]
AT5G10380	1.98581	ATL55	E3 ubiquitin-protein ligase RING1 [Source:UniProtKB/Swiss-Prot;Acc:Q9LX93]
novel.186	1.98218	-	PF00297:Ribosomal protein L3
AT3G45970	1.98153	EXLA1	Expansin-like A1 [Source:UniProtKB/Swiss-Prot;Acc:Q9LZT4]
AT1G02205	1.96997	CER1	Fatty acid hydroxylase superfamily [Source:TAIR;Acc:AT1G02205]
AT3G06145	1.96782	-	Putative RING zinc finger protein [Source:UniProtKB/TrEMBL;Acc:Q56XV3]
AT2G40610	1.96463	EXPA8	EXPA8 [Source:UniProtKB/TrEMBL;Acc:A0A178VTJ9]
AT1G19670	1.95559	CLH1	Chlorophyllase-1 [Source:UniProtKB/Swiss-Prot;Acc:O22527]
AT4G28250	1.94865	EXPB3	EXPB3 [Source:UniProtKB/TrEMBL;Acc:A0A178USU9]
AT1G24430	1.93764	-	F21J9.9 [Source:UniProtKB/TrEMBL;Acc:Q9FYM0]
AT5G40330	1.92739	MYB23	Transcription factor MYB23 [Source:UniProtKB/Swiss-Prot;Acc:Q96276]
AT5G01790	1.92264	-	At5g01790 [Source:UniProtKB/TrEMBL;Acc:Q6NNJ2]
AT1G67900	1.91626	-	BTB/POZ domain-containing protein At1g67900 [Source:UniProtKB/Swiss-Prot;Acc:Q9C9V6]
AT1G02340	1.91479	HFR1	Transcription factor HFR1 [Source:UniProtKB/Swiss-Prot;Acc:Q9FE22]
AT1G29430	1.90475	SAUR62	Auxin-responsive protein SAUR62 [Source:UniProtKB/Swiss-Prot;Acc:Q9C7Q8]
AT3G26460	1.90283	-	Major latex protein-like [Source:UniProtKB/TrEMBL;Acc:Q9LIM9]
AT1G02065	1.90247	SPL8	Squamosa promoter-binding-like protein 8 [Source:UniProtKB/Swiss-Prot;Acc:Q8GXL3]
AT3G16800	1.89727	-	Probable protein phosphatase 2C 41 [Source:UniProtKB/Swiss-Prot;Acc:Q9LRZ4]
AT3G48460	1.89589	-	GDSL esterase/lipase At3g48460 [Source:UniProtKB/Swiss-Prot;Acc:Q9STM6]
AT1G70850	1.89371	MLP34	MLP-like protein 34 [Source:UniProtKB/Swiss-Prot;Acc:Q9SSK7]
AT4G15620	1.87752	-	CASP-like protein 1E2 [Source:UniProtKB/Swiss-Prot;Acc:O23413]
AT1G15870	1.86621	-	At1g15870/F7H2_19 [Source:UniProtKB/TrEMBL;Acc:Q9LMP8]
AT1G73480	1.85426	-	Alpha/beta-Hydrolases superfamily protein [Source:UniProtKB/TrEMBL;Acc:Q94AM5]
AT4G17480	1.85241	-	Alpha/beta-Hydrolases superfamily protein [Source:UniProtKB/TrEMBL;Acc:Q84JI7]
AT2G38540	1.85074	LTP1	Non-specific lipid-transfer protein [Source:UniProtKB/TrEMBL;Acc:A0A178VZQ3]
AT1G11112	1.84882	-	Putative uncharacterized protein [Source:UniProtKB/TrEMBL;Acc:Q1G3V5]
AT1G16515	1.84611	-	unknown protein; Has 35333 Blast hits to 34131 proteins in 2444 species: Archae - 798; Bacteria - 22429; Metazoa - 974; Fungi - 991; Plants - 531; Viruses - 0; Other Eukaryotes - 9610 (source: NCBI BLink). [Source:TAIR;Acc:AT1G16515]
AT3G47790	1.84058	ABCA8	ABC transporter A family member 8 [Source:UniProtKB/Swiss-Prot;Acc:Q8LPK0]
AT1G78230	1.83804	-	Outer arm dynein light chain 1 protein [Source:UniProtKB/TrEMBL;Acc:F4IA60]
AT1G54050	1.83759	HSP17.4B	17.4 kDa class III heat shock protein [Source:UniProtKB/Swiss-Prot;Acc:Q9SYG1]
AT5G42650	1.83306	CYP74A	Allene oxide synthase, chloroplastic [Source:UniProtKB/Swiss-Prot;Acc:Q96242]
AT5G54130	1.82969	-	At5g54130 [Source:UniProtKB/TrEMBL;Acc:Q8GUH8]
AT5G58770	1.82632	-	Dehydrodolichyl diphosphate synthase 2 [Source:UniProtKB/Swiss-Prot;Acc:Q56Y11]
AT5G63560	1.81572	FACT	Fatty alcohol:caffeoyl-CoA acyltransferase [Source:UniProtKB/Swiss-Prot;Acc:Q9FFQ7]
AT5G24420	1.81412	PGL5	Probable 6-phosphogluconolactonase 3 [Source:UniProtKB/Swiss-Prot;Acc:Q8LEV7]
AT1G52040	1.81288	MBP1	Myrosinase-binding protein 1 [Source:UniProtKB/Swiss-Prot;Acc:Q9SAV0]
AT4G11780	1.80264	-	GAR2-like protein [Source:UniProtKB/TrEMBL;Acc:Q9T0E5]
AT5G66580	1.79812	-	Uncharacterized protein At5g66580 [Source:UniProtKB/TrEMBL;Acc:Q9FJY2]
AT1G29395	1.79618	COR413IM1	Cold-regulated 413 inner membrane protein 1, chloroplastic [Source:UniProtKB/Swiss-Prot;Acc:Q94AL8]
AT4G34760	1.79118	SAUR50	Auxin-responsive protein SAUR50 [Source:UniProtKB/Swiss-Prot;Acc:O65695]
AT5G25140	1.7848	CYP71B13	Cytochrome P450 71B13 [Source:UniProtKB/Swiss-Prot;Acc:P58050]
AT4G38860	1.7811	-	At4g38860 [Source:UniProtKB/TrEMBL;Acc:Q9T0J3]
AT5G63180	1.77291	-	Probable pectate lyase 22 [Source:UniProtKB/Swiss-Prot;Acc:Q93Z25]
AT4G29930	1.77242	BHLH27	Transcription factor bHLH27 [Source:UniProtKB/Swiss-Prot;Acc:Q700E3]
AT3G08770	1.76203	LTP6	Non-specific lipid-transfer protein [Source:UniProtKB/TrEMBL;Acc:F4IXC6]
AT1G76420	1.7619	NAC031	Protein CUP-SHAPED COTYLEDON 3 [Source:UniProtKB/Swiss-Prot;Acc:Q9S851]
AT1G29500	1.76092	SAUR66	Auxin-responsive protein SAUR66 [Source:UniProtKB/Swiss-Prot;Acc:Q9C7Q1]
AT2G29650	1.75685	ANTR1	Sodium-dependent phosphate transport protein 1, chloroplastic [Source:UniProtKB/Swiss-Prot;Acc:O82390]
AT3G55130	1.75613	ABCG19	ABC transporter G family member 19 [Source:UniProtKB/Swiss-Prot;Acc:Q9M3D6]
AT2G46640	1.75315	-	unknown protein; Has 19 Blast hits to 19 proteins in 7 species: Archae - 0; Bacteria - 0; Metazoa - 0; Fungi - 0; Plants - 17; Viruses - 0; Other Eukaryotes - 2 (source: NCBI BLink). [Source:TAIR;Acc:AT2G46640]
AT3G03820	1.75001	-	Putative auxin-induced protein [Source:UniProtKB/TrEMBL;Acc:Q9SRV9]
AT5G25090	1.7481	ENODL13	ENODL13 [Source:UniProtKB/TrEMBL;Acc:A0A178U9R8]
AT4G19170	1.74035	CCD4	Probable carotenoid cleavage dioxygenase 4, chloroplastic [Source:UniProtKB/Swiss-Prot;Acc:O49675]
AT1G05440	1.73631	-	C-8 sterol isomerase [Source:UniProtKB/TrEMBL;Acc:Q9ZVZ4]
AT1G76620	1.73621	-	At1g76620/F14G6_22 [Source:UniProtKB/TrEMBL;Acc:Q8W4R7]
AT3G01345	1.72926	-	Expressed protein [Source:UniProtKB/TrEMBL;Acc:Q3EBD7]
AT4G08040	1.72902	ACS11	1-aminocyclopropane-1-carboxylate synthase 11 [Source:UniProtKB/Swiss-Prot;Acc:Q9S9U6]
AT5G24780	1.72641	VSP1	Vegetative storage protein 1 [Source:UniProtKB/Swiss-Prot;Acc:O49195]
AT4G02630	1.72164	-	Protein kinase superfamily protein [Source:UniProtKB/TrEMBL;Acc:O22764]
AT4G32280	1.7111	IAA29	Auxin-responsive protein [Source:UniProtKB/TrEMBL;Acc:Q2VWA0]
AT1G15820	1.70812	LHCB6	Chlorophyll a-b binding protein, chloroplastic [Source:UniProtKB/TrEMBL;Acc:Q9LMQ2]
AT1G79075	1.70205	-	other RNA [Source:TAIR;Acc:AT1G79075]
AT4G38400	1.69007	EXLA2	Expansin-like A2 [Source:UniProtKB/Swiss-Prot;Acc:Q9SVE5]
AT1G10370	1.68697	GSTU17	Glutathione S-transferase U17 [Source:UniProtKB/Swiss-Prot;Acc:Q9FUS8]
AT1G29465	1.68572	-	Putative uncharacterized protein [Source:UniProtKB/TrEMBL;Acc:Q0WQY3]
AT1G52410	1.68331	TSA1	TSK-associating protein 1 [Source:UniProtKB/Swiss-Prot;Acc:F4ICX9]
AT1G15175	1.6793	-	other RNA [Source:TAIR;Acc:AT1G15175]
AT2G06002	1.66699	-	other RNA [Source:TAIR;Acc:AT2G06002]
AT2G32990	1.66681	AtGH9B8	Endoglucanase 11 [Source:UniProtKB/Swiss-Prot;Acc:O48766]
AT1G48745	1.66421	-	Putative uncharacterized protein [Source:UniProtKB/TrEMBL;Acc:Q1G3E1]
AT5G61160	1.66125	ACT	Agmatine coumaroyltransferase [Source:UniProtKB/Swiss-Prot;Acc:Q9FNP9]
AT4G10040	1.66116	CYTC-2	CYTC-2 [Source:UniProtKB/TrEMBL;Acc:A0A178UZN3]
AT2G40460	1.65188	NPF5.1	Protein NRT1/ PTR FAMILY 5.1 [Source:UniProtKB/Swiss-Prot;Acc:Q8VZR7]
AT3G44735	1.65078	PSK6	Putative phytosulfokines 6 [Source:UniProtKB/Swiss-Prot;Acc:Q8LA14]
AT2G33793	1.64965	-	unknown protein; Has 35333 Blast hits to 34131 proteins in 2444 species: Archae - 798; Bacteria - 22429; Metazoa - 974; Fungi - 991; Plants - 531; Viruses - 0; Other Eukaryotes - 9610 (source: NCBI BLink). [Source:TAIR;Acc:AT2G33793]
AT3G58850	1.64809	PAR2	Transcription factor PAR2 [Source:UniProtKB/Swiss-Prot;Acc:Q9LXR7]
AT5G24155	1.64676	-	At5g24155 [Source:UniProtKB/TrEMBL;Acc:Q6ID26]
AT5G11420	1.63605	-	Uncharacterized protein At5g11420 [Source:UniProtKB/TrEMBL;Acc:Q9LYE7]
AT3G48490	1.63341	-	At3g48490 [Source:UniProtKB/TrEMBL;Acc:Q8LD28]
AT1G35140	1.63226	EXL1	Protein EXORDIUM-like 1 [Source:UniProtKB/Swiss-Prot;Acc:Q9C6E4]
AT5G43150	1.6258	-	At5g43150 [Source:UniProtKB/TrEMBL;Acc:Q9FMG8]
AT2G03760	1.62554	SOT12	Cytosolic sulfotransferase 12 [Source:UniProtKB/Swiss-Prot;Acc:P52839]
AT5G22390	1.62268	-	FANTASTIC four-like protein (DUF3049) [Source:UniProtKB/TrEMBL;Acc:Q9FMR2]
AT4G01080	1.62235	TBL26	Protein trichome birefringence-like 26 [Source:UniProtKB/Swiss-Prot;Acc:O04621]
AT5G18020	1.61923	SAUR20	Auxin-responsive protein SAUR20 [Source:UniProtKB/Swiss-Prot;Acc:Q9FJG0]
AT5G19190	1.61565	-	Uncharacterized protein At5g19190 [Source:UniProtKB/TrEMBL;Acc:Q8GYS0]
AT1G69690	1.61535	TCP15	TCP15 [Source:UniProtKB/TrEMBL;Acc:A0A178WLV7]
AT4G12917	1.61413	-	other RNA [Source:TAIR;Acc:AT4G12917]
AT3G56020	1.60988	RPL41C	60S ribosomal protein L41 [Source:UniProtKB/Swiss-Prot;Acc:P62120]
AT3G42800	1.60857	-	Protein BIG GRAIN 1-like C [Source:UniProtKB/Swiss-Prot;Acc:Q9M2B3]
AT4G31805	1.60211	POLAR	Protein POLAR LOCALIZATION DURING ASYMMETRIC DIVISION AND REDISTRIBUTION [Source:UniProtKB/Swiss-Prot;Acc:Q6NQ99]
AT5G45950	1.60043	-	GDSL esterase/lipase At5g45950 [Source:UniProtKB/Swiss-Prot;Acc:Q9FJ41]
AT1G77200	1.59858	ERF037	Ethylene-responsive transcription factor ERF037 [Source:UniProtKB/Swiss-Prot;Acc:O80654]
AT3G04290	1.59652	LTL1	LTL1 [Source:UniProtKB/TrEMBL;Acc:A0A178VLC7]
AT1G69160	1.59608	-	Protein BIG GRAIN 1-like E [Source:UniProtKB/Swiss-Prot;Acc:Q93Z37]
AT1G29460	1.59182	-	SAUR-like auxin-responsive protein family [Source:TAIR;Acc:AT1G29460]
AT1G11600	1.5901	CYP77B1	Cytochrome P450 like protein [Source:UniProtKB/TrEMBL;Acc:Q9SAB7]
AT3G14810	1.58705	MSL5	Mechanosensitive ion channel protein 5 [Source:UniProtKB/Swiss-Prot;Acc:Q9LH74]
AT1G01380	1.58508	ETC1	MYB-like transcription factor ETC1 [Source:UniProtKB/Swiss-Prot;Acc:Q9LNI5]
AT5G45670	1.58266	-	GDSL esterase/lipase At5g45670 [Source:UniProtKB/Swiss-Prot;Acc:Q9FK75]
AT5G06190	1.58256	-	unknown protein; BEST Arabidopsis thaliana protein match is: unknown protein (TAIR:AT3G58540.1); Has 30201 Blast hits to 17322 proteins in 780 species: Archae - 12; Bacteria - 1396; Metazoa - 17338; Fungi - 3422; Plants - 5037; Viruses - 0; Other Eu /.../es - 2996 (source: NCBI BLink). [Source:TAIR;Acc:AT5G06190]
AT3G18200	1.57825	-	WAT1-related protein At3g18200 [Source:UniProtKB/Swiss-Prot;Acc:Q9LV20]
AT3G13520	1.57225	AGP12	Arabinogalactan protein 12 [Source:UniProtKB/Swiss-Prot;Acc:Q9LJD9]
AT5G12050	1.56788	-	Protein BIG GRAIN 1-like D [Source:UniProtKB/Swiss-Prot;Acc:Q9LYH0]
AT5G23480	1.5645	-	SWIB/MDM2 domain;Plus-3;GYF [Source:TAIR;Acc:AT5G23480]
AT2G20750	1.56227	EXPB1	Expansin-B1 [Source:UniProtKB/Swiss-Prot;Acc:Q9SKU2]
AT2G42840	1.561	PDF1	Protodermal factor 1 [Source:UniProtKB/Swiss-Prot;Acc:Q9S728]
AT1G58270	1.55102	ZW9	At1g58270/F19C14_8 [Source:UniProtKB/TrEMBL;Acc:Q9SLV3]
AT2G19780	1.53085	-	Leucine-rich repeat (LRR) family protein [Source:UniProtKB/TrEMBL;Acc:O82202]
AT2G45480	1.5175	GRF9	Growth-regulating factor 9 [Source:UniProtKB/Swiss-Prot;Acc:Q8S9M3]
AT1G62500	1.51688	-	Bifunctional inhibitor/lipid-transfer protein/seed storage 2S albumin superfamily protein [Source:UniProtKB/TrEMBL;Acc:Q9SXE7]
AT3G08520	1.51428	RPL41C	60S ribosomal protein L41 [Source:UniProtKB/Swiss-Prot;Acc:P62120]
AT2G44230	1.50542	-	At2g44230/F4I1.4 [Source:UniProtKB/TrEMBL;Acc:O64858]
AT1G06283	1.50367	-
AT5G22580	1.49172	-	Stress-response A/B barrel domain-containing protein At5g22580 [Source:UniProtKB/Swiss-Prot;Acc:Q9FK81]
AT2G39010	1.49146	PIP2-6	Probable aquaporin PIP2-6 [Source:UniProtKB/Swiss-Prot;Acc:Q9ZV07]
AT2G16580	1.48861	-	Putative auxin-induced protein [Source:UniProtKB/TrEMBL;Acc:Q9SI60]
AT1G11175	1.48308	-	other RNA [Source:TAIR;Acc:AT1G11175]
AT1G52000	1.47342	JAL5	Jacalin-related lectin 5 [Source:UniProtKB/Swiss-Prot;Acc:Q9ZU23]
AT2G13550	1.4712	-	unknown protein; Has 23 Blast hits to 20 proteins in 10 species: Archae - 0; Bacteria - 0; Metazoa - 10; Fungi - 0; Plants - 4; Viruses - 0; Other Eukaryotes - 9 (source: NCBI BLink). [Source:TAIR;Acc:AT2G13550]
AT4G38932	1.46524	-	Potential natural antisense gene, locus overlaps with AT4G38930 [Source:TAIR;Acc:AT4G38932]
AT5G16030	1.46153	-	unknown protein; BEST Arabidopsis thaliana protein match is: unknown protein (TAIR:AT3G02500.1); Has 30201 Blast hits to 17322 proteins in 780 species: Archae - 12; Bacteria - 1396; Metazoa - 17338; Fungi - 3422; Plants - 5037; Viruses - 0; Other Eu /.../es - 2996 (source: NCBI BLink). [Source:TAIR;Acc:AT5G16030]
AT2G04795	1.4613	-	AT2g04793 [Source:UniProtKB/TrEMBL;Acc:Q94JV8]
AT4G22755	1.45563	SMO1-3	SMO1-3 [Source:UniProtKB/TrEMBL;Acc:A0A178V2R2]
AT3G23805	1.4404	RALFL24	Protein RALF-like 24 [Source:UniProtKB/Swiss-Prot;Acc:Q9LK37]
AT5G18080	1.43951	SAUR24	Auxin-responsive protein SAUR24 [Source:UniProtKB/Swiss-Prot;Acc:Q9FK62]
AT1G03870	1.43527	FLA9	At1g03870 [Source:UniProtKB/TrEMBL;Acc:B3LF88]
AT2G14900	1.43255	GASA7	Gibberellin-regulated protein 7 [Source:UniProtKB/Swiss-Prot;Acc:O82328]
AT4G15910	1.43061	ATDI21	DI21 [Source:UniProtKB/TrEMBL;Acc:A0A178UX68]
AT5G64080	1.42757	-	Non-specific lipid-transfer protein-like protein At5g64080 [Source:UniProtKB/Swiss-Prot;Acc:Q8VYI9]
AT5G38300	1.42506	-	At5g38300 [Source:UniProtKB/TrEMBL;Acc:Q1ECL9]
AT5G50740	1.42432	-	Heavy metal transport/detoxification superfamily protein [Source:UniProtKB/TrEMBL;Acc:B3H4U8]
AT3G06390	1.42311	-	CASP-like protein 1D2 [Source:UniProtKB/Swiss-Prot;Acc:Q9SQU2]
AT3G50890	1.42001	ZHD7	ZHD7 [Source:UniProtKB/TrEMBL;Acc:A0A178VL56]
AT3G55110	1.41796	ABCG18	ABC transporter G family member 18 [Source:UniProtKB/Swiss-Prot;Acc:Q9M2V5]
AT5G57560	1.41785	XTH22	Xyloglucan endotransglucosylase/hydrolase [Source:UniProtKB/TrEMBL;Acc:A0A178UQX4]
AT1G64370	1.41739	-	Filaggrin-like protein [Source:UniProtKB/TrEMBL;Acc:Q9C7W1]
AT2G34620	1.41737	-	Mitochondrial transcription termination factor family protein [Source:UniProtKB/TrEMBL;Acc:O64685]
AT2G47440	1.41508	-	Tetratricopeptide repeat (TPR)-like superfamily protein [Source:UniProtKB/TrEMBL;Acc:O22266]
AT4G15440	1.4125	CYP74B2	Probable inactive linolenate hydroperoxide lyase [Source:UniProtKB/Swiss-Prot;Acc:B3LF83]
AT5G20740	1.41135	-	Plant invertase/pectin methylesterase inhibitor superfamily protein [Source:TAIR;Acc:AT5G20740]
AT5G07322	1.41122	-	other RNA [Source:TAIR;Acc:AT5G07322]
AT1G61450	1.4092	-	unknown protein; BEST Arabidopsis thaliana protein match is: unknown protein (TAIR:AT1G61415.1); Has 30201 Blast hits to 17322 proteins in 780 species: Archae - 12; Bacteria - 1396; Metazoa - 17338; Fungi - 3422; Plants - 5037; Viruses - 0; Other Eu /.../es - 2996 (source: NCBI BLink). [Source:TAIR;Acc:AT1G61450]
AT3G21950	1.40763	-	S-adenosyl-L-methionine-dependent methyltransferases superfamily protein [Source:UniProtKB/TrEMBL;Acc:A0A1I9LSP4]
AT1G35250	1.40664	ALT2	Acyl-acyl carrier protein thioesterase ATL2, chloroplastic [Source:UniProtKB/Swiss-Prot;Acc:Q9C7I8]
AT5G64850	1.40166	-	At5g64850 [Source:UniProtKB/TrEMBL;Acc:Q0WN19]
AT5G10390	1.40067	HTR1	Histone H3 [Source:UniProtKB/TrEMBL;Acc:A0A178WG20]
AT5G23750	1.38793	-	Remorin family protein [Source:TAIR;Acc:AT5G23750]
AT3G17120	1.37337	-	AT3g17120/K14A17_24 [Source:UniProtKB/TrEMBL;Acc:Q9LSN5]
AT2G39500	1.37253	-	At2g39500/F12L6.16 [Source:UniProtKB/TrEMBL;Acc:O80637]
AT4G20390	1.37113	-	CASP-like protein 1B2 [Source:UniProtKB/Swiss-Prot;Acc:Q9SUP0]
AT3G52630	1.36623	RPA3A	Replication protein A 14 kDa subunit A [Source:UniProtKB/Swiss-Prot;Acc:Q9LXK1]
AT1G76240	1.3639	-	At1g76240 [Source:UniProtKB/TrEMBL;Acc:Q501A3]
AT5G62220	1.36334	XLT2	Xyloglucan galactosyltransferase XLT2 [Source:UniProtKB/Swiss-Prot;Acc:F4K6F1]
AT1G75500	1.35114	WAT1	Protein WALLS ARE THIN 1 [Source:UniProtKB/Swiss-Prot;Acc:Q94AP3]
AT1G14120	1.34622	-	2-oxoglutarate (2OG) and Fe(II)-dependent oxygenase superfamily protein [Source:UniProtKB/TrEMBL;Acc:Q9XI76]
AT3G49620	1.34465	DIN11	Probable 2-oxoglutarate-dependent dioxygenase DIN11 [Source:UniProtKB/Swiss-Prot;Acc:Q8H113]
AT2G42800	1.34113	AtRLP29	RLP29 [Source:UniProtKB/TrEMBL;Acc:A0A178VT48]
AT5G42330	1.34041	-	At5g42330 [Source:UniProtKB/TrEMBL;Acc:Q6GKX1]
AT3G57785	1.33602	-	ESSS subunit of NADH:ubiquinone oxidoreductase (Complex I) protein [Source:UniProtKB/TrEMBL;Acc:Q8L3S7]
AT1G66760	1.33384	DTX9	Protein DETOXIFICATION 9 [Source:UniProtKB/Swiss-Prot;Acc:Q9C9M8]
AT4G22560	1.33139	-	Sulfated surface-like glycoprotein [Source:UniProtKB/TrEMBL;Acc:Q9SUW3]
AT5G50240	1.33054	PIMT2	Protein-L-isoaspartate O-methyltransferase 2 [Source:UniProtKB/Swiss-Prot;Acc:Q64J17]
AT3G02120	1.32881	-	Hydroxyproline-rich glycoprotein family protein [Source:UniProtKB/TrEMBL;Acc:Q8L9N1]
AT3G53420	1.3282	PIP2-1	PIP2A [Source:UniProtKB/TrEMBL;Acc:A0A178V8P4]
AT1G53345	1.32556	-	unknown protein; INVOLVED IN: biological_process unknown; LOCATED IN: endomembrane system; EXPRESSED IN: 8 plant structures; EXPRESSED DURING: 4 anthesis, F mature embryo stage, petal differentiation and expansion stage, E expanded cotyledon stage, /.../teral stage; BEST Arabidopsis thaliana protein match is: unknown protein (TAIR:AT5G09580.1); Has 201 Blast hits to 201 proteins in 75 species: Ar…
AT5G03390	1.32419	-	At5g03390 [Source:UniProtKB/TrEMBL;Acc:Q9LZF0]
AT1G52230	1.32292	PSAH2	Photosystem I reaction center subunit VI-2, chloroplastic [Source:UniProtKB/Swiss-Prot;Acc:Q9SUI6]
AT3G10570	1.31777	CYP77A6	CYP77A6 [Source:UniProtKB/TrEMBL;Acc:A0A178VJY2]
AT1G29450	1.31584	SAUR64	Auxin-responsive protein SAUR64 [Source:UniProtKB/Swiss-Prot;Acc:Q0V7Z5]
AT1G02380	1.31505	-	T6A9.7 protein [Source:UniProtKB/TrEMBL;Acc:Q9FZ23]
AT1G03130	1.30828	PSAD2	Photosystem I reaction center subunit II-2, chloroplastic [Source:UniProtKB/Swiss-Prot;Acc:Q9SA56]
AT1G61520	1.30796	LHCA3	Chlorophyll a-b binding protein, chloroplastic [Source:UniProtKB/TrEMBL;Acc:A0A178W5Y6]
AT1G76100	1.30714	PETE1	plastocyanin 1 [Source:TAIR;Acc:AT1G76100]
AT4G35320	1.30697	-	AT4g35320/F23E12_120 [Source:UniProtKB/TrEMBL;Acc:Q9ASZ6]
AT1G20450	1.30671	ERD10	Dehydrin ERD10 [Source:UniProtKB/Swiss-Prot;Acc:P42759]
AT3G23730	1.30585	XTH16	Probable xyloglucan endotransglucosylase/hydrolase protein 16 [Source:UniProtKB/Swiss-Prot;Acc:Q8LG58]
AT2G27402	1.30579	-	At2g27402 [Source:UniProtKB/TrEMBL;Acc:Q8GX30]
AT5G64180	1.30347	-	Dbj [Source:UniProtKB/TrEMBL;Acc:Q9FMG6]
AT1G20430	1.30244	-	Putative uncharacterized protein [Source:UniProtKB/TrEMBL;Acc:Q94B54]
AT3G16690	1.30034	SWEET16	Bidirectional sugar transporter SWEET [Source:UniProtKB/TrEMBL;Acc:A0A1I9LLQ5]
AT3G46630	1.30025	-	DCL protein (DUF3223) [Source:UniProtKB/TrEMBL;Acc:Q9SNB5]
AT2G37180	1.2999	PIP2-3	Aquaporin PIP2-3 [Source:UniProtKB/Swiss-Prot;Acc:P30302]
AT4G28750	1.29871	PSAE1	Photosystem I reaction center subunit IV A, chloroplastic [Source:UniProtKB/Swiss-Prot;Acc:Q9S831]
AT1G54385	1.29867	SINE1	Protein SINE1 [Source:UniProtKB/Swiss-Prot;Acc:Q5XVI1]
AT1G52750	1.2933	-	Alpha/beta-Hydrolases superfamily protein [Source:UniProtKB/TrEMBL;Acc:F4IEK5]
AT1G72430	1.29162	-	Auxin-responsive protein SAUR78 [Source:UniProtKB/Swiss-Prot;Acc:Q9C9E1]
AT1G31330	1.29019	PSAF	Photosystem I reaction center subunit III, chloroplastic [Source:UniProtKB/Swiss-Prot;Acc:Q9SHE8]
AT3G03840	1.288	-	At3g03840 [Source:UniProtKB/TrEMBL;Acc:Q9SRW1]
AT1G64640	1.28739	ENODL8	ENODL8 [Source:UniProtKB/TrEMBL;Acc:A0A178WAZ0]
AT1G53070	1.28506	-	Lectin-like protein At1g53070 [Source:UniProtKB/Swiss-Prot;Acc:Q9LNN2]
AT1G67105	1.27683	-	other RNA [Source:TAIR;Acc:AT1G67105]
AT4G27450	1.27521	-	AT4g27450/F27G19_50 [Source:UniProtKB/TrEMBL;Acc:Q93V62]
AT4G02800	1.2736	-	At4g02800 [Source:UniProtKB/TrEMBL;Acc:Q9SY05]
AT1G07590	1.27149	-	Pentatricopeptide repeat-containing protein At1g07590, mitochondrial [Source:UniProtKB/Swiss-Prot;Acc:Q940Q2]
AT5G59130	1.26665	SBT4.11	Subtilisin-like protease SBT4.11 [Source:UniProtKB/Swiss-Prot;Acc:Q9FIG1]
AT5G64770	1.26617	RGF9	RGF9 [Source:UniProtKB/TrEMBL;Acc:A0A178UIJ2]
AT5G55180	1.26067	-	O-Glycosyl hydrolases family 17 protein [Source:UniProtKB/TrEMBL;Acc:F4K3D8]
AT3G61470	1.25785	LHCA2	Photosystem I chlorophyll a/b-binding protein 2, chloroplastic [Source:UniProtKB/Swiss-Prot;Acc:Q9SYW8]
AT3G02640	1.25723	-	F16B3.27 protein [Source:UniProtKB/TrEMBL;Acc:Q9M878]
AT3G10525	1.25328	SMR1	SMR1 [Source:UniProtKB/TrEMBL;Acc:A0A178V8H0]
AT2G15128	1.25139	-	other RNA [Source:TAIR;Acc:AT2G15128]
AT2G34925	1.24973	CLE42	CLAVATA3/ESR (CLE)-related protein 42 [Source:UniProtKB/Swiss-Prot;Acc:Q6IWB2]
AT3G61100	1.24877	-	Putative endonuclease or glycosyl hydrolase [Source:UniProtKB/TrEMBL;Acc:Q9LEW6]
AT1G54200	1.2479	-	Protein BIG GRAIN 1-like B [Source:UniProtKB/Swiss-Prot;Acc:Q9SLL2]
AT5G16250	1.24304	-	Transmembrane protein [Source:UniProtKB/TrEMBL;Acc:Q9LF03]
AT3G44590	1.2424	RPP2D	Acidic ribosomal protein P2-like [Source:UniProtKB/TrEMBL;Acc:Q0WRF9]
AT5G52900	1.23985	MAKR6	Probable membrane-associated kinase regulator 6 [Source:UniProtKB/Swiss-Prot;Acc:Q84JK8]
AT1G64185	1.23591	-	At1g64185 [Source:UniProtKB/TrEMBL;Acc:Q8LGF9]
AT3G11120	1.23571	RPL41C	60S ribosomal protein L41 [Source:UniProtKB/Swiss-Prot;Acc:P62120]
AT4G23670	1.23246	-	AT4G23670 protein [Source:UniProtKB/TrEMBL;Acc:Q9SUR0]
AT1G02180	1.2284	-	Ferredoxin-like protein [Source:UniProtKB/TrEMBL;Acc:Q8GYG8]
AT5G66052	1.22819	-	Transmembrane protein [Source:UniProtKB/TrEMBL;Acc:Q8GW83]
AT3G18490	1.22762	ASPG1	Protein ASPARTIC PROTEASE IN GUARD CELL 1 [Source:UniProtKB/Swiss-Prot;Acc:Q9LS40]
AT4G05180	1.22697	PSBQ2	Oxygen-evolving enhancer protein 3-2, chloroplastic [Source:UniProtKB/Swiss-Prot;Acc:Q41932]
AT3G54710	1.2256	CDT1B	CDT1-like protein b [Source:UniProtKB/Swiss-Prot;Acc:Q9M1S9]
AT3G11600	1.21793	-	E3 ubiquitin-protein ligase [Source:UniProtKB/TrEMBL;Acc:Q9SRN4]
AT2G46290	1.21445	-	Eukaryotic translation initiation factor 3 subunit I [Source:UniProtKB/TrEMBL;Acc:A0A178VR74]
AT5G45700	1.21141	-	Haloacid dehalogenase-like hydrolase (HAD) superfamily protein [Source:UniProtKB/TrEMBL;Acc:Q9FK73]
AT1G69840	1.20893	HIR2	Hypersensitive-induced response protein 2 [Source:UniProtKB/Swiss-Prot;Acc:Q9CAR7]
AT5G57790	1.20428	-	unknown protein; Has 13 Blast hits to 11 proteins in 5 species: Archae - 0; Bacteria - 0; Metazoa - 0; Fungi - 0; Plants - 13; Viruses - 0; Other Eukaryotes - 0 (source: NCBI BLink). [Source:TAIR;Acc:AT5G57790]
AT1G52342	1.2002	-	Putative uncharacterized protein [Source:UniProtKB/TrEMBL;Acc:Q1G3Y9]
AT3G54180	1.19873	CDKB1-1	Cyclin-dependent kinase B1-1 [Source:UniProtKB/Swiss-Prot;Acc:P25859]
AT5G50915	1.19649	BHLH137	Transcription factor bHLH137 [Source:UniProtKB/Swiss-Prot;Acc:Q93W88]
AT1G51140	1.19599	BHLH122	Transcription factor bHLH122 [Source:UniProtKB/Swiss-Prot;Acc:Q9C690]
AT2G38610	1.19398	-	KH domain-containing protein At2g38610 [Source:UniProtKB/Swiss-Prot;Acc:Q9ZVI3]
AT5G55730	1.1907	FLA1	Fasciclin-like arabinogalactan protein 1 [Source:UniProtKB/Swiss-Prot;Acc:Q9FM65]
AT1G27130	1.18735	GSTU13	Glutathione S-transferase U13 [Source:UniProtKB/Swiss-Prot;Acc:Q9FUS6]
AT2G16280	1.18729	KCS9	3-ketoacyl-CoA synthase 9 [Source:UniProtKB/Swiss-Prot;Acc:Q9SIX1]
AT1G08560	1.18394	KN	SYP111 [Source:UniProtKB/TrEMBL;Acc:A0A178WAC8]
AT5G13400	1.18296	NPF6.1	Protein NRT1/ PTR FAMILY 6.1 [Source:UniProtKB/Swiss-Prot;Acc:Q9LYR6]
AT3G48310	1.18198	CYP71A22	Cytochrome P450 71A22 [Source:UniProtKB/Swiss-Prot;Acc:Q9STL1]
AT4G23290	1.1774	CRK21	Cysteine-rich receptor-like protein kinase 21 [Source:UniProtKB/Swiss-Prot;Acc:Q3E9X6]
AT1G16916	1.17614	-	unknown protein; FUNCTIONS IN: molecular_function unknown; INVOLVED IN: biological_process unknown; LOCATED IN: cellular_component unknown; Has 30201 Blast hits to 17322 proteins in 780 species: Archae - 12; Bacteria - 1396; Metazoa - 17338; Fungi - /.../ Plants - 5037; Viruses - 0; Other Eukaryotes - 2996 (source: NCBI BLink). [Source:TAIR;Acc:AT1G16916]
AT3G55660	1.17578	ROPGEF6	Rop guanine nucleotide exchange factor 6 [Source:UniProtKB/Swiss-Prot;Acc:Q9M056]
AT3G12300	1.17531	-	BUG22 [Source:UniProtKB/TrEMBL;Acc:A0A178VKY4]
AT3G54470	1.17427	PYRE-F	Uridine 5'-monophosphate synthase [Source:UniProtKB/Swiss-Prot;Acc:Q42586]
AT1G58848	1.17366	RF9	Probable disease resistance protein RDL6 [Source:UniProtKB/Swiss-Prot;Acc:P0DI18]
AT3G05890	1.16893	RCI2B	RCI2B [Source:UniProtKB/TrEMBL;Acc:A0A178VG66]
AT1G45191	1.16854	BGLU1	Glycosyl hydrolase superfamily protein [Source:TAIR;Acc:AT1G45191]
AT3G23670	1.16826	KIN12B	Kinesin-like protein KIN-12B [Source:UniProtKB/Swiss-Prot;Acc:Q8L7Y8]
AT1G72970	1.16651	HTH	HTH [Source:UniProtKB/TrEMBL;Acc:A0A178WG21]
AT4G39800	1.16548	IPS1	Inositol-3-phosphate synthase isozyme 1 [Source:UniProtKB/Swiss-Prot;Acc:P42801]
AT2G34355	1.16381	-	At2g34355 [Source:UniProtKB/TrEMBL;Acc:Q501E0]
AT2G39310	1.16191	JAL22	Jacalin-related lectin 22 [Source:UniProtKB/Swiss-Prot;Acc:O80950]
AT1G01620	1.15878	PIP1-3	TMP-B [Source:UniProtKB/TrEMBL;Acc:A0A178WIA6]
AT4G25240	1.14812	SKS1	SKS1 [Source:UniProtKB/TrEMBL;Acc:A0A178UTC9]
AT1G69780	1.14584	ATHB-13	Homeobox-leucine zipper protein ATHB-13 [Source:UniProtKB/Swiss-Prot;Acc:Q8LC03]
AT4G11010	1.14509	NDPK3	Nucleoside diphosphate kinase [Source:UniProtKB/TrEMBL;Acc:A0A178UTZ0]
AT1G44110	1.1448	CYCA1-1	CYCA1 [Source:UniProtKB/TrEMBL;Acc:A0A178W0H5]
AT4G38062	1.14352	-	Uncharacterized protein At4g38062 [Source:UniProtKB/Swiss-Prot;Acc:P0CB23]
AT4G37660	1.14223	-	AT4g37660/F19F18_150 [Source:UniProtKB/TrEMBL;Acc:Q9SZF8]
AT2G27385	1.14024	-	Pollen Ole e 1 allergen and extensin family protein [Source:UniProtKB/TrEMBL;Acc:F4IFT4]
AT3G26280	1.13897	CYP71B4	Cytochrome P450, family 71, subfamily B, polypeptide 4 [Source:UniProtKB/TrEMBL;Acc:A0A1I9LMQ2]
AT2G14890	1.13777	AGP9	AGP9 [Source:UniProtKB/TrEMBL;Acc:A0A178VSX2]
AT4G03210	1.13638	XTH9	Xyloglucan endotransglucosylase/hydrolase [Source:UniProtKB/TrEMBL;Acc:A0A178V222]
AT4G17460	1.13614	HAT1	Homeobox-leucine zipper protein HAT1 [Source:UniProtKB/Swiss-Prot;Acc:P46600]
AT2G37390	1.13511	NAKR2	Protein SODIUM POTASSIUM ROOT DEFECTIVE 2 [Source:UniProtKB/Swiss-Prot;Acc:Q58FZ0]
AT1G23790	1.13234	-	At1g23790 [Source:UniProtKB/TrEMBL;Acc:Q9ZUB7]
AT3G52540	1.1301	OFP18	Transcription repressor OFP18 [Source:UniProtKB/Swiss-Prot;Acc:Q9SVD5]
AT2G29450	1.12859	GSTU5	GSTU5 [Source:UniProtKB/TrEMBL;Acc:A0A178VPP0]
AT1G27435	1.1275	-	Uncharacterized protein At1g27435/F17L21.30 [Source:UniProtKB/TrEMBL;Acc:Q94F28]
AT3G51930	1.12689	-	At3g51930 [Source:UniProtKB/TrEMBL;Acc:Q9SV11]
AT1G52220	1.12648	CURT1C	CURT1C [Source:UniProtKB/TrEMBL;Acc:A0A178WBD4]
AT3G19680	1.12399	-	Uncharacterized protein At3g19680 [Source:UniProtKB/TrEMBL;Acc:Q9LJM6]
AT2G25210	1.12299	-	Ribosomal protein L39 family protein [Source:TAIR;Acc:AT2G25210]
AT3G44010	1.12264	RPS29C	Ribosomal protein S14p/S29e family protein [Source:UniProtKB/TrEMBL;Acc:A0A178VAH5]
AT1G33140	1.12258	RPL9B	60S ribosomal protein L9-1 [Source:UniProtKB/Swiss-Prot;Acc:P49209]
AT3G45730	1.11563	-	Uncharacterized protein At3g45730 [Source:UniProtKB/TrEMBL;Acc:Q9M170]
AT5G03120	1.11359	-	unknown protein; FUNCTIONS IN: molecular_function unknown; INVOLVED IN: biological_process unknown; LOCATED IN: endomembrane system; EXPRESSED IN: 21 plant structures; EXPRESSED DURING: 13 growth stages; Has 14 Blast hits to 14 proteins in 4 species /.../ae - 0; Bacteria - 0; Metazoa - 0; Fungi - 0; Plants - 14; Viruses - 0; Other Eukaryotes - 0 (source: NCBI BLink). [Source:TAIR;Acc:AT5G03120]
AT5G07000	1.11305	SOT14	Cytosolic sulfotransferase 14 [Source:UniProtKB/Swiss-Prot;Acc:Q8GZ53]
AT2G36430	1.11273	-	Transmembrane protein, putative (DUF247) [Source:UniProtKB/TrEMBL;Acc:Q9SJR2]
AT4G05190	1.11243	KIN14D	Kinesin-like protein KIN-14D [Source:UniProtKB/Swiss-Prot;Acc:F4JGP4]
AT3G50750	1.11034	BEH1	BEH1 [Source:UniProtKB/TrEMBL;Acc:A0A178VA20]
AT4G33865	1.10991	RPS29C	40S ribosomal protein S29 [Source:UniProtKB/Swiss-Prot;Acc:Q680P8]
AT3G09455	1.1085	OST4C	Dolichyl-diphosphooligosaccharide--protein glycosyltransferase subunit 4C [Source:UniProtKB/Swiss-Prot;Acc:Q9SF57]
AT3G12965	1.10716	-	other RNA [Source:TAIR;Acc:AT3G12965]
AT5G02050	1.10018	-	At5g02050 [Source:UniProtKB/TrEMBL;Acc:Q9LZM6]
AT4G15920	1.09165	SWEET17	Nodulin MtN3 family protein [Source:TAIR;Acc:AT4G15920]
AT1G06980	1.08826	-	6,7-dimethyl-8-ribityllumazine synthase [Source:UniProtKB/TrEMBL;Acc:Q9LMJ2]
AT4G25050	1.08433	ACP4	Acyl carrier protein 4 [Source:UniProtKB/TrEMBL;Acc:F4JRT7]
AT2G41940	1.08356	ZFP8	Zinc finger protein 8 [Source:UniProtKB/Swiss-Prot;Acc:P93751]
AT5G62550	1.08059	-	Microtubule-associated futsch-like protein [Source:UniProtKB/TrEMBL;Acc:Q9FJJ1]
AT4G03400	1.07924	DFL2	Indole-3-acetic acid-amido synthetase GH3.10 [Source:UniProtKB/Swiss-Prot;Acc:Q9ZNS2]
AT3G06750	1.07824	-	F3E22.11 protein [Source:UniProtKB/TrEMBL;Acc:Q9M7Y1]
AT4G24780	1.07805	-	Probable pectate lyase 18 [Source:UniProtKB/Swiss-Prot;Acc:Q9C5M8]
AT1G55670	1.07672	PSAG	Photosystem I reaction center subunit V, chloroplastic [Source:UniProtKB/Swiss-Prot;Acc:Q9S7N7]
AT2G33400	1.07362	-	FK506-binding nuclear-like protein [Source:UniProtKB/TrEMBL;Acc:Q8H1N0]
AT2G43290	1.07259	CML5	MSS3 [Source:UniProtKB/TrEMBL;Acc:A0A178VP84]
AT1G31335	1.07069	-	At1g31335 [Source:UniProtKB/TrEMBL;Acc:Q8LG39]
AT5G23860	1.06971	TUBB8	Tubulin beta chain [Source:UniProtKB/TrEMBL;Acc:A0A178UKM5]
AT3G12587	1.06823	OST4A	Dolichyl-diphosphooligosaccharide--protein glycosyltransferase subunit 4A [Source:UniProtKB/Swiss-Prot;Acc:Q9LHK3]
AT3G06730	1.06405	CITRX	Thioredoxin-like protein CITRX, chloroplastic [Source:UniProtKB/Swiss-Prot;Acc:Q9M7X9]
AT2G07170	1.06168	TOR1L2	TORTIFOLIA1-like protein 2 [Source:UniProtKB/Swiss-Prot;Acc:F4IK92]
AT1G56045	1.061	RPL41C	60S ribosomal protein L41 [Source:UniProtKB/Swiss-Prot;Acc:P62120]
AT5G16060	1.06076	-	COX assembly mitochondrial protein [Source:UniProtKB/TrEMBL;Acc:A0A178UR08]
AT4G36240	1.06031	GATA7	GATA transcription factor 7 [Source:UniProtKB/Swiss-Prot;Acc:O65515]
AT3G55690	1.05849	-	At3g55690 [Source:UniProtKB/TrEMBL;Acc:Q9M053]
AT1G76860	1.05778	LSM3B	LSM3B [Source:UniProtKB/TrEMBL;Acc:A0A178WQ75]
AT3G10940	1.05744	LSF2	Phosphoglucan phosphatase LSF2, chloroplastic [Source:UniProtKB/Swiss-Prot;Acc:Q9SRK5]
AT5G11550	1.05523	-	ARM repeat superfamily protein [Source:UniProtKB/TrEMBL;Acc:Q9LYD7]
AT2G37790	1.05437	AKR4C10	Aldo-keto reductase family 4 member C10 [Source:UniProtKB/Swiss-Prot;Acc:Q84TF0]
AT1G79460	1.05353	GA2	KS1 [Source:UniProtKB/TrEMBL;Acc:A0A178WDK0]
AT1G04250	1.05242	IAA17	Auxin-responsive protein IAA17 [Source:UniProtKB/Swiss-Prot;Acc:P93830]
AT1G79840	1.049	GL2	HD-ZIP IV family of homeobox-leucine zipper protein with lipid-binding START domain-containing protein [Source:UniProtKB/TrEMBL;Acc:F4HQC0]
AT4G31820	1.04766	NPY1	BTB/POZ domain-containing protein NPY1 [Source:UniProtKB/Swiss-Prot;Acc:Q8H1D3]
AT2G25060	1.04706	ENODL14	ENODL14 [Source:UniProtKB/TrEMBL;Acc:A0A178VWH0]
AT2G20260	1.04671	PSAE2	Photosystem I reaction center subunit IV B, chloroplastic [Source:UniProtKB/Swiss-Prot;Acc:Q9S714]
AT5G46690	1.04634	BHLH71	Transcription factor bHLH71 [Source:UniProtKB/Swiss-Prot;Acc:Q56XR0]
AT2G33620	1.0455	AHL10	AT-hook motif nuclear-localized protein 10 [Source:UniProtKB/Swiss-Prot;Acc:O22812]
AT1G64200	1.04505	VHA-E3	vacuolar H+-ATPase subunit E isoform 3 [Source:TAIR;Acc:AT1G64200]
AT1G30070	1.04377	-	SGS domain-containing protein [Source:UniProtKB/TrEMBL;Acc:F4I4Q9]
AT5G49730	1.04063	FRO6	Ferric reduction oxidase 6 [Source:UniProtKB/Swiss-Prot;Acc:Q8RWS6]
AT2G47690	1.03779	-	NADH dehydrogenase [ubiquinone] iron-sulfur protein 5-A [Source:UniProtKB/Swiss-Prot;Acc:O82238]
AT4G04223	1.0361	-	other RNA [Source:TAIR;Acc:AT4G04223]
AT3G22820	1.03537	EPFL5	EPFL5 [Source:UniProtKB/TrEMBL;Acc:A0A178VHB6]
AT1G03600	1.03331	PSB27-1	Photosystem II repair protein PSB27-H1, chloroplastic [Source:UniProtKB/Swiss-Prot;Acc:Q9LR64]
AT5G47500	1.03195	PME68	Probable pectinesterase 68 [Source:UniProtKB/Swiss-Prot;Acc:Q8LPF3]
AT1G11740	1.03122	-	Ankyrin repeat family protein [Source:UniProtKB/TrEMBL;Acc:F4IAG4]
AT1G73600	1.02934	-	S-adenosyl-L-methionine-dependent methyltransferases superfamily protein [Source:TAIR;Acc:AT1G73600]
AT5G23910	1.02913	-	ATP binding microtubule motor family protein [Source:TAIR;Acc:AT5G23910]
AT5G48460	1.02716	FIM2	Fimbrin-2 [Source:UniProtKB/Swiss-Prot;Acc:O50064]
AT5G15350	1.02706	ENODL17	Lamin-like protein [Source:UniProtKB/Swiss-Prot;Acc:Q39131]
AT4G26660	1.02329	-	At4g26660 [Source:UniProtKB/TrEMBL;Acc:Q9SU98]
AT1G06010	1.02122	-	Basic leucine zipper/W2 domain protein [Source:UniProtKB/TrEMBL;Acc:Q84R19]
AT3G56070	1.02038	CYP19-3	Peptidyl-prolyl cis-trans isomerase CYP19-3 [Source:UniProtKB/Swiss-Prot;Acc:Q38867]
AT5G52890	1.02023	-	AT hook motif-containing protein [Source:UniProtKB/TrEMBL;Acc:Q9FLX2]
AT3G58650	1.01611	-	GPI-anchored adhesin-like protein [Source:UniProtKB/TrEMBL;Acc:Q9M2F2]
AT1G02730	1.01553	CSLD5	Cellulose synthase-like protein D5 [Source:UniProtKB/Swiss-Prot;Acc:Q9SRW9]
AT5G18790	1.01413	-	At3g06320 [Source:UniProtKB/TrEMBL;Acc:Q9SQT5]
AT1G14700	1.01366	PAP3	Purple acid phosphatase 3 [Source:UniProtKB/Swiss-Prot;Acc:Q8H129]
AT5G15510	1.01259	-	TPX2 (Targeting protein for Xklp2) protein family [Source:UniProtKB/TrEMBL;Acc:F4K9U0]
AT2G38750	1.01241	ANN4	Annexin D4 [Source:UniProtKB/Swiss-Prot;Acc:Q9ZVJ6]
AT2G27775	1.00917	-	At2g27775 [Source:UniProtKB/TrEMBL;Acc:B1WCA4]
AT1G61170	1.00885	-	At1g61170 [Source:UniProtKB/TrEMBL;Acc:O22729]
AT2G33855	1.00771	-	At2g33855 [Source:UniProtKB/TrEMBL;Acc:Q29Q74]
AT1G72250	1.00763	-	Di-glucose binding protein with Kinesin motor domain [Source:TAIR;Acc:AT1G72250]
AT5G27770	1.00726	RPL22C	60S ribosomal protein L22-3 [Source:UniProtKB/Swiss-Prot;Acc:Q9FE58]
AT3G56060	1.00684	-	AT3g56060/F18O21_20 [Source:UniProtKB/TrEMBL;Acc:Q93ZK1]
AT5G27820	1.00625	-	At5g27820 [Source:UniProtKB/TrEMBL;Acc:Q8LDK5]
AT5G40380	1.00536	CRK42	Cysteine-rich receptor-like protein kinase 42 [Source:UniProtKB/Swiss-Prot;Acc:Q9FNE1]
AT3G05490	0.998808	RALFL22	RALFL22 [Source:UniProtKB/TrEMBL;Acc:A0A178VIZ8]
AT2G15970	0.998425	COR413PM1	WCOR413-like protein [Source:UniProtKB/TrEMBL;Acc:A0A178VY40]
AT4G20020	0.996698	MORF1	Multiple organellar RNA editing factor 1, mitochondrial [Source:UniProtKB/Swiss-Prot;Acc:O49429]
AT5G24300	0.996637	SS1	Starch synthase, chloroplastic/amyloplastic (Fragment) [Source:UniProtKB/TrEMBL;Acc:W8QN76]
AT5G10100	-0.999837	TPPI	Trehalose 6-phosphate phosphatase [Source:UniProtKB/TrEMBL;Acc:A0A2H1ZE62]
AT2G29740	-1.00494	UGT71C2	Glycosyltransferase (Fragment) [Source:UniProtKB/TrEMBL;Acc:W8Q3E5]
AT2G23950	-1.00688	-	Probable LRR receptor-like serine/threonine-protein kinase At2g23950 [Source:UniProtKB/Swiss-Prot;Acc:Q0WVM4]
AT1G05200	-1.00891	GLR3.4	Glutamate receptor [Source:UniProtKB/TrEMBL;Acc:Q53YX3]
AT2G36100	-1.01161	CASP1	Casparian strip membrane protein 1 [Source:UniProtKB/Swiss-Prot;Acc:Q9SIH4]
AT3G59220	-1.01172	PRN1	Pirin-1 [Source:UniProtKB/Swiss-Prot;Acc:Q9LX49]
AT2G17820	-1.01317	AHK1	Histidine kinase 1 [Source:UniProtKB/Swiss-Prot;Acc:Q9SXL4]
AT3G59900	-1.01388	ARGOS	ARGOS [Source:UniProtKB/TrEMBL;Acc:A0A178VK86]
AT3G14470	-1.01589	RPPL1	Putative disease resistance RPP13-like protein 1 [Source:UniProtKB/Swiss-Prot;Acc:Q9LRR4]
AT1G55020	-1.01793	LOX1	Linoleate 9S-lipoxygenase 1 [Source:UniProtKB/Swiss-Prot;Acc:Q06327]
AT2G36890	-1.02021	RAX2	Duplicated homeodomain-like superfamily protein [Source:TAIR;Acc:AT2G36890]
AT5G59780	-1.02434	MYB59	Transcription factor MYB59 [Source:UniProtKB/Swiss-Prot;Acc:Q4JL84]
AT3G28370	-1.02913	-	Spindle assembly checkpoint component [Source:UniProtKB/TrEMBL;Acc:A0A1I9LPY5]
AT1G26260	-1.03236	BHLH76	Transcription factor bHLH76 [Source:UniProtKB/Swiss-Prot;Acc:Q9C670]
AT4G03510	-1.03759	RMA1	E3 ubiquitin-protein ligase RMA1 [Source:UniProtKB/Swiss-Prot;Acc:O64425]
AT4G28570	-1.04006	FAO4B	Long-chain-alcohol oxidase FAO4B [Source:UniProtKB/Swiss-Prot;Acc:Q94BP3]
AT3G57010	-1.04485	SSL8	Protein STRICTOSIDINE SYNTHASE-LIKE 8 [Source:UniProtKB/Swiss-Prot;Acc:Q9M1J7]
AT1G30650	-1.04576	WRKY14	Probable WRKY transcription factor 14 [Source:UniProtKB/Swiss-Prot;Acc:Q9SA80]
AT3G27580	-1.0501	D6PKL3	Serine/threonine-protein kinase D6PKL3 [Source:UniProtKB/Swiss-Prot;Acc:Q05999]
AT1G31820	-1.0505	-	Probable polyamine transporter At1g31820 [Source:UniProtKB/Swiss-Prot;Acc:Q9C6S4]
AT4G19230	-1.05318	CYP707A1	Cytochrome P450, family 707, subfamily A, polypeptide 1 [Source:UniProtKB/TrEMBL;Acc:A8MRX5]
AT5G45350	-1.05354	-	AT5g45350/MFC19_1 [Source:UniProtKB/TrEMBL;Acc:Q39115]
AT4G34560	-1.05358	-	Transmembrane protein [Source:UniProtKB/TrEMBL;Acc:Q8L623]
AT2G47160	-1.05392	BOR1	HCO3-transporter family [Source:UniProtKB/TrEMBL;Acc:A8MS82]
AT3G23430	-1.05774	PHO1	Phosphate transporter PHO1 [Source:UniProtKB/Swiss-Prot;Acc:Q8S403]
AT4G02280	-1.06152	SUS3	Sucrose synthase (Fragment) [Source:UniProtKB/TrEMBL;Acc:W8Q6L8]
AT4G06744	-1.06485	-	Uncharacterized protein At4g06744 [Source:UniProtKB/Swiss-Prot;Acc:Q8W3M4]
AT2G01950	-1.06535	BRL2	Leucine-rich repeat receptor-like protein kinase (Fragment) [Source:UniProtKB/TrEMBL;Acc:C0LGJ7]
AT2G05518	-1.06861	-	Unknown gene [Source:TAIR;Acc:AT2G05518]
AT3G48360	-1.06925	BT2	BTB/POZ and TAZ domain-containing protein 2 [Source:UniProtKB/Swiss-Prot;Acc:Q94BN0]
ATCG00120	-1.07505	ATPA	ATP synthase subunit alpha, chloroplastic [Source:UniProtKB/TrEMBL;Acc:A0A1B1W4S8]
AT5G35740	-1.07691	-	At5g35740 [Source:UniProtKB/TrEMBL;Acc:Q9FKH4]
AT1G12880	-1.07877	NUDT12	NUDT12 [Source:UniProtKB/TrEMBL;Acc:A0A178WEE5]
AT2G30070	-1.07879	POT1	Potassium transporter 1 [Source:UniProtKB/Swiss-Prot;Acc:O22397]
AT4G30980	-1.08389	LRL2	LJRHL1-like 2 [Source:TAIR;Acc:AT4G30980]
AT4G12030	-1.08536	BASS5	Probable sodium/metabolite cotransporter BASS5, chloroplastic [Source:UniProtKB/Swiss-Prot;Acc:F4JPW1]
AT1G67810	-1.08906	SUFE2	SufE-like protein 2, chloroplastic [Source:UniProtKB/Swiss-Prot;Acc:Q9FXE3]
AT5G66170	-1.0899	STR18	Sulfurtransferase 18 [Source:UniProtKB/TrEMBL;Acc:F4JZ39]
AT5G10280	-1.09056	MYB92	Transcription factor MYB92 [Source:UniProtKB/Swiss-Prot;Acc:Q9SBF3]
AT5G44920	-1.0924	TIK	TIR domain-containing protein [Source:UniProtKB/Swiss-Prot;Acc:Q0WSX8]
AT5G62900	-1.09858	-	Basic-leucine zipper transcription factor K [Source:UniProtKB/TrEMBL;Acc:Q9FM06]
AT2G39705	-1.09901	RTFL8	RTFL8 [Source:UniProtKB/TrEMBL;Acc:A0A178VQG8]
AT4G33150	-1.10007	-	Lysine-ketoglutarate reductase/saccharopine dehydrogenase bifunctional enzyme [Source:UniProtKB/TrEMBL;Acc:F4JVY8]
AT3G59100	-1.10118	CALS6	Putative callose synthase 6 [Source:UniProtKB/Swiss-Prot;Acc:Q9LYS6]
AT3G21230	-1.10186	4CL4	4-coumarate--CoA ligase 4 [Source:UniProtKB/Swiss-Prot;Acc:Q9LU36]
AT4G16950	-1.10337	RPP5	Disease resistance protein RPP5 [Source:UniProtKB/Swiss-Prot;Acc:F4JNB7]
AT4G20270	-1.10373	BAM3	Leucine-rich repeat receptor-like serine/threonine-protein kinase BAM3 [Source:UniProtKB/Swiss-Prot;Acc:O65440]
AT4G01450	-1.10379	-	WAT1-related protein At4g01450 [Source:UniProtKB/Swiss-Prot;Acc:Q9M129]
AT3G11930	-1.1053	-	AT3G11930 protein [Source:UniProtKB/TrEMBL;Acc:B9DG73]
AT2G01940	-1.10617	SGR5	C2H2-like zinc finger protein [Source:TAIR;Acc:AT2G01940]
AT5G66390	-1.10714	PER72	Peroxidase [Source:UniProtKB/TrEMBL;Acc:Q0WT45]
AT2G45510	-1.10991	CYP704A2	At2g45510 [Source:UniProtKB/TrEMBL;Acc:O64631]
AT2G36120	-1.11177	DOT1	Glycine-rich protein DOT1 [Source:UniProtKB/Swiss-Prot;Acc:Q9SIH2]
AT3G47680	-1.11314	-	At3g47680 [Source:UniProtKB/TrEMBL;Acc:Q9STU5]
AT1G63880	-1.11485	RLM1B	Disease resistance protein RML1B [Source:UniProtKB/Swiss-Prot;Acc:Q9CAK1]
AT3G14680	-1.11895	CYP72A14	Cytochrome P450 72A14 [Source:UniProtKB/Swiss-Prot;Acc:Q9LUC6]
AT3G09160	-1.11995	-	RNA-binding (RRM/RBD/RNP motifs) family protein [Source:UniProtKB/TrEMBL;Acc:F4IZU8]
AT4G34580	-1.12157	SFH1	SRH1 [Source:UniProtKB/TrEMBL;Acc:A0A178V672]
AT3G48740	-1.1227	SWEET11	Bidirectional sugar transporter SWEET11 [Source:UniProtKB/Swiss-Prot;Acc:Q9SMM5]
ATCG00780	-1.12347	RPL14	50S ribosomal protein L14, chloroplastic [Source:UniProtKB/Swiss-Prot;Acc:P56792]
AT3G26770	-1.12351	-	Alcohol dehydrogenase-like protein [Source:UniProtKB/TrEMBL;Acc:Q9LW34]
AT2G25590	-1.12439	-	Plant Tudor-like protein [Source:UniProtKB/TrEMBL;Acc:Q9SLA4]
AT5G47590	-1.12481	-	Heat shock protein HSP20/alpha crystallin family [Source:UniProtKB/TrEMBL;Acc:Q9FGJ8]
AT1G58340	-1.12521	DTX48	Protein DETOXIFICATION 48 [Source:UniProtKB/Swiss-Prot;Acc:Q9SLV0]
AT1G60060	-1.12847	-	Serine/threonine-protein kinase WNK (With No Lysine)-like protein [Source:UniProtKB/TrEMBL;Acc:Q9ZUI7]
AT3G29035	-1.12919	NAC59	NAC domain-containing protein 59 [Source:UniProtKB/Swiss-Prot;Acc:Q9LJW3]
AT3G12915	-1.13015	-	Ribosomal protein S5/Elongation factor G/III/V family protein [Source:UniProtKB/TrEMBL;Acc:F4JB06]
AT1G62810	-1.13376	-	Primary amine oxidase [Source:UniProtKB/Swiss-Prot;Acc:Q8H1H9]
AT4G34600	-1.13559	CIF2	Protein CASPARIAN STRIP INTEGRITY FACTOR 2 [Source:UniProtKB/Swiss-Prot;Acc:O65684]
AT5G14730	-1.13926	-	At5g14730 [Source:UniProtKB/TrEMBL;Acc:Q9LER3]
AT3G57230	-1.14405	AGL16	Agamous-like MADS-box protein AGL16 [Source:UniProtKB/Swiss-Prot;Acc:A2RVQ5]
AT3G63010	-1.14507	GID1B	Gibberellin receptor GID1B [Source:UniProtKB/Swiss-Prot;Acc:Q9LYC1]
AT5G59590	-1.14741	UGT76E2	Glycosyltransferase (Fragment) [Source:UniProtKB/TrEMBL;Acc:W8PUA4]
novel.37	-1.14765	-	-
AT3G17420	-1.15144	GPK1	Probable receptor-like protein kinase At3g17420 [Source:UniProtKB/Swiss-Prot;Acc:Q9LRP3]
AT5G22090	-1.15266	-	Protein FAF-like, chloroplastic [Source:UniProtKB/Swiss-Prot;Acc:Q0V865]
AT4G32940	-1.15425	GAMMA-VPE	GAMMAVPE [Source:UniProtKB/TrEMBL;Acc:A0A178UU68]
AT2G34080	-1.1563	-	Cysteine proteinase [Source:UniProtKB/TrEMBL;Acc:O22961]
AT1G28580	-1.15652	-	GDSL esterase/lipase At1g28580 [Source:UniProtKB/Swiss-Prot;Acc:Q9FXJ2]
AT4G04955	-1.16717	ALN	Allantoinase [Source:UniProtKB/Swiss-Prot;Acc:Q94AP0]
AT1G33612	-1.16746	-	Leucine-rich repeat (LRR) family protein [Source:UniProtKB/TrEMBL;Acc:F4HR92]
AT4G24060	-1.16825	DOF4.6	Dof zinc finger protein DOF4.6 [Source:UniProtKB/Swiss-Prot;Acc:Q8LAP8]
AT2G27010	-1.1712	CYP705A9	Cytochrome P450, family 705, subfamily A, polypeptide 9 [Source:UniProtKB/TrEMBL;Acc:Q9ZVD6]
AT1G66480	-1.17122	-	Uncharacterized protein At1g66480 [Source:UniProtKB/Swiss-Prot;Acc:Q6NLC8]
AT3G10450	-1.17189	SCPL7	SCPL7 [Source:UniProtKB/TrEMBL;Acc:A0A178VAE4]
AT1G14890	-1.17222	-	Plant invertase/pectin methylesterase inhibitor superfamily protein [Source:UniProtKB/TrEMBL;Acc:F4HXW0]
AT4G38950	-1.17344	KIN7F	Kinesin-like protein KIN-7F [Source:UniProtKB/Swiss-Prot;Acc:F4JUI9]
AT4G17030	-1.17466	EXLB1	Expansin-like protein [Source:UniProtKB/TrEMBL;Acc:Q0WRS3]
AT2G31110	-1.17519	TBL40	TBL40 [Source:UniProtKB/TrEMBL;Acc:A0A178VPV0]
AT5G50340	-1.1757	-	ATP-dependent peptidases;nucleotide binding;serine-type endopeptidases;DNA helicases;ATP binding;damaged DNA binding;nucleoside-triphosphatases [Source:TAIR;Acc:AT5G50340]
AT1G49130	-1.18005	-	B-box type zinc finger protein with CCT domain-containing protein [Source:UniProtKB/TrEMBL;Acc:F4I1N0]
AT4G35770	-1.1849	STR15	SEN1 [Source:UniProtKB/TrEMBL;Acc:A0A178UYD5]
AT2G25930	-1.19252	ELF3	Protein EARLY FLOWERING 3 [Source:UniProtKB/Swiss-Prot;Acc:O82804]
AT3G01670	-1.19458	-	Sieve element occlusion protein [Source:UniProtKB/TrEMBL;Acc:A0A1I9LMF2]
AT5G65790	-1.19775	ATMYB68	At5g65790 [Source:UniProtKB/TrEMBL;Acc:O49538]
AT3G25560	-1.20274	NIK2	NSP-interacting kinase 2 [Source:UniProtKB/TrEMBL;Acc:F4JA15]
AT3G03370	-1.20378	-	BEST Arabidopsis thaliana protein match is: DegP protease 7 (TAIR:AT3G03380.1); Has 55 Blast hits to 55 proteins in 11 species: Archae - 0; Bacteria - 0; Metazoa - 0; Fungi - 0; Plants - 55; Viruses - 0; Other Eukaryotes - 0 (source: NCBI BLink). [Source:TAIR;Acc:AT3G03370]
AT1G29160	-1.20521	DOF1.5	Uncharacterized protein At1g29160 (Fragment) [Source:UniProtKB/TrEMBL;Acc:C0SUY0]
AT3G02020	-1.20783	AK3	Aspartokinase 3, chloroplastic [Source:UniProtKB/Swiss-Prot;Acc:Q9S702]
AT1G56010	-1.20991	NAC021	NAC domain-containing protein 21/22 [Source:UniProtKB/Swiss-Prot;Acc:Q84TE6]
AT1G05570	-1.21857	CALS1	Callose synthase 1 [Source:UniProtKB/Swiss-Prot;Acc:Q9AUE0]
AT5G43910	-1.21995	-	PfkB-like carbohydrate kinase family protein [Source:UniProtKB/TrEMBL;Acc:F4K7C7]
AT3G52490	-1.22167	SMXL3	Protein SMAX1-LIKE 3 [Source:UniProtKB/Swiss-Prot;Acc:Q9SVD0]
novel.99	-1.22262	-	-
AT5G02260	-1.22527	EXPA9	EXPA9 [Source:UniProtKB/TrEMBL;Acc:A0A178UHJ8]
AT1G53180	-1.22668	-	unknown protein; FUNCTIONS IN: molecular_function unknown; INVOLVED IN: biological_process unknown; LOCATED IN: cellular_component unknown; EXPRESSED IN: 13 plant structures; EXPRESSED DURING: 6 growth stages; BEST Arabidopsis thaliana protein match /.../nknown protein (TAIR:AT3G15115.1); Has 58 Blast hits to 56 proteins in 22 species: Archae - 0; Bacteria - 0; Metazoa - 6; Fungi - 4; Plants - 29…
AT1G01340	-1.22739	CNGC10	Probable cyclic nucleotide-gated ion channel 10 [Source:UniProtKB/Swiss-Prot;Acc:Q9LNJ0]
AT1G80570	-1.22814	FBL14	F-box/LRR-repeat protein 14 [Source:UniProtKB/Swiss-Prot;Acc:Q3EC97]
AT1G74458	-1.23126	-	Transmembrane protein [Source:UniProtKB/TrEMBL;Acc:Q56YK7]
AT5G37260	-1.23487	RVE2	Protein REVEILLE 2 [Source:UniProtKB/Swiss-Prot;Acc:F4K5X6]
AT4G35160	-1.23577	-	Acetylserotonin O-methyltransferase [Source:UniProtKB/Swiss-Prot;Acc:Q9T003]
AT2G05440	-1.23653	ATGRP9	Glycine-rich protein 9 [Source:UniProtKB/TrEMBL;Acc:Q9SL23]
AT3G60070	-1.23964	-	AT3g60070/T2O9_50 [Source:UniProtKB/TrEMBL;Acc:Q8L7Z7]
AT3G21240	-1.24234	4CL2	Cinnamyl alcohol dehydrogenase [Source:UniProtKB/TrEMBL;Acc:B1GUZ3]
AT1G77000	-1.24644	SKP2B	F-box protein SKP2B [Source:UniProtKB/Swiss-Prot;Acc:O49286]
AT3G11210	-1.24917	CPRD49	GDSL esterase/lipase CPRD49 [Source:UniProtKB/Swiss-Prot;Acc:Q9SRM5]
AT3G12500	-1.25114	CHI-B	Basic endochitinase B [Source:UniProtKB/Swiss-Prot;Acc:P19171]
AT3G54990	-1.25148	SMZ	AP2-like ethylene-responsive transcription factor SMZ [Source:UniProtKB/Swiss-Prot;Acc:Q6PV68]
AT4G04810	-1.25267	MSRB4	Peptide methionine sulfoxide reductase B4 [Source:UniProtKB/Swiss-Prot;Acc:Q9M0Z5]
AT1G54510	-1.25308	NEK1	Serine/threonine-protein kinase Nek1 [Source:UniProtKB/Swiss-Prot;Acc:Q9SLI2]
AT4G12470	-1.25449	AZI1	pEARLI1-like lipid transfer protein 1 [Source:UniProtKB/Swiss-Prot;Acc:Q9SU35]
AT5G10580	-1.2553	-	Protein of unknown function, DUF599 [Source:TAIR;Acc:AT5G10580]
AT4G11550	-1.25701	-	Cysteine/Histidine-rich C1 domain family protein [Source:UniProtKB/TrEMBL;Acc:Q9LDV7]
AT5G05160	-1.25783	-	Probable leucine-rich repeat receptor-like protein kinase At5g05160 [Source:UniProtKB/Swiss-Prot;Acc:Q9FHK7]
AT2G44480	-1.26032	BGLU17	beta glucosidase 17 [Source:TAIR;Acc:AT2G44480]
AT1G18290	-1.26363	-	DUF4228 domain protein [Source:UniProtKB/TrEMBL;Acc:Q9LE02]
AT1G29820	-1.265	-	Magnesium transporter CorA-like family protein [Source:UniProtKB/TrEMBL;Acc:F4I348]
AT3G20570	-1.26577	ENODL9	At3g20570 [Source:UniProtKB/TrEMBL;Acc:Q9LJU1]
AT4G31110	-1.26633	WAKL18	Wall-associated receptor kinase-like 18 [Source:UniProtKB/Swiss-Prot;Acc:Q0WNY5]
AT1G04770	-1.26798	-	Protein SULFUR DEFICIENCY-INDUCED 2 [Source:UniProtKB/Swiss-Prot;Acc:Q8L730]
AT1G05260	-1.26936	PER3	Peroxidase [Source:UniProtKB/TrEMBL;Acc:Q0WSR2]
AT4G13345	-1.26986	MEE55	Serinc-domain containing serine and sphingolipid biosynthesis protein [Source:TAIR;Acc:AT4G13345]
AT2G44080	-1.27014	ARL	ARGOS-like protein [Source:UniProtKB/Swiss-Prot;Acc:Q8RXL7]
AT1G48690	-1.27303	-	At1g48690 [Source:UniProtKB/TrEMBL;Acc:Q9C737]
AT5G17800	-1.29094	MYB56	Transcription factor MYB56 [Source:UniProtKB/Swiss-Prot;Acc:Q6R053]
AT5G53320	-1.29208	-	At5g53320 [Source:UniProtKB/TrEMBL;Acc:B3LFA9]
AT5G65530	-1.29224	-	Protein kinase superfamily protein [Source:UniProtKB/TrEMBL;Acc:F4KI00]
AT3G49580	-1.29272	LSU1	LSU1 [Source:UniProtKB/TrEMBL;Acc:A0A178VF66]
AT1G72890	-1.30119	-	Disease resistance protein (TIR-NBS class) [Source:UniProtKB/TrEMBL;Acc:F4IF04]
AT4G13030	-1.30432	-	P-loop containing nucleoside triphosphate hydrolases superfamily protein [Source:TAIR;Acc:AT4G13030]
AT3G08660	-1.30587	-	Putative BTB/POZ domain-containing protein At3g08660 [Source:UniProtKB/Swiss-Prot;Acc:Q9C9Z0]
novel.10	-1.3074	-	-
AT1G04310	-1.30832	ERS2	Ethylene response sensor 2 [Source:UniProtKB/Swiss-Prot;Acc:P93825]
AT3G14940	-1.31228	PPC3	Phosphoenolpyruvate carboxylase 3 [Source:UniProtKB/Swiss-Prot;Acc:Q84VW9]
AT3G49360	-1.31696	PGL2	Probable 6-phosphogluconolactonase 2 [Source:UniProtKB/Swiss-Prot;Acc:Q8LG70]
AT1G51420	-1.31894	ATSPP1	sucrose-phosphatase 1 [Source:TAIR;Acc:AT1G51420]
AT5G43060	-1.32065	RD21B	Probable cysteine protease RD21B [Source:UniProtKB/Swiss-Prot;Acc:Q9FMH8]
AT4G39190	-1.32474	-	Nucleolar-like protein [Source:UniProtKB/TrEMBL;Acc:Q9T028]
AT1G22065	-1.32874	-	Putative uncharacterized protein [Source:UniProtKB/TrEMBL;Acc:Q1G3T6]
AT4G24480	-1.32893	-	Protein kinase superfamily protein [Source:UniProtKB/TrEMBL;Acc:F4JQX7]
AT4G34970	-1.33456	ADF9	Actin-depolymerizing factor 9 [Source:UniProtKB/Swiss-Prot;Acc:O49606]
AT5G25770	-1.34279	-	Alpha/beta-Hydrolases superfamily protein [Source:UniProtKB/TrEMBL;Acc:A8MQE3]
AT1G15210	-1.34401	ABCG35	PDR7 [Source:UniProtKB/TrEMBL;Acc:A0A178WAD4]
AT1G77760	-1.34468	NIA1	Nitrate reductase [Source:UniProtKB/TrEMBL;Acc:A0A178WBR8]
novel.205	-1.36092	-	-
AT5G54240	-1.36392	-	Membrane lipoprotein lipid attachment site-like protein, putative (DUF1223) [Source:UniProtKB/TrEMBL;Acc:Q9FL72]
AT5G43180	-1.36901	-	At5g43180 [Source:UniProtKB/TrEMBL;Acc:Q9LUH6]
AT1G20900	-1.37079	AHL27	AT-hook motif nuclear-localized protein 27 [Source:UniProtKB/Swiss-Prot;Acc:Q9S7C9]
AT1G12010	-1.37441	-	1-aminocyclopropane-1-carboxylate oxidase 3 [Source:UniProtKB/Swiss-Prot;Acc:O65378]
AT1G18265	-1.38022	-	Protein FLOURY 1-like [Source:UniProtKB/Swiss-Prot;Acc:Q9LM24]
AT3G06778	-1.38093	-	Chaperone DnaJ-domain superfamily protein [Source:UniProtKB/TrEMBL;Acc:F4JC50]
AT5G19520	-1.38379	MSL9	Mechanosensitive ion channel protein 9 [Source:UniProtKB/Swiss-Prot;Acc:Q84M97]
AT3G61680	-1.38489	-	Phospholipase A1 PLIP1, chloroplastic [Source:UniProtKB/Swiss-Prot;Acc:Q7Y220]
AT1G62370	-1.39133	-	F2401.10 [Source:UniProtKB/TrEMBL;Acc:O48801]
AT1G11580	-1.39152	ATPMEPCRA	methylesterase PCR A [Source:TAIR;Acc:AT1G11580]
AT3G16340	-1.39222	ABCG29	ABC transporter G family member 29 [Source:UniProtKB/Swiss-Prot;Acc:Q94A18]
AT4G01440	-1.39352	-	WAT1-related protein At4g01440 [Source:UniProtKB/Swiss-Prot;Acc:Q9M130]
AT3G62270	-1.39422	BOR2	Probable boron transporter 2 [Source:UniProtKB/Swiss-Prot;Acc:Q9M1P7]
AT2G28810	-1.39536	DOF2.2	Dof zinc finger protein DOF2.2 [Source:UniProtKB/Swiss-Prot;Acc:Q9ZV33]
AT1G53470	-1.39607	MSL4	Mechanosensitive ion channel protein 4 [Source:UniProtKB/Swiss-Prot;Acc:Q9LPG3]
AT4G26080	-1.39835	ABI1	Protein phosphatase 2C 56 [Source:UniProtKB/Swiss-Prot;Acc:P49597]
AT3G12090	-1.39917	TET6	TET6 [Source:UniProtKB/TrEMBL;Acc:A0A178VCX6]
AT2G38400	-1.402	AGT3	Alanine:glyoxylate aminotransferase 3 [Source:UniProtKB/TrEMBL;Acc:F4ISY3]
AT2G01890	-1.40872	PAP8	Purple acid phosphatase 8 [Source:UniProtKB/Swiss-Prot;Acc:Q8VYZ2]
AT2G40670	-1.41129	ARR16	Response regulator 16 [Source:UniProtKB/TrEMBL;Acc:F4II22]
AT2G34140	-1.41155	CDF4	Cyclic dof factor 4 [Source:UniProtKB/Swiss-Prot;Acc:O22967]
AT4G15330	-1.41231	CYP705A1	Cytochrome P450 705A1 [Source:UniProtKB/Swiss-Prot;Acc:Q0WQ07]
AT3G14610	-1.42662	CYP72A7	Cytochrome P450 [Source:UniProtKB/TrEMBL;Acc:Q9LUD3]
AT2G38180	-1.42951	-	GDSL esterase/lipase At2g38180 [Source:UniProtKB/Swiss-Prot;Acc:O80443]
AT3G20395	-1.43121	-	RING/U-box superfamily protein [Source:UniProtKB/TrEMBL;Acc:Q1G3M1]
AT5G10770	-1.43405	-	Aspartyl protease family protein At5g10770 [Source:UniProtKB/Swiss-Prot;Acc:Q8S9J6]
AT5G25890	-1.43649	IAA28	Auxin-responsive protein [Source:UniProtKB/TrEMBL;Acc:Q2VWA1]
AT2G32390	-1.44076	GLR3.5	Glutamate receptor 3.5 [Source:UniProtKB/Swiss-Prot;Acc:Q9SW97]
AT3G47980	-1.4434	-	At3g47980 [Source:UniProtKB/TrEMBL;Acc:Q84MC3]
AT3G21600	-1.44724	-	Senescence/dehydration-associated protein-like protein [Source:UniProtKB/TrEMBL;Acc:Q9LVE6]
AT3G04530	-1.44797	PPCK2	Phosphoenolpyruvate carboxylase kinase 2 [Source:UniProtKB/Swiss-Prot;Acc:Q93VK0]
AT1G23020	-1.44948	FRO3	Ferric reduction oxidase 3, mitochondrial [Source:UniProtKB/Swiss-Prot;Acc:F4I4K7]
AT2G28040	-1.44968	-	At2g28040 [Source:UniProtKB/TrEMBL;Acc:Q84WH0]
AT3G07130	-1.45179	ATPAP15	Purple acid phosphatase [Source:UniProtKB/TrEMBL;Acc:A0A1I9LLI7]
AT5G14000	-1.45321	anac084	NAC domain containing protein 84 [Source:TAIR;Acc:AT5G14000]
AT1G55740	-1.4562	RFS1	Probable galactinol--sucrose galactosyltransferase 1 [Source:UniProtKB/Swiss-Prot;Acc:Q84VX0]
AT2G02120	-1.45919	PDF2.1	Defensin-like protein 4 [Source:UniProtKB/Swiss-Prot;Acc:Q41914]
AT1G73260	-1.45944	KTI1	Kunitz trypsin inhibitor 1 [Source:UniProtKB/Swiss-Prot;Acc:Q8RXD5]
AT4G29190	-1.46194	-	Zinc finger CCCH domain-containing protein 49 [Source:UniProtKB/Swiss-Prot;Acc:Q9M0G2]
AT1G13750	-1.4621	PAP1	Probable inactive purple acid phosphatase 1 [Source:UniProtKB/Swiss-Prot;Acc:Q9LMX4]
AT1G67910	-1.46636	-	AT1G67910 protein [Source:UniProtKB/TrEMBL;Acc:Q9C9V7]
AT5G53420	-1.46908	-	CCT motif family protein [Source:UniProtKB/TrEMBL;Acc:Q8L602]
AT2G22470	-1.47363	AGP2	Classical arabinogalactan protein 2 [Source:UniProtKB/Swiss-Prot;Acc:Q9SJY7]
ATCG00190	-1.47653	RPOB	DNA-directed RNA polymerase subunit beta [Source:UniProtKB/TrEMBL;Acc:A0A1B1W4T9]
AT5G17780	-1.47733	-	alpha/beta-Hydrolases superfamily protein [Source:TAIR;Acc:AT5G17780]
AT1G27020	-1.47959	-	Plant/protein [Source:UniProtKB/TrEMBL;Acc:O04551]
AT1G04800	-1.47999	-	At1g04800 [Source:UniProtKB/TrEMBL;Acc:Q9MAS9]
AT3G48185	-1.48404	-	Transmembrane protein [Source:UniProtKB/TrEMBL;Acc:Q8VZW8]
AT5G67520	-1.49164	APK4	Adenylyl-sulfate kinase 4, chloroplastic [Source:UniProtKB/Swiss-Prot;Acc:Q84JF0]
AT3G20640	-1.49386	BHLH123	Transcription factor bHLH123 [Source:UniProtKB/Swiss-Prot;Acc:Q8GXT3]
AT1G61590	-1.49483	PBL15	Probable serine/threonine-protein kinase PBL15 [Source:UniProtKB/Swiss-Prot;Acc:Q9SY91]
AT5G39970	-1.49771	-	catalytics [Source:TAIR;Acc:AT5G39970]
AT1G73850	-1.49886	-	Protein of unknown function (DUF1666) [Source:TAIR;Acc:AT1G73850]
AT1G53035	-1.50691	-	unknown protein; FUNCTIONS IN: molecular_function unknown; INVOLVED IN: biological_process unknown; LOCATED IN: endomembrane system; EXPRESSED IN: 23 plant structures; EXPRESSED DURING: 13 growth stages; BEST Arabidopsis thaliana protein match is: u /.../ protein (TAIR:AT3G15358.1); Has 49 Blast hits to 49 proteins in 9 species: Archae - 0; Bacteria - 0; Metazoa - 0; Fungi - 0; Plants - 49; Virus…
AT5G39610	-1.50951	NAC92	NAC domain-containing protein 92 [Source:UniProtKB/Swiss-Prot;Acc:Q9FKA0]
AT2G20100	-1.51114	-	basic helix-loop-helix (bHLH) DNA-binding superfamily protein [Source:TAIR;Acc:AT2G20100]
AT2G19590	-1.51461	ACO1	1-aminocyclopropane-1-carboxylate oxidase 1 [Source:UniProtKB/Swiss-Prot;Acc:Q9ZUN4]
AT1G26450	-1.51688	-	Carbohydrate-binding X8 domain-containing protein [Source:UniProtKB/Swiss-Prot;Acc:Q9FZD0]
AT4G21400	-1.51884	CRK28	Cysteine-rich receptor-like protein kinase 28 [Source:UniProtKB/Swiss-Prot;Acc:O65405]
AT5G38550	-1.52317	JAL44	Jacalin-related lectin 44 [Source:UniProtKB/Swiss-Prot;Acc:Q9FFW6]
AT1G62770	-1.52456	PMEI9	Pectinesterase inhibitor 9 [Source:UniProtKB/Swiss-Prot;Acc:Q9SI72]
AT2G24260	-1.52941	BHLH66	Transcription factor bHLH66 [Source:UniProtKB/Swiss-Prot;Acc:Q9ZUG9]
AT1G58400	-1.5301	-	Putative disease resistance protein At1g58400 [Source:UniProtKB/Swiss-Prot;Acc:Q8W3K3]
AT5G50335	-1.5309	-	At5g50335 [Source:UniProtKB/TrEMBL;Acc:Q8LEB7]
AT2G19110	-1.53326	HMA4	Putative cadmium/zinc-transporting ATPase HMA4 [Source:UniProtKB/Swiss-Prot;Acc:O64474]
AT1G12950	-1.53852	DTX31	Protein DETOXIFICATION [Source:UniProtKB/TrEMBL;Acc:A0A178WCP4]
AT2G46590	-1.53988	DOF2.5	Dof zinc finger protein DOF2.5 [Source:UniProtKB/Swiss-Prot;Acc:Q9ZPY0]
AT5G03670	-1.54019	-	TRM28 [Source:UniProtKB/TrEMBL;Acc:A0A178UNJ0]
AT1G07640	-1.54283	OBP2	Dof-type zinc finger DNA-binding family protein [Source:UniProtKB/TrEMBL;Acc:Q2V4Q1]
AT3G60290	-1.54326	-	2-oxoglutarate (2OG) and Fe(II)-dependent oxygenase superfamily protein [Source:UniProtKB/TrEMBL;Acc:F4JAP7]
AT2G42430	-1.56478	LBD16	LOB domain-containing protein 16 [Source:UniProtKB/Swiss-Prot;Acc:Q9SLB7]
AT3G15720	-1.57107	-	Probable polygalacturonase At3g15720 [Source:UniProtKB/Swiss-Prot;Acc:Q9LW07]
AT5G63710	-1.57208	-	Leucine-rich repeat protein kinase family protein [Source:TAIR;Acc:AT5G63710]
AT1G55610	-1.57338	BRL1	Serine/threonine-protein kinase BRI1-like 1 [Source:UniProtKB/Swiss-Prot;Acc:Q9ZWC8]
AT1G09530	-1.57425	PIF3	Transcription factor PIF3 [Source:UniProtKB/Swiss-Prot;Acc:O80536]
AT5G54660	-1.57464	HSP21.7	21.7 kDa class VI heat shock protein [Source:UniProtKB/Swiss-Prot;Acc:Q9FIT9]
AT5G13330	-1.57749	ERF113	Rap2.6L [Source:UniProtKB/TrEMBL;Acc:A0A178UKL8]
AT2G38380	-1.57823	PER22	Peroxidase [Source:UniProtKB/TrEMBL;Acc:A0A178VXE4]
AT1G01750	-1.58054	ADF11	actin depolymerizing factor 11 [Source:TAIR;Acc:AT1G01750]
AT4G16370	-1.58253	ATOPT3	oligopeptide transporter [Source:TAIR;Acc:AT4G16370]
AT3G27150	-1.58783	-	F-box/kelch-repeat protein At3g27150 [Source:UniProtKB/Swiss-Prot;Acc:Q9LI89]
AT5G06720	-1.58995	PER53	Peroxidase 53 [Source:UniProtKB/Swiss-Prot;Acc:Q42578]
AT5G53980	-1.5923	ATHB-52	Homeobox-leucine zipper protein ATHB-52 [Source:UniProtKB/Swiss-Prot;Acc:Q9FN29]
AT1G28570	-1.59432	-	GDSL esterase/lipase At1g28570 [Source:UniProtKB/Swiss-Prot;Acc:Q9FXJ1]
AT4G36648	-1.59644	-	other RNA [Source:TAIR;Acc:AT4G36648]
AT5G53830	-1.59684	VQ33	VQ motif-containing protein 33 [Source:UniProtKB/Swiss-Prot;Acc:Q9FHZ3]
AT1G02220	-1.60225	NAC003	NAC domain-containing protein 3 [Source:UniProtKB/Swiss-Prot;Acc:Q5PP28]
AT1G12200	-1.60573	-	Flavin-containing monooxygenase [Source:UniProtKB/TrEMBL;Acc:A0A178W1K3]
AT5G63595	-1.60668	FLS4	Probable flavonol synthase 4 [Source:UniProtKB/Swiss-Prot;Acc:F4KAS1]
AT3G49860	-1.61072	ARL8D	ADP-ribosylation factor-like protein 8d [Source:UniProtKB/Swiss-Prot;Acc:F4IZ82]
AT5G25110	-1.61121	CIPK25	CBL-interacting serine/threonine-protein kinase 25 [Source:UniProtKB/Swiss-Prot;Acc:Q8W1D5]
AT5G58980	-1.61514	NCER3	Neutral ceramidase 3 [Source:UniProtKB/Swiss-Prot;Acc:F4KHQ8]
AT5G44578	-1.62046	-	unknown protein; FUNCTIONS IN: molecular_function unknown; INVOLVED IN: biological_process unknown; LOCATED IN: endomembrane system; Has 15 Blast hits to 15 proteins in 2 species: Archae - 0; Bacteria - 0; Metazoa - 0; Fungi - 0; Plants - 15; Viruse /.../ Other Eukaryotes - 0 (source: NCBI BLink). [Source:TAIR;Acc:AT5G44578]
AT3G08040	-1.62138	DTX43	Protein DETOXIFICATION 43 [Source:UniProtKB/Swiss-Prot;Acc:Q9SFB0]
AT3G14370	-1.62273	WAG2	WAG2 [Source:UniProtKB/TrEMBL;Acc:A0A178VAK4]
AT2G43140	-1.62643	-	Basic helix-loop-helix (BHLH) DNA-binding superfamily protein [Source:UniProtKB/TrEMBL;Acc:F4IQ66]
AT1G33800	-1.63071	GXM3	GXMT1 [Source:UniProtKB/TrEMBL;Acc:A0A178W7W0]
AT3G63110	-1.63746	IPT3	IPT3 [Source:UniProtKB/TrEMBL;Acc:A0A178V8J2]
AT5G20150	-1.63821	SPX1	SPX domain-containing protein 1 [Source:UniProtKB/Swiss-Prot;Acc:Q8LBH4]
AT1G43020	-1.63844	-	Putative uncharacterized protein [Source:UniProtKB/TrEMBL;Acc:Q6E2A4]
AT1G79180	-1.64605	ATMYB63	myb domain protein 63 [Source:TAIR;Acc:AT1G79180]
AT4G10380	-1.64838	NIP5-1	At4g10380 [Source:UniProtKB/TrEMBL;Acc:A3KPG0]
AT2G28660	-1.65099	-	At2g28660 [Source:UniProtKB/TrEMBL;Acc:Q7XZS3]
AT1G23060	-1.65727	-	MDP40 [Source:UniProtKB/TrEMBL;Acc:A0A178W2Z1]
AT5G17760	-1.661	-	AAA-ATPase At5g17760 [Source:UniProtKB/Swiss-Prot;Acc:Q9FN75]
AT5G57620	-1.66221	MYB36	Transcription factor MYB36 [Source:UniProtKB/Swiss-Prot;Acc:Q9FKL2]
AT5G10170	-1.66339	IPS3	Probable inositol 3-phosphate synthase isozyme 3 [Source:UniProtKB/Swiss-Prot;Acc:Q9LX12]
AT5G05790	-1.66453	-	At5g05790 [Source:UniProtKB/TrEMBL;Acc:Q9FFJ9]
AT1G31050	-1.66521	-	basic helix-loop-helix (bHLH) DNA-binding superfamily protein [Source:TAIR;Acc:AT1G31050]
AT1G59740	-1.66622	NPF4.3	Protein NRT1/ PTR FAMILY 4.3 [Source:UniProtKB/Swiss-Prot;Acc:Q93VV5]
AT5G13790	-1.66694	AGL15	AGL15 [Source:UniProtKB/TrEMBL;Acc:A0A178UBU5]
AT2G41230	-1.67277	ORS1	Protein ORGAN SIZE RELATED 1 [Source:UniProtKB/Swiss-Prot;Acc:Q8RWS1]
AT2G16750	-1.67881	-	At2g16750 [Source:UniProtKB/TrEMBL;Acc:B5X4Z9]
AT2G17710	-1.68332	-	At2g17710/T17A5.17 [Source:UniProtKB/TrEMBL;Acc:Q8W1E8]
AT2G03590	-1.68339	UPS1	UPS1 [Source:UniProtKB/TrEMBL;Acc:A0A178VW66]
AT2G35730	-1.68434	-	At2g35730 [Source:UniProtKB/TrEMBL;Acc:Q9ZQP5]
AT5G25640	-1.68821	-	Rhomboid-related intramembrane serine protease family protein [Source:TAIR;Acc:AT5G25640]
AT1G74650	-1.69128	ATY13	At1g74650 [Source:UniProtKB/TrEMBL;Acc:Q9CA52]
AT1G15040	-1.69359	GAT1_2.1	Putative glutamine amidotransferase GAT1_2.1 [Source:UniProtKB/Swiss-Prot;Acc:Q8H0Z4]
AT5G25350	-1.70824	EBF2	EIN3-binding F-box protein 2 [Source:UniProtKB/Swiss-Prot;Acc:Q708Y0]
AT1G01390	-1.71064	-	UDP-Glycosyltransferase superfamily protein [Source:TAIR;Acc:AT1G01390]
AT1G60960	-1.71092	IRT3	IRT3 [Source:UniProtKB/TrEMBL;Acc:A0A178WHL0]
AT4G40090	-1.71154	AGP3	AGP3 [Source:UniProtKB/TrEMBL;Acc:A0A178USX4]
AT5G49660	-1.71881	CEPR1	Receptor protein-tyrosine kinase CEPR1 [Source:UniProtKB/Swiss-Prot;Acc:Q9FGL5]
AT5G23660	-1.72455	SWEET12	Bidirectional sugar transporter SWEET12 [Source:UniProtKB/Swiss-Prot;Acc:O82587]
AT3G14260	-1.72581	-	Protein LURP-one-related 11 [Source:UniProtKB/Swiss-Prot;Acc:Q9LUM1]
AT4G15680	-1.73339	GRXS4	Monothiol glutaredoxin-S4 [Source:UniProtKB/Swiss-Prot;Acc:O23419]
AT1G08847	-1.73728	-
AT3G01350	-1.74528	NPF5.9	Protein NRT1/ PTR FAMILY 5.9 [Source:UniProtKB/Swiss-Prot;Acc:Q9SRI2]
AT3G23800	-1.74624	SBP3	SBP3 [Source:UniProtKB/TrEMBL;Acc:A0A178VEQ9]
AT5G57340	-1.74691	-	Ras guanine nucleotide exchange factor Q-like protein [Source:UniProtKB/TrEMBL;Acc:Q9LVC4]
AT4G23030	-1.74908	DTX49	Protein DETOXIFICATION 49 [Source:UniProtKB/Swiss-Prot;Acc:O82752]
AT4G31330	-1.75287	-	Uncharacterized protein At4g31330 [Source:UniProtKB/TrEMBL;Acc:Q9C5C1]
AT4G00390	-1.76246	-	Probable transcription factor At4g00390 [Source:UniProtKB/Swiss-Prot;Acc:O23063]
AT1G64110	-1.76444	-	p-loop containing nucleoside triphosphate hydrolases superfamily protein [Source:UniProtKB/TrEMBL;Acc:F4I5A3]
AT3G16770	-1.76902	RAP2-3	Ethylene-responsive transcription factor RAP2-3 [Source:UniProtKB/Swiss-Prot;Acc:P42736]
AT3G15500	-1.77407	NAC055	NAC3 [Source:UniProtKB/TrEMBL;Acc:A0A178VLD3]
AT1G47400	-1.77786	-	unknown protein; BEST Arabidopsis thaliana protein match is: unknown protein (TAIR:AT1G47395.1); Has 11 Blast hits to 11 proteins in 2 species: Archae - 0; Bacteria - 0; Metazoa - 0; Fungi - 0; Plants - 11; Viruses - 0; Other Eukaryotes - 0 (source: /.../BLink). [Source:TAIR;Acc:AT1G47400]
AT5G22310	-1.78063	-	AT5g22310/MWD9_9 [Source:UniProtKB/TrEMBL;Acc:Q93ZM2]
AT5G02750	-1.79042	SGR9	E3 ubiquitin-protein ligase SGR9, amyloplastic [Source:UniProtKB/Swiss-Prot;Acc:Q8GXF8]
AT4G15340	-1.7952	PEN1	Arabidiol synthase [Source:UniProtKB/Swiss-Prot;Acc:Q9FR95]
AT3G58720	-1.8093	-	RING/U-box superfamily protein [Source:UniProtKB/TrEMBL;Acc:A0A1I9LN13]
AT4G15700	-1.8151	GRXS3	Monothiol glutaredoxin-S3 [Source:UniProtKB/Swiss-Prot;Acc:O23421]
AT3G27650	-1.82792	LBD25	LOB domain-containing protein 25 [Source:UniProtKB/Swiss-Prot;Acc:Q8L8Q3]
AT1G58410	-1.82967	RXW24L	Probable disease resistance protein RXW24L [Source:UniProtKB/Swiss-Prot;Acc:Q9C646]
AT2G29330	-1.83503	TRI	Tropinone reductase homolog At2g29330 [Source:UniProtKB/Swiss-Prot;Acc:Q9ZW16]
AT1G77330	-1.85855	-	1-aminocyclopropane-1-carboxylate oxidase 5 [Source:UniProtKB/Swiss-Prot;Acc:Q0WPW4]
AT3G14570	-1.86843	CALS8	Putative callose synthase 8 [Source:UniProtKB/Swiss-Prot;Acc:Q9LUD7]
AT3G04720	-1.86959	HEL	Hevein-like preproprotein [Source:UniProtKB/Swiss-Prot;Acc:P43082]
AT1G78090	-1.87016	TPPB	Trehalose-phosphate phosphatase B [Source:UniProtKB/Swiss-Prot;Acc:Q9C9S4]
AT5G05880	-1.8791	UGT76C4	UDP-glycosyltransferase 76C4 [Source:UniProtKB/Swiss-Prot;Acc:Q9FI98]
AT2G18180	-1.88079	SFH10	Phosphatidylinositol/phosphatidylcholine transfer protein SFH10 [Source:UniProtKB/Swiss-Prot;Acc:Q9SI13]
AT5G48560	-1.88415	BHLH78	Transcription factor bHLH78 [Source:UniProtKB/Swiss-Prot;Acc:Q9FJL4]
AT2G29060	-1.88559	SCL33	Scarecrow-like protein 33 [Source:UniProtKB/Swiss-Prot;Acc:P0C883]
AT4G14130	-1.89335	XTH15	Xyloglucan endotransglucosylase/hydrolase protein 15 [Source:UniProtKB/Swiss-Prot;Acc:Q38911]
AT5G14360	-1.89727	-	At5g14360 [Source:UniProtKB/TrEMBL;Acc:Q9LY93]
AT5G03960	-1.90584	IQD12	IQ-domain 12 [Source:TAIR;Acc:AT5G03960]
AT1G29110	-1.91212	-	Cysteine proteinases superfamily protein [Source:UniProtKB/TrEMBL;Acc:F4HZW2]
AT4G14140	-1.91314	MET2	DNA methyltransferase 2 [Source:TAIR;Acc:AT4G14140]
AT3G16330	-1.92271	-	At3g16330 [Source:UniProtKB/TrEMBL;Acc:O04324]
AT4G28790	-1.92823	BHLH23	Uncharacterized protein At4g28790 (Fragment) [Source:UniProtKB/TrEMBL;Acc:C0SVK2]
AT3G23150	-1.93063	ETR2	Ethylene receptor 2 [Source:UniProtKB/Swiss-Prot;Acc:Q0WPQ2]
AT3G47510	-1.93754	-	Transmembrane protein [Source:UniProtKB/TrEMBL;Acc:Q9SN87]
AT5G38940	-1.94051	-	RmlC-like cupins superfamily protein [Source:TAIR;Acc:AT5G38940]
AT2G44570	-1.94287	AtGH9B12	Endoglucanase 15 [Source:UniProtKB/Swiss-Prot;Acc:O80497]
AT1G76410	-1.94419	ATL8	ATL8 [Source:UniProtKB/TrEMBL;Acc:A0A178WF21]
AT4G25580	-1.94672	-	At4g25580/M7J2_50 [Source:UniProtKB/TrEMBL;Acc:Q8RY15]
AT2G37280	-1.95281	PDR5	pleiotropic drug resistance 5 [Source:TAIR;Acc:AT2G37280]
AT4G40010	-1.96223	SRK2F	Serine/threonine-protein kinase SRK2F [Source:UniProtKB/Swiss-Prot;Acc:Q9SMQ4]
AT1G13670	-1.965	-	At1g13670 [Source:UniProtKB/TrEMBL;Acc:Q9LMY0]
AT5G24470	-1.96655	APRR5	Two-component response regulator-like APRR5 [Source:UniProtKB/Swiss-Prot;Acc:Q6LA42]
AT5G43380	-1.97384	TOPP7	Serine/threonine-protein phosphatase PP1 isozyme 7 [Source:UniProtKB/Swiss-Prot;Acc:O82733]
AT1G77380	-1.97433	AAP3	ATAAP3 [Source:UniProtKB/TrEMBL;Acc:A0A178W3U1]
AT5G63090	-1.9778	LOB	LOB [Source:UniProtKB/TrEMBL;Acc:A0A178UKE6]
AT4G26010	-1.97821	-	Peroxidase superfamily protein [Source:TAIR;Acc:AT4G26010]
AT1G59780	-1.9909	-	Putative disease resistance protein At1g59780 [Source:UniProtKB/Swiss-Prot;Acc:Q9XIF0]
AT5G43540	-1.99967	-	C2H2 and C2HC zinc fingers superfamily protein [Source:UniProtKB/TrEMBL;Acc:Q9FIY6]
AT5G43590	-2.00048	-	Acyl transferase/acyl hydrolase/lysophospholipase superfamily protein [Source:TAIR;Acc:AT5G43590]
AT1G52330	-2.00408	-	Expressed protein [Source:UniProtKB/TrEMBL;Acc:Q5BPW9]
AT2G16740	-2.01075	UBC29	UBC29 [Source:UniProtKB/TrEMBL;Acc:A0A178VQZ9]
AT5G56080	-2.01857	NAS2	NAS2 [Source:UniProtKB/TrEMBL;Acc:A0A178ULG9]
AT3G48920	-2.02346	AtMYB45	MYB transcription factor [Source:UniProtKB/TrEMBL;Acc:Q9SMT1]
AT4G38530	-2.02625	PLC3	Phosphoinositide phospholipase C [Source:UniProtKB/TrEMBL;Acc:A0A178UYI1]
AT1G75390	-2.02772	BZIP44	bZIP transcription factor 44 [Source:UniProtKB/Swiss-Prot;Acc:C0Z2L5]
AT2G45900	-2.03151	-	TRM13 [Source:UniProtKB/TrEMBL;Acc:A0A178VUV9]
AT4G13620	-2.03407	ERF062	Ethylene-responsive transcription factor ERF062 [Source:UniProtKB/Swiss-Prot;Acc:Q9SVQ0]
AT1G21326	-2.04028	-	F16F4.1 protein [Source:UniProtKB/TrEMBL;Acc:Q9LMP5]
AT2G36080	-2.04492	ARF31	B3 domain-containing protein At2g36080 [Source:UniProtKB/Swiss-Prot;Acc:Q8GYJ2]
AT1G03920	-2.04723	-	Non-specific serine/threonine protein kinase [Source:UniProtKB/TrEMBL;Acc:F4I2K0]
AT5G50530	-2.0499	CBSCBSPB4	CBS domain-containing protein CBSCBSPB5 [Source:UniProtKB/Swiss-Prot;Acc:P0DH79]
AT4G11650	-2.05704	OSM34	OSM34 [Source:UniProtKB/TrEMBL;Acc:A0A178V0T2]
AT4G15270	-2.06636	-	Glucosyltransferase-like protein (Fragment) [Source:UniProtKB/TrEMBL;Acc:W8PV66]
AT4G13660	-2.0811	PRR2	Pinoresinol reductase 2 [Source:UniProtKB/Swiss-Prot;Acc:Q9SVP6]
AT5G40100	-2.08338	-	Disease resistance protein (TIR-NBS-LRR class) family [Source:UniProtKB/TrEMBL;Acc:F4KFY5]
AT4G24450	-2.09664	GWD2	Alpha-glucan water dikinase 2 [Source:UniProtKB/Swiss-Prot;Acc:Q9STV0]
AT2G32487	-2.11736	-	unknown protein; FUNCTIONS IN: molecular_function unknown; INVOLVED IN: biological_process unknown; LOCATED IN: endomembrane system; Has 1 Blast hits to 1 proteins in 1 species: Archae - 0; Bacteria - 0; Metazoa - 0; Fungi - 0; Plants - 1; Viruses - /.../her Eukaryotes - 0 (source: NCBI BLink). [Source:TAIR;Acc:AT2G32487]
AT4G02700	-2.13485	SULTR3;2	Sulfate transporter 3.2 [Source:UniProtKB/Swiss-Prot;Acc:O04289]
AT5G44440	-2.15463	-	FAD-binding Berberine family protein [Source:TAIR;Acc:AT5G44440]
AT1G13430	-2.15609	STO9	Cytosolic sulfotransferase 9 [Source:UniProtKB/Swiss-Prot;Acc:Q9FX55]
AT5G58660	-2.16703	-	2-oxoglutarate (2OG) and Fe(II)-dependent oxygenase superfamily protein [Source:UniProtKB/TrEMBL;Acc:Q9LUZ1]
AT3G21510	-2.17393	AHP1	AHP1 [Source:UniProtKB/TrEMBL;Acc:A0A178V856]
AT4G00670	-2.1783	-	At4g00670 [Source:UniProtKB/TrEMBL;Acc:Q6IDB4]
AT3G11580	-2.19802	-	AP2/B3-like transcriptional factor family protein [Source:UniProtKB/TrEMBL;Acc:A0A1I9LT60]
AT3G05920	-2.20239	HIPP43	Heavy metal-associated isoprenylated plant protein 43 [Source:UniProtKB/Swiss-Prot;Acc:Q9SFF7]
AT2G02930	-2.20536	GSTF3	Glutathione S-transferase F3 [Source:UniProtKB/Swiss-Prot;Acc:Q9SLM6]
AT5G19040	-2.21395	IPT5	Adenylate isopentenyltransferase 5, chloroplastic [Source:UniProtKB/Swiss-Prot;Acc:Q94ID2]
AT5G55010	-2.22506	-	Putative uncharacterized protein [Source:UniProtKB/TrEMBL;Acc:Q9FIA5]
AT4G35190	-2.22878	LOG5	Cytokinin riboside 5'-monophosphate phosphoribohydrolase [Source:UniProtKB/TrEMBL;Acc:A0A178UWQ5]
AT1G60680	-2.23642	AGD2	Probable aldo-keto reductase 2 [Source:UniProtKB/Swiss-Prot;Acc:Q84M96]
AT2G40390	-2.25603	-	Neuronal PAS domain protein [Source:UniProtKB/TrEMBL;Acc:Q6DR18]
AT5G57625	-2.25604	-	At5g57625 [Source:UniProtKB/TrEMBL;Acc:Q9FKL1]
AT3G21720	-2.25782	ICL	Isocitrate lyase [Source:UniProtKB/Swiss-Prot;Acc:P28297]
AT1G16400	-2.25837	CYP79F2	Hexahomomethionine N-hydroxylase [Source:UniProtKB/Swiss-Prot;Acc:Q9FUY7]
AT2G37130	-2.26279	PER21	Peroxidase 21 [Source:UniProtKB/Swiss-Prot;Acc:Q42580]
AT3G48520	-2.27272	CYP94B3	CYP94B3 [Source:UniProtKB/TrEMBL;Acc:A0A178V8H3]
AT4G28040	-2.27339	-	WAT1-related protein At4g28040 [Source:UniProtKB/Swiss-Prot;Acc:Q9SUD5]
AT3G28550	-2.2785	-	Proline-rich extensin-like family protein [Source:UniProtKB/TrEMBL;Acc:F4J0B5]
AT5G67060	-2.2945	HEC1	HEC1 [Source:UniProtKB/TrEMBL;Acc:A0A178UR10]
AT1G13920	-2.29515	-	Remorin family protein [Source:TAIR;Acc:AT1G13920]
AT5G04960	-2.29842	PME46	Pectinesterase [Source:UniProtKB/TrEMBL;Acc:A0A178UR22]
AT1G54575	-2.32073	-	unknown protein; Has 35333 Blast hits to 34131 proteins in 2444 species: Archae - 798; Bacteria - 22429; Metazoa - 974; Fungi - 991; Plants - 531; Viruses - 0; Other Eukaryotes - 9610 (source: NCBI BLink). [Source:TAIR;Acc:AT1G54575]
AT5G06570	-2.35389	-	alpha/beta-Hydrolases superfamily protein [Source:TAIR;Acc:AT5G06570]
AT4G16857	-2.36603	-	Disease resistance protein (TIR-NBS-LRR class) family protein [Source:UniProtKB/TrEMBL;Acc:A0A1P8B877]
AT5G23020	-2.37039	MAM3	Methylthioalkylmalate synthase 3, chloroplastic [Source:UniProtKB/Swiss-Prot;Acc:Q9FN52]
AT1G33750	-2.38918	TPS22	Terpenoid synthase 22 [Source:UniProtKB/Swiss-Prot;Acc:Q9LQ27]
AT3G25730	-2.39353	ARF14	AP2/ERF and B3 domain-containing transcription factor ARF14 [Source:UniProtKB/Swiss-Prot;Acc:Q9LS06]
AT1G23730	-2.39435	BCA3	Beta carbonic anhydrase 3 [Source:UniProtKB/Swiss-Prot;Acc:Q9ZUC2]
AT5G59090	-2.40033	SBT4.12	Subtilisin-like protease SBT4.12 [Source:UniProtKB/Swiss-Prot;Acc:Q8L7D2]
AT1G14160	-2.42217	-	CASP-like protein 1A1 [Source:UniProtKB/Swiss-Prot;Acc:Q9XI72]
AT3G15650	-2.42488	-	Alpha/beta-Hydrolases superfamily protein [Source:UniProtKB/TrEMBL;Acc:F4J010]
AT5G48175	-2.43367	-	At5g48175 [Source:UniProtKB/TrEMBL;Acc:Q8L9E4]
AT3G08860	-2.43712	PYD4	Alanine--glyoxylate aminotransferase 2 homolog 3, mitochondrial [Source:UniProtKB/Swiss-Prot;Acc:Q9SR86]
AT4G16260	-2.44108	-	Probable glucan endo-1,3-beta-glucosidase At4g16260 [Source:UniProtKB/Swiss-Prot;Acc:Q8VZJ2]
AT5G12330	-2.45447	LRP1	Lateral root primordium (LRP) protein-related [Source:TAIR;Acc:AT5G12330]
AT3G49380	-2.45615	iqd15	IQ-domain 15 [Source:UniProtKB/TrEMBL;Acc:Q9SG11]
AT1G62980	-2.47709	EXPA18	Expansin-A18 [Source:UniProtKB/Swiss-Prot;Acc:Q9LQ07]
AT4G23510	-2.4964	-	Disease resistance protein (TIR-NBS-LRR class) family [Source:UniProtKB/TrEMBL;Acc:F4JNL1]
AT1G59730	-2.49778	TRX7	Thioredoxin [Source:UniProtKB/TrEMBL;Acc:A0A178WRN3]
AT5G20820	-2.50609	-	Auxin-responsive protein SAUR76 [Source:UniProtKB/Swiss-Prot;Acc:Q29PU2]
AT1G52700	-2.52992	-	Alpha/beta-Hydrolases superfamily protein [Source:UniProtKB/TrEMBL;Acc:A0A1P8AQT5]
AT4G25820	-2.53049	XTH14	Xyloglucan endotransglucosylase/hydrolase [Source:UniProtKB/TrEMBL;Acc:A0A178UTG4]
AT1G33790	-2.5369	JAL4	Jacalin-related lectin 4 [Source:UniProtKB/Swiss-Prot;Acc:Q9LQ31]
AT1G15550	-2.54163	GA3OX1	Gibberellin 3-beta-dioxygenase 1 [Source:UniProtKB/Swiss-Prot;Acc:Q39103]
AT5G20640	-2.56589	-	Protein LURP-one-related 16 [Source:UniProtKB/Swiss-Prot;Acc:A0MFH4]
AT1G09090	-2.56998	RBOHB	Respiratory burst oxidase homolog protein B [Source:UniProtKB/Swiss-Prot;Acc:Q9SBI0]
AT4G25434	-2.57949	ATNUDT10	nudix hydrolase homolog 10 [Source:TAIR;Acc:AT4G25434]
AT5G57240	-2.58594	ORP4C	ORP4C [Source:UniProtKB/TrEMBL;Acc:A0A178UJK2]
AT3G54580	-2.59763	-	Proline-rich extensin-like family protein [Source:UniProtKB/TrEMBL;Acc:F4JCZ1]
AT1G66780	-2.60646	DTX8	Protein DETOXIFICATION [Source:UniProtKB/TrEMBL;Acc:A0A178W985]
AT3G62680	-2.60739	PRP3	Proline-rich protein 3 [Source:UniProtKB/Swiss-Prot;Acc:Q9LZJ7]
AT1G11185	-2.65015	-	other RNA [Source:TAIR;Acc:AT1G11185]
AT2G08735	-2.6504	-
AT1G49210	-2.65177	ATL76	E3 ubiquitin-protein ligase ATL76 [Source:UniProtKB/Swiss-Prot;Acc:Q6NML0]
AT1G07367	-2.65626	-
AT2G47270	-2.65648	UPB1	UPB1 [Source:UniProtKB/TrEMBL;Acc:A0A178VV95]
AT1G21320	-2.66068	NSRB	Nuclear speckle RNA-binding protein B [Source:UniProtKB/Swiss-Prot;Acc:F4HWF9]
AT5G39330	-2.68208	-	Gb [Source:UniProtKB/TrEMBL;Acc:Q9FM00]
AT1G20400	-2.70246	-	Protein of unknown function (DUF1204) [Source:TAIR;Acc:AT1G20400]
AT5G53450	-2.70408	PAP14	Probable plastid-lipid-associated protein 14, chloroplastic [Source:UniProtKB/Swiss-Prot;Acc:Q9LV04]
AT1G21360	-2.72452	GLTP2	Glycolipid transfer protein 2 [Source:UniProtKB/Swiss-Prot;Acc:Q6NLQ3]
AT1G25530	-2.7259	-	Lysine histidine transporter-like 6 [Source:UniProtKB/Swiss-Prot;Acc:Q9C6M2]
AT3G23240	-2.74516	ERF1B	Ethylene-responsive transcription factor 1B [Source:UniProtKB/Swiss-Prot;Acc:Q8LDC8]
AT3G49970	-2.74677	-	Putative BTB/POZ domain-containing protein At3g49970 [Source:UniProtKB/Swiss-Prot;Acc:Q9SN21]
AT5G19790	-2.76721	RAP2-11	Ethylene-responsive transcription factor RAP2-11 [Source:UniProtKB/Swiss-Prot;Acc:Q6J9S1]
AT1G52070	-2.77009	JAL10	Jacalin-related lectin 10 [Source:UniProtKB/Swiss-Prot;Acc:Q8GWI7]
novel.201	-2.77086	-	PF04554:Extensin-like region
AT1G12560	-2.77315	EXPA7	EXPA7 [Source:UniProtKB/TrEMBL;Acc:A0A178W749]
AT3G45130	-2.78257	LAS1	Terpene cyclase/mutase family member [Source:UniProtKB/TrEMBL;Acc:A0A1I9LTE4]
AT4G11290	-2.78307	PER39	Peroxidase 39 [Source:UniProtKB/Swiss-Prot;Acc:Q9SUT2]
AT2G28210	-2.78391	ATACA2	ATACA2 [Source:UniProtKB/TrEMBL;Acc:A0A178VW72]
AT4G08770	-2.79256	PER37	Peroxidase 37 [Source:UniProtKB/Swiss-Prot;Acc:Q9LDN9]
AT3G23870	-2.80316	-	Probable magnesium transporter NIPA1 [Source:UniProtKB/Swiss-Prot;Acc:Q9LIR9]
AT1G52120	-2.84334	JAL12	Jacalin-related lectin 12 [Source:UniProtKB/Swiss-Prot;Acc:Q0WMR0]
AT4G34419	-2.86284	-	Uncharacterized protein At4g34420 [Source:UniProtKB/TrEMBL;Acc:Q67YQ7]
novel.155	-2.8665	-	PF07714:Protein tyrosine kinase|PF01657:Salt stress response/antifungal
AT4G38410	-2.88169	-	At4g38410 [Source:UniProtKB/TrEMBL;Acc:Q8GY17]
AT5G06640	-2.93786	-	Proline-rich extensin-like family protein [Source:UniProtKB/TrEMBL;Acc:Q9FG06]
AT5G05500	-2.96377	-	At5g05500 [Source:UniProtKB/TrEMBL;Acc:Q9FFG5]
AT4G01970	-2.9833	AtSTS	stachyose synthase [Source:TAIR;Acc:AT4G01970]
AT2G22860	-2.98905	PSK2	Phytosulfokines 2 [Source:UniProtKB/Swiss-Prot;Acc:O81003]
AT2G34610	-2.99828	-	Cotton fiber protein [Source:UniProtKB/TrEMBL;Acc:Q8VYN4]
AT1G60750	-3.03098	-	Probable aldo-keto reductase 6 [Source:UniProtKB/Swiss-Prot;Acc:F4HPY8]
AT1G53940	-3.04804	GLIP2	GDSL esterase/lipase 2 [Source:UniProtKB/Swiss-Prot;Acc:Q9SYF0]
AT3G54590	-3.09074	EXT2	Extensin-2 [Source:UniProtKB/Swiss-Prot;Acc:Q9M1G9]
AT2G48090	-3.10244	-	unknown protein; FUNCTIONS IN: molecular_function unknown; INVOLVED IN: biological_process unknown; LOCATED IN: chloroplast; EXPRESSED IN: male gametophyte, root, flower, carpel; EXPRESSED DURING: 4 anthesis, petal differentiation and expansion stag /.../ 3 Blast hits to 3 proteins in 1 species: Archae - 0; Bacteria - 0; Metazoa - 0; Fungi - 0; Plants - 3; Viruses - 0; Other Eukaryotes - 0 (sourc…
AT1G06837	-3.13818	-
AT2G25240	-3.14395	-	Serpin-Z10 [Source:UniProtKB/Swiss-Prot;Acc:Q9SIR9]
AT5G57540	-3.15462	XTH13	Putative xyloglucan endotransglucosylase/hydrolase protein 13 [Source:UniProtKB/Swiss-Prot;Acc:Q9FKL8]
AT2G01200	-3.15864	IAA32	Auxin-responsive protein IAA32 [Source:UniProtKB/Swiss-Prot;Acc:Q8RYC6]
AT3G05955	-3.17547	-
AT4G35720	-3.17649	-	DUF241 domain protein, putative (DUF241) [Source:UniProtKB/TrEMBL;Acc:O81803]
AT5G67400	-3.28413	PER73	Peroxidase [Source:UniProtKB/TrEMBL;Acc:A3KPG1]
AT5G49690	-3.30493	UGT91C1	UDP-glycosyltransferase 91C1 [Source:UniProtKB/Swiss-Prot;Acc:Q9LTA3]
AT3G23120	-3.33519	AtRLP38	Receptor-like protein 38 [Source:UniProtKB/Swiss-Prot;Acc:Q9LS79]
AT1G12040	-3.34679	LRX1	Leucine-rich repeat extensin-like protein 1 [Source:UniProtKB/Swiss-Prot;Acc:O65375]
AT5G57530	-3.39354	XTH12	Probable xyloglucan endotransglucosylase/hydrolase protein 12 [Source:UniProtKB/Swiss-Prot;Acc:Q9FKL9]
AT1G43160	-3.40584	RAP2-6	Ethylene-responsive transcription factor RAP2-6 [Source:UniProtKB/Swiss-Prot;Acc:Q7G1L2]
AT1G11190	-3.42823	ENDO1	ENDO1 [Source:UniProtKB/TrEMBL;Acc:A0A178WKD4]
AT1G22150	-3.54458	SULTR1;3	Sulfate transporter 1.3 [Source:UniProtKB/Swiss-Prot;Acc:Q9FEP7]
AT5G54370	-3.55054	-	At5g54370 [Source:UniProtKB/TrEMBL;Acc:Q9FG54]
AT1G19530	-3.57223	-	DNA polymerase epsilon catalytic subunit A [Source:UniProtKB/TrEMBL;Acc:Q93WK6]
AT1G73805	-3.5898	SARD1	Protein SAR DEFICIENT 1 [Source:UniProtKB/Swiss-Prot;Acc:Q9C9T2]
AT4G22080	-3.59887	RHS14	Probable pectate lyase 16 [Source:UniProtKB/Swiss-Prot;Acc:O65456]
AT5G63660	-3.6264	PDF2.5	Defensin-like protein 6 [Source:UniProtKB/Swiss-Prot;Acc:Q9FFP8]
AT3G45280	-3.62736	SYP72	SYP72 [Source:UniProtKB/TrEMBL;Acc:A0A178VLS6]
AT1G10225	-3.74727	-	Transmembrane protein [Source:UniProtKB/TrEMBL;Acc:Q56YG0]
AT1G54970	-3.84029	PRP1	Proline-rich protein 1 [Source:UniProtKB/Swiss-Prot;Acc:Q9FZ35]
AT5G06630	-3.84091	-	Proline-rich extensin-like family protein [Source:UniProtKB/TrEMBL;Acc:F4K3X4]
AT1G43010	-3.85087	-	Putative pentatricopeptide repeat-containing protein At1g43010 [Source:UniProtKB/Swiss-Prot;Acc:Q9C545]
AT5G49620	-3.85106	AtMYB78	myb domain protein 78 [Source:TAIR;Acc:AT5G49620]
AT4G30420	-3.86541	-	WAT1-related protein [Source:UniProtKB/TrEMBL;Acc:A0A1P8B4H5]
AT2G27550	-3.87051	CEN	Protein CENTRORADIALIS-like [Source:UniProtKB/Swiss-Prot;Acc:Q9ZNV5]
novel.12	-3.95357	-	PF00141:Peroxidase
AT1G13608	-3.96812	-	Putative defensin-like protein 288 [Source:UniProtKB/Swiss-Prot;Acc:Q2V4N5]
AT2G46990	-3.97829	IAA20	Auxin-responsive protein [Source:UniProtKB/TrEMBL;Acc:A0A178W181]
AT1G64160	-4.04636	DIR5	Dirigent protein 5 [Source:UniProtKB/Swiss-Prot;Acc:Q9SH66]
AT4G28800	-4.13596	-	basic helix-loop-helix (bHLH) DNA-binding superfamily protein [Source:TAIR;Acc:AT4G28800]
AT1G69240	-4.26203	MES15	RHS9 [Source:UniProtKB/TrEMBL;Acc:A0A178W505]
AT1G07430	-4.30242	AIP1	Protein phosphatase 2C 3 [Source:UniProtKB/Swiss-Prot;Acc:Q9LNW3]
AT4G25220	-4.34752	RHS15	Putative glycerol-3-phosphate transporter 2 [Source:UniProtKB/Swiss-Prot;Acc:Q9SB41]
AT3G03660	-4.36796	WOX11	WUSCHEL related homeobox 11 [Source:UniProtKB/TrEMBL;Acc:A0A1I9LND8]
AT3G53200	-4.57517	MYB27	Transcription factor MYB27 [Source:UniProtKB/Swiss-Prot;Acc:Q9SCP1]
AT3G60280	-4.58102	UCC3	Uclacyanin-3 [Source:UniProtKB/Swiss-Prot;Acc:Q96316]
novel.80	-4.65279	-	PF03004:Plant transposase (Ptta/En/Spm family)
AT4G28850	-4.69053	XTH26	Probable xyloglucan endotransglucosylase/hydrolase protein 26 [Source:UniProtKB/Swiss-Prot;Acc:Q9SVV2]
AT4G00130	-4.70438	-	Probable transcription factor At4g00130 [Source:UniProtKB/Swiss-Prot;Acc:Q1PED2]
AT2G30660	-4.70677	-	Probable 3-hydroxyisobutyryl-CoA hydrolase 3 [Source:UniProtKB/Swiss-Prot;Acc:Q6NMB0]
AT1G27610	-4.73645	-	unknown protein; FUNCTIONS IN: molecular_function unknown; INVOLVED IN: biological_process unknown; LOCATED IN: chloroplast; EXPRESSED IN: 11 plant structures; EXPRESSED DURING: LP.04 four leaves visible, 4 anthesis, 4 leaf senescence stage, petal d /.../ntiation and expansion stage, D bilateral stage; Has 1 Blast hits to 1 proteins in 1 species: Archae - 0; Bacteria - 0; Metazoa - 0; Fungi - 0; …
AT2G42850	-4.7887	CYP718	CYP718 [Source:UniProtKB/TrEMBL;Acc:A0A178VUF2]
AT1G75160	-4.87887	-	Protein of unknown function (DUF620) [Source:TAIR;Acc:AT1G75160]
AT2G42440	-5.01808	LBD17	LOB domain-containing protein 17 [Source:UniProtKB/Swiss-Prot;Acc:Q9SLB6]
AT1G66390	-5.06765	MYB90	Transcription factor MYB90 [Source:UniProtKB/Swiss-Prot;Acc:Q9ZTC3]
AT5G24240	-5.08122	PI4KG3	Phosphatidylinositol 4-kinase gamma 3 [Source:UniProtKB/Swiss-Prot;Acc:Q9FNF8]
AT1G50060	-5.09137	-	CAP (Cysteine-rich secretory proteins, Antigen 5, and Pathogenesis-related 1 protein) superfamily protein [Source:UniProtKB/TrEMBL;Acc:Q9LPM7]
AT4G20190	-5.19677	-	Uncharacterized protein AT4g20190 [Source:UniProtKB/TrEMBL;Acc:O65433]
AT3G01730	-5.19852	-	F28J7.6 protein [Source:UniProtKB/TrEMBL;Acc:Q9S7S5]
AT3G47740	-5.25412	ABCA3	ABC transporter A family member 3 [Source:UniProtKB/Swiss-Prot;Acc:Q1PEH6]
AT5G03435	-5.28323	-	Anthranilate phosphoribosyltransferase-like protein [Source:UniProtKB/TrEMBL;Acc:Q9LZE5]
AT3G50330	-5.29863	HEC2	Transcription factor HEC2 [Source:UniProtKB/Swiss-Prot;Acc:Q9SND4]
AT3G15700	-5.3693	-	P-loop containing nucleoside triphosphate hydrolases superfamily protein [Source:TAIR;Acc:AT3G15700]
AT4G23350	-5.3887	-	Protein of Unknown Function (DUF239) [Source:TAIR;Acc:AT4G23350]
AT5G28510	-5.46369	BGLU24	Beta-glucosidase 24 [Source:UniProtKB/Swiss-Prot;Acc:Q9LKR7]
AT1G60050	-5.54163	-	WAT1-related protein [Source:UniProtKB/TrEMBL;Acc:A0A178WGH0]
AT4G37160	-5.72467	sks15	Sks15 [Source:UniProtKB/TrEMBL;Acc:A0A178UTS2]
AT5G54000	-5.90199	-	2-oxoglutarate (2OG) and Fe(II)-dependent oxygenase superfamily protein [Source:UniProtKB/TrEMBL;Acc:Q9FN27]
AT5G39120	-5.97892	-	Germin-like protein subfamily 1 member 15 [Source:UniProtKB/Swiss-Prot;Acc:Q9FIC9]
AT2G05510	-6.19562	-	At2g05510 [Source:UniProtKB/TrEMBL;Acc:Q9SL16]
AT5G09370	-6.31939	-	Bifunctional inhibitor/lipid-transfer protein/seed storage 2S albumin superfamily protein [Source:UniProtKB/TrEMBL;Acc:Q9FY78]
AT3G05770	-6.32709	-	F10A16.6 protein [Source:UniProtKB/TrEMBL;Acc:Q9M9L9]
AT3G05950	-6.35319	-	Germin-like protein subfamily 1 member 7 [Source:UniProtKB/Swiss-Prot;Acc:Q9SFF9]
AT1G13607	-6.6798	-	Defensin-like protein 286 [Source:UniProtKB/Swiss-Prot;Acc:Q2L6T6]
AT1G33950	-6.86518	IAN7	Immune-associated nucleotide-binding protein 7 [Source:UniProtKB/Swiss-Prot;Acc:Q9C8V2]
AT5G19890	-7.09007	PER59	Peroxidase 59 [Source:UniProtKB/Swiss-Prot;Acc:Q39034]
AT2G27535	-7.19352	-	Ribosomal protein L10A family protein [Source:UniProtKB/TrEMBL;Acc:Q8VYN3]
AT5G39110	-7.4378	-	Germin-like protein subfamily 1 member 14 [Source:UniProtKB/Swiss-Prot;Acc:Q9FID0]
AT4G33720	-9.68665	-	AT4g33720 [Source:UniProtKB/TrEMBL;Acc:O81888]
AT1G49570	-10.698	PER10	Peroxidase [Source:UniProtKB/TrEMBL;Acc:A0A178WK78]

## Sheet: ctr1-1EMS64_vs_ctr1-1
gene_id	log2FoldChange	gene_name	gene_description
AT3G22360	9.11877	AOX1B	Ubiquinol oxidase 1b, mitochondrial [Source:UniProtKB/Swiss-Prot;Acc:O23913]
AT4G12735	8.01542	-	At4g12735 [Source:UniProtKB/TrEMBL;Acc:Q8LCC1]
AT3G54530	7.89212	-	Putative uncharacterized protein [Source:UniProtKB/TrEMBL;Acc:Q1PEF3]
AT1G26790	7.83503	-	Dof-type zinc finger DNA-binding family protein [Source:TAIR;Acc:AT1G26790]
AT5G24640	7.67931	-	Gb [Source:UniProtKB/TrEMBL;Acc:Q9FLU0]
AT2G04070	7.67414	DTX4	Protein DETOXIFICATION 4 [Source:UniProtKB/Swiss-Prot;Acc:Q9SIA3]
AT2G47520	7.60724	ERF071	Ethylene-responsive transcription factor ERF071 [Source:UniProtKB/Swiss-Prot;Acc:O22259]
AT3G01345	7.22543	-	Expressed protein [Source:UniProtKB/TrEMBL;Acc:Q3EBD7]
AT3G61111	7.2119	-	40S ribosomal protein S27 [Source:UniProtKB/TrEMBL;Acc:B3H5X2]
AT4G05018	6.87352	-	unknown protein; FUNCTIONS IN: molecular_function unknown; INVOLVED IN: biological_process unknown; LOCATED IN: endomembrane system; BEST Arabidopsis thaliana protein match is: unknown protein (TAIR:AT4G21500.1); Has 30201 Blast hits to 17322 protei /.../780 species: Archae - 12; Bacteria - 1396; Metazoa - 17338; Fungi - 3422; Plants - 5037; Viruses - 0; Other Eukaryotes - 2996 (source: NCBI BLin…
AT3G29970	6.78623	-	B12D protein [Source:UniProtKB/TrEMBL;Acc:Q9LJ47]
ENSRNA049493787	6.75611	U2	U2 spliceosomal RNA
AT1G30170	6.65544	-	Uncharacterized protein T2H7.3 [Source:UniProtKB/TrEMBL;Acc:Q9C6Z8]
AT5G24080	6.50667	-	G-type lectin S-receptor-like serine/threonine-protein kinase At5g24080 [Source:UniProtKB/Swiss-Prot;Acc:Q9FLV4]
AT2G42065	6.46972	-	DnaJ domain protein [Source:UniProtKB/TrEMBL;Acc:A0A1P8AYV4]
AT5G54450	6.36883	-	Putative uncharacterized protein [Source:UniProtKB/TrEMBL;Acc:Q9LSR0]
AT3G54520	6.35349	-	Putative uncharacterized protein [Source:UniProtKB/TrEMBL;Acc:Q6DYC5]
AT1G54870	6.10844	-	NAD(P)-binding Rossmann-fold superfamily protein [Source:TAIR;Acc:AT1G54870]
novel.130	6.05963	-	PF14244:gag-polypeptide of LTR copia-type|PF03732:Retrotransposon gag protein|PF13976:GAG-pre-integrase domain
AT3G16555	6.02742	-	Putative F-box/LRR-repeat protein At3g16555 [Source:UniProtKB/Swiss-Prot;Acc:Q9LUS9]
AT1G59950	5.9073	-	Aldo/keto reductase [Source:UniProtKB/TrEMBL;Acc:Q1PFI5]
AT1G05680	5.90217	UGT74E2	Glycosyltransferase (Fragment) [Source:UniProtKB/TrEMBL;Acc:A0A0K1SBE8]
AT1G66570	5.89878	SUC7	Sucrose transport protein SUC7 [Source:UniProtKB/Swiss-Prot;Acc:Q67YF8]
AT2G41730	5.80418	-	Calcium-binding site protein [Source:UniProtKB/TrEMBL;Acc:O22947]
AT3G09525	5.78634	-
AT4G05380	5.77826	-	P-loop containing nucleoside triphosphate hydrolases superfamily protein [Source:TAIR;Acc:AT4G05380]
novel.112	5.7683	-	-
AT2G18193	5.7315	-	AAA-ATPase At2g18193 [Source:UniProtKB/Swiss-Prot;Acc:Q8GW96]
AT5G13210	5.72062	-	AT5g13210/T31B5_30 [Source:UniProtKB/TrEMBL;Acc:Q9LYV5]
AT2G20800	5.71382	NDB4	External alternative NAD(P)H-ubiquinone oxidoreductase B4, mitochondrial [Source:UniProtKB/Swiss-Prot;Acc:Q9SKT7]
AT5G55270	5.70216	-	Putative uncharacterized protein [Source:UniProtKB/TrEMBL;Acc:Q9FLN7]
AT5G55150	5.64433	-	Putative F-box protein At5g55150 [Source:UniProtKB/Swiss-Prot;Acc:Q9FLP7]
AT2G21640	5.58332	-	Marker for oxidative stress response protein [Source:UniProtKB/TrEMBL;Acc:Q9SIJ6]
AT1G22240	5.55428	APUM8	Putative pumilio homolog 8, chloroplastic [Source:UniProtKB/Swiss-Prot;Acc:Q9LM20]
AT3G01600	5.54717	anac044	NAC domain containing protein 44 [Source:UniProtKB/TrEMBL;Acc:F4J4R5]
AT2G03130	5.54476	-	50S ribosomal protein L7/L12 [Source:UniProtKB/TrEMBL;Acc:O81061]
AT1G67265	5.54157	DVL3	DVL3 [Source:UniProtKB/TrEMBL;Acc:Q6X5U0]
AT3G58150	5.5136	-	Optic atrophy 3 protein (OPA3) [Source:UniProtKB/TrEMBL;Acc:F4J4P1]
AT5G44420	5.42478	PDF1.2A	Defensin-like protein 16 [Source:UniProtKB/Swiss-Prot;Acc:Q9FI23]
AT5G06980	5.42413	-	unknown protein; BEST Arabidopsis thaliana protein match is: unknown protein (TAIR:AT3G12320.1); Has 30201 Blast hits to 17322 proteins in 780 species: Archae - 12; Bacteria - 1396; Metazoa - 17338; Fungi - 3422; Plants - 5037; Viruses - 0; Other Eu /.../es - 2996 (source: NCBI BLink). [Source:TAIR;Acc:AT5G06980]
AT2G20720	5.38264	-	At2g20720 [Source:UniProtKB/TrEMBL;Acc:Q8L705]
AT1G75830	5.36401	PDF1.1	Defensin-like protein 13 [Source:UniProtKB/Swiss-Prot;Acc:P30224]
AT5G37490	5.30664	PUB21	U-box domain-containing protein 21 [Source:UniProtKB/Swiss-Prot;Acc:Q5PNY6]
AT2G43960	5.26089	-	At2g43960 [Source:UniProtKB/TrEMBL;Acc:Q58FX2]
AT2G17850	5.20854	-	Rhodanese/Cell cycle control phosphatase superfamily protein [Source:TAIR;Acc:AT2G17850]
AT5G52930	5.17682	-	Expressed protein [Source:UniProtKB/TrEMBL;Acc:Q9FLW8]
AT5G53230	5.13756	-	Putative uncharacterized protein [Source:UniProtKB/TrEMBL;Acc:Q9FK18]
AT5G54550	5.04115	-	Putative uncharacterized protein [Source:UniProtKB/TrEMBL;Acc:Q9FIU9]
AT4G21490	5.03961	NDB3	External alternative NAD(P)H-ubiquinone oxidoreductase B3, mitochondrial [Source:UniProtKB/Swiss-Prot;Acc:F4JJJ3]
AT2G18190	4.98312	-	AAA-ATPase At2g18190 [Source:UniProtKB/Swiss-Prot;Acc:F4IQG2]
AT2G04066	4.95749	-	MATE efflux family protein [Source:UniProtKB/TrEMBL;Acc:Q8S8A9]
AT3G20160	4.89325	-	Geranylgeranyl pyrophosphate synthase 10, mitochondrial [Source:UniProtKB/Swiss-Prot;Acc:Q9LJY2]
AT5G62490	4.86742	HVA22B	HVA22-like protein b [Source:UniProtKB/Swiss-Prot;Acc:Q9SYX7]
AT4G33070	4.86436	PDC1	Pyruvate decarboxylase 1 [Source:UniProtKB/Swiss-Prot;Acc:O82647]
AT3G49540	4.86056	-	At3g49540 [Source:UniProtKB/TrEMBL;Acc:Q9SCK5]
AT2G04050	4.79088	DTX3	Protein DETOXIFICATION 3 [Source:UniProtKB/Swiss-Prot;Acc:Q9SIA4]
AT5G59390	4.72051	-	Transcription regulator-like [Source:UniProtKB/TrEMBL;Acc:Q9LTJ0]
AT5G09570	4.68962	-	At5g09570 [Source:UniProtKB/TrEMBL;Acc:Q9LXC2]
AT2G31425	4.66281	-	Plant invertase/pectin methylesterase inhibitor superfamily protein [Source:UniProtKB/TrEMBL;Acc:Q2V441]
AT3G12320	4.64378	LNK3	LNK3 [Source:UniProtKB/TrEMBL;Acc:A0A178VJK8]
AT5G67310	4.63872	CYP81G1	At5g67310 [Source:UniProtKB/TrEMBL;Acc:Q8GZ20]
AT3G28570	4.59825	-	P-loop containing nucleoside triphosphate hydrolases superfamily protein [Source:UniProtKB/TrEMBL;Acc:A0A1I9LRU0]
AT4G04490	4.5593	CRK36	Cysteine-rich receptor-like protein kinase 36 [Source:UniProtKB/Swiss-Prot;Acc:Q9XEC6]
AT1G04560	4.50213	-	AWPM-19-like family protein [Source:UniProtKB/TrEMBL;Acc:O23029]
AT3G09450	4.49068	-	F3L24.34 protein [Source:UniProtKB/TrEMBL;Acc:Q9S710]
novel.14	4.40974	-	-
AT4G06935	4.24603	-
AT2G45570	4.24253	CYP76C2	Cytochrome P450 76C2 [Source:UniProtKB/Swiss-Prot;Acc:O64637]
AT5G60470	4.1473	-	C2H2 and C2HC zinc fingers superfamily protein [Source:TAIR;Acc:AT5G60470]
AT5G62480	4.12009	GSTU9	Glutathione S-transferase U9 [Source:UniProtKB/Swiss-Prot;Acc:Q9FUT0]
AT5G64170	4.06047	LNK1	Protein LNK1 [Source:UniProtKB/Swiss-Prot;Acc:A8MQN2]
AT3G48850	4.04172	MPT2	Mitochondrial phosphate carrier protein 2, mitochondrial [Source:UniProtKB/Swiss-Prot;Acc:Q9M2Z8]
AT4G26260	4.03953	MIOX4	MIOX4 [Source:UniProtKB/TrEMBL;Acc:A0A178V1J3]
AT1G72000	4.03122	INVF	Probable alkaline/neutral invertase F [Source:UniProtKB/Swiss-Prot;Acc:Q9C560]
AT2G03760	4.0199	SOT12	Cytosolic sulfotransferase 12 [Source:UniProtKB/Swiss-Prot;Acc:P52839]
AT2G05070	4.01171	LHCB2.2	Chlorophyll a-b binding protein 2.2, chloroplastic [Source:UniProtKB/Swiss-Prot;Acc:Q9S7J7]
AT4G08555	4.00864	-	At4g08555 [Source:UniProtKB/TrEMBL;Acc:Q8GWL6]
AT2G32020	4.00402	-	Acyl-CoA N-acyltransferases (NAT) superfamily protein [Source:UniProtKB/TrEMBL;Acc:Q9SKZ7]
AT1G77120	3.99674	ADH1	Alcohol dehydrogenase class-P [Source:UniProtKB/Swiss-Prot;Acc:P06525]
AT2G21450	3.98934	CHR34	chromatin remodeling 34 [Source:TAIR;Acc:AT2G21450]
AT4G24000	3.97961	CSLG2	Glycosyltransferase (Fragment) [Source:UniProtKB/TrEMBL;Acc:W8Q6J0]
AT3G50770	3.96543	CML41	Probable calcium-binding protein CML41 [Source:UniProtKB/Swiss-Prot;Acc:Q8L3R2]
AT2G16060	3.96309	AHB1	Non-symbiotic hemoglobin 1 [Source:UniProtKB/Swiss-Prot;Acc:O24520]
AT3G50930	3.94897	HSR4	Protein HYPER-SENSITIVITY-RELATED 4 [Source:UniProtKB/Swiss-Prot;Acc:Q8VZG2]
AT4G34210	3.94822	ASK11	SKP1-like protein 11 [Source:UniProtKB/Swiss-Prot;Acc:O49484]
AT2G37770	3.93151	AKR4C9	NADPH-dependent aldo-keto reductase, chloroplastic [Source:UniProtKB/Swiss-Prot;Acc:Q0PGJ6]
AT1G71920	3.92648	HISN6A	Histidinol-phosphate aminotransferase 2, chloroplastic [Source:UniProtKB/Swiss-Prot;Acc:P0DI07]
AT4G21745	3.92368	RIC11	CRIB domain-containing protein RIC11 [Source:UniProtKB/Swiss-Prot;Acc:Q0WL69]
AT1G29920	3.91674	LHCB1.1	Chlorophyll a-b binding protein 3, chloroplastic [Source:UniProtKB/Swiss-Prot;Acc:Q8VZ87]
AT2G46790	3.90183	APRR9	Two-component response regulator-like APRR9 [Source:UniProtKB/Swiss-Prot;Acc:Q8L500]
AT2G05100	3.90118	LHCB2.1	photosystem II light harvesting complex gene 2.1 [Source:TAIR;Acc:AT2G05100]
AT5G44270	3.86532	-	Similarity to unknown protein [Source:UniProtKB/TrEMBL;Acc:Q9FKW1]
AT3G25655	3.82648	IDL1	Protein IDA-LIKE 1 [Source:UniProtKB/Swiss-Prot;Acc:Q29PV4]
AT1G71280	3.77277	RH55	DEAD-box ATP-dependent RNA helicase 55 [Source:UniProtKB/Swiss-Prot;Acc:Q9FVV4]
AT2G31420	3.73521	-	B3 domain-containing protein At2g31420 [Source:UniProtKB/Swiss-Prot;Acc:Q9SIC7]
AT5G51440	3.70664	HSP23.5	23.5 kDa heat shock protein, mitochondrial [Source:UniProtKB/Swiss-Prot;Acc:Q9FGM9]
AT3G61090	3.70385	-	At3g61090 [Source:UniProtKB/TrEMBL;Acc:Q9LEW7]
AT1G15415	3.69986	-	F9L1.37 [Source:UniProtKB/TrEMBL;Acc:Q9XI27]
AT4G16820	3.6877	PLA-I{beta]2	Phospholipase A1-Ibeta2, chloroplastic [Source:UniProtKB/Swiss-Prot;Acc:O23522]
AT5G52940	3.67029	-	Putative uncharacterized protein [Source:UniProtKB/TrEMBL;Acc:Q9FLW7]
ENSRNA049493783	3.65611	Plant_U3	Plant small nucleolar RNA U3
AT1G70440	3.64496	SRO3	Probable inactive poly [ADP-ribose] polymerase SRO3 [Source:UniProtKB/Swiss-Prot;Acc:O64592]
AT1G33760	3.6285	ERF022	Ethylene-responsive transcription factor ERF022 [Source:UniProtKB/Swiss-Prot;Acc:Q9LQ28]
AT4G27580	3.62054	-	At4g27580 [Source:UniProtKB/TrEMBL;Acc:Q8L9A7]
AT4G37370	3.61397	CYP81D8	Cytochrome P450, family 81, subfamily D, polypeptide 8 [Source:UniProtKB/TrEMBL;Acc:Q9SZT7]
AT2G16005	3.58791	ROSY1	MD-2-related lipid-recognition protein ROSY1 [Source:UniProtKB/Swiss-Prot;Acc:Q9AST8]
AT2G18720	3.554	-	Translation elongation factor EF1A/initiation factor IF2gamma family protein [Source:UniProtKB/TrEMBL;Acc:F4IRF5]
AT3G09545	3.54654	-
AT1G24095	3.53542	-	Putative thiol-disulfide oxidoreductase DCC [Source:UniProtKB/TrEMBL;Acc:Q9LR85]
AT4G12545	3.52881	AIR1B	Putative lipid-binding protein AIR1B [Source:UniProtKB/Swiss-Prot;Acc:Q9ZSP6]
AT1G73870	3.52362	COL7	Zinc finger protein CONSTANS-LIKE 7 [Source:UniProtKB/Swiss-Prot;Acc:Q9C9A9]
AT3G54500	3.52141	-	BEST Arabidopsis thaliana protein match is: dentin sialophosphoprotein-related (TAIR:AT5G64170.1); Has 183 Blast hits to 175 proteins in 44 species: Archae - 0; Bacteria - 4; Metazoa - 38; Fungi - 11; Plants - 120; Viruses - 0; Other Eukaryotes - 10 /.../ce: NCBI BLink). [Source:TAIR;Acc:AT3G54500]
AT3G44830	3.51562	PDAT2	Putative phospholipid:diacylglycerol acyltransferase 2 [Source:UniProtKB/Swiss-Prot;Acc:Q9FYC7]
AT1G43800	3.51287	S-ACP-DES6	Stearoyl-[acyl-carrier-protein] 9-desaturase 6, chloroplastic [Source:UniProtKB/Swiss-Prot;Acc:Q84VY3]
AT2G36750	3.50132	UGT73C1	UDP-glycosyltransferase 73C1 [Source:UniProtKB/Swiss-Prot;Acc:Q9ZQ99]
AT5G22530	3.47239	-	Uncharacterized protein At5g22530 [Source:UniProtKB/TrEMBL;Acc:Q9FK86]
AT5G44306	3.46552	-	unknown protein; Has 30201 Blast hits to 17322 proteins in 780 species: Archae - 12; Bacteria - 1396; Metazoa - 17338; Fungi - 3422; Plants - 5037; Viruses - 0; Other Eukaryotes - 2996 (source: NCBI BLink). [Source:TAIR;Acc:AT5G44306]
AT3G46090	3.43848	ZAT7	ZAT7 [Source:UniProtKB/TrEMBL;Acc:A0A178VI57]
AT3G27250	3.43812	-	At3g27250 [Source:UniProtKB/TrEMBL;Acc:Q9LK28]
AT5G40040	3.39722	RPP2E	60S acidic ribosomal protein P2-5 [Source:UniProtKB/Swiss-Prot;Acc:Q9LUK2]
AT3G45730	3.38336	-	Uncharacterized protein At3g45730 [Source:UniProtKB/TrEMBL;Acc:Q9M170]
AT1G10585	3.37996	BHLH167	Transcription factor bHLH167 [Source:UniProtKB/Swiss-Prot;Acc:F4I4E1]
AT3G29250	3.37887	SDR4	Short-chain dehydrogenase reductase 4 [Source:UniProtKB/Swiss-Prot;Acc:F4J2Z7]
AT5G33355	3.372	-	Defensin-like protein 207 [Source:UniProtKB/Swiss-Prot;Acc:Q3E8R5]
AT3G27690	3.36763	LHCB2.4	Chlorophyll a-b binding protein, chloroplastic [Source:UniProtKB/TrEMBL;Acc:A0A1I9LMB4]
AT2G31083	3.35716	CLE5	CLAVATA3/ESR-RELATED 5 [Source:TAIR;Acc:AT2G31083]
AT4G36105	3.33998	-	unknown protein; FUNCTIONS IN: molecular_function unknown; INVOLVED IN: biological_process unknown; LOCATED IN: nucleus; EXPRESSED IN: 6 plant structures; EXPRESSED DURING: LP.04 four leaves visible, 4 anthesis, petal differentiation and expansion s /.../BEST Arabidopsis thaliana protein match is: unknown protein (TAIR:AT2G17990.1); Has 30201 Blast hits to 17322 proteins in 780 species: Archae - …
AT1G03660	3.32431	-	Ankyrin-repeat containing protein [Source:UniProtKB/TrEMBL;Acc:F4I2G0]
AT5G58610	3.26097	-	Gb [Source:UniProtKB/TrEMBL;Acc:Q9LUZ5]
AT5G54470	3.25904	-	BBX29 [Source:UniProtKB/TrEMBL;Acc:A0A178UJV0]
AT3G59930	3.23764	-	Defensin-like protein 206 [Source:UniProtKB/Swiss-Prot;Acc:Q94JR6]
AT5G61160	3.22844	ACT	Agmatine coumaroyltransferase [Source:UniProtKB/Swiss-Prot;Acc:Q9FNP9]
AT1G21520	3.21543	-	Uncharacterized protein At1g21520 [Source:UniProtKB/TrEMBL;Acc:Q8GYE6]
AT5G37500	3.21504	GORK	gated outwardly-rectifying K+ channel [Source:TAIR;Acc:AT5G37500]
AT2G38250	3.20999	GT-3B	Trihelix transcription factor GT-3b [Source:UniProtKB/Swiss-Prot;Acc:O80450]
AT2G36800	3.1996	UGT73C5	Glycosyltransferase (Fragment) [Source:UniProtKB/TrEMBL;Acc:W8Q3B1]
AT1G75040	3.17864	PR5	Pathogenesis-related protein 5 [Source:UniProtKB/Swiss-Prot;Acc:P28493]
AT1G64795	3.15307	-
AT5G54100	3.13461	-	At5g54100 [Source:UniProtKB/TrEMBL;Acc:Q9LVW0]
novel.186	3.13315	-	PF00297:Ribosomal protein L3
AT3G54510	3.11237	-	Hyperosmolality-gated Ca2+ permeable channel 2.5 [Source:UniProtKB/TrEMBL;Acc:A0A097NUQ7]
AT5G10380	3.09629	ATL55	E3 ubiquitin-protein ligase RING1 [Source:UniProtKB/Swiss-Prot;Acc:Q9LX93]
AT3G28580	3.08894	-	AAA-ATPase At3g28580 [Source:UniProtKB/Swiss-Prot;Acc:Q9LJJ7]
AT5G47450	3.08771	TIP2-3	Aquaporin TIP2-3 [Source:UniProtKB/Swiss-Prot;Acc:Q9FGL2]
AT1G17180	3.08687	GSTU25	Glutathione S-transferase U25 [Source:UniProtKB/Swiss-Prot;Acc:Q9SHH7]
AT1G12805	3.07102	-	Nucleotide binding protein [Source:UniProtKB/TrEMBL;Acc:Q3EDD5]
AT1G51920	3.0274	-	unknown protein; FUNCTIONS IN: molecular_function unknown; INVOLVED IN: biological_process unknown; LOCATED IN: endomembrane system; EXPRESSED IN: stem, stamen; EXPRESSED DURING: 4 anthesis; Has 22 Blast hits to 22 proteins in 5 species: Archae - 0; /.../ria - 0; Metazoa - 0; Fungi - 0; Plants - 22; Viruses - 0; Other Eukaryotes - 0 (source: NCBI BLink). [Source:TAIR;Acc:AT1G51920]
AT5G62430	2.98434	CDF1	Cyclic dof factor 1 [Source:UniProtKB/Swiss-Prot;Acc:Q8W1E3]
AT1G71520	2.96793	ERF020	Ethylene-responsive transcription factor ERF020 [Source:UniProtKB/Swiss-Prot;Acc:Q9C9I8]
AT3G55240	2.95451	-	Uncharacterized protein At3g55240 [Source:UniProtKB/TrEMBL;Acc:Q9M3C7]
AT5G59170	2.94863	-	Proline-rich extensin-like family protein [Source:UniProtKB/TrEMBL;Acc:Q84JV0]
AT5G52570	2.9477	BETA-OHASE 2	Beta-carotene 3-hydroxylase 2, chloroplastic [Source:UniProtKB/Swiss-Prot;Acc:Q9LTG0]
AT2G21910	2.94562	CYP96A5	Cytochrome P450, family 96, subfamily A, polypeptide 5 [Source:UniProtKB/TrEMBL;Acc:Q9SJ08]
AT5G60250	2.93727	-	RBR-type E3 ubiquitin transferase [Source:UniProtKB/TrEMBL;Acc:Q9LSS2]
AT3G01830	2.93302	CML40	Probable calcium-binding protein CML40 [Source:UniProtKB/Swiss-Prot;Acc:Q9SGI8]
AT3G02550	2.93188	LBD41	LOB domain-containing protein 41 [Source:UniProtKB/Swiss-Prot;Acc:Q9M886]
AT2G05914	2.9286	-	Potential natural antisense gene, locus overlaps with AT2G05915 [Source:TAIR;Acc:AT2G05914]
AT3G27630	2.91421	SMR7	Cyclin-dependent protein kinase inhibitor SMR7 [Source:UniProtKB/Swiss-Prot;Acc:Q9LVX6]
AT3G47500	2.91031	CDF3	Cyclic dof factor 3 [Source:UniProtKB/Swiss-Prot;Acc:Q8LFV3]
AT1G65870	2.90917	DIR21	Dirigent protein 21 [Source:UniProtKB/Swiss-Prot;Acc:Q9SS03]
AT1G32960	2.87849	SBT3.3	Subtilisin-like protease SBT3.3 [Source:UniProtKB/Swiss-Prot;Acc:Q9MAP5]
AT2G21820	2.85779	-	At2g21820 [Source:UniProtKB/TrEMBL;Acc:Q9SJ17]
AT1G17960	2.84831	-	Probable threonine--tRNA ligase, cytoplasmic [Source:UniProtKB/Swiss-Prot;Acc:Q8GZ45]
AT3G22370	2.84821	AOX1A	Ubiquinol oxidase 1a, mitochondrial [Source:UniProtKB/Swiss-Prot;Acc:Q39219]
novel.202	2.8444	-	-
AT1G42980	2.82498	FH12	Formin-like protein 12 [Source:UniProtKB/Swiss-Prot;Acc:Q9C7S1]
AT3G26830	2.81869	CYP71B15	Bifunctional dihydrocamalexate synthase/camalexin synthase [Source:UniProtKB/Swiss-Prot;Acc:Q9LW27]
AT3G13080	2.81257	ABCC3	MRP3 [Source:UniProtKB/TrEMBL;Acc:A0A178VHA7]
AT4G24110	2.81068	-	NADP-specific glutamate dehydrogenase [Source:UniProtKB/TrEMBL;Acc:O22980]
AT3G15357	2.78506	-	At3g15357 [Source:UniProtKB/TrEMBL;Acc:Q8LDR8]
AT3G20978	2.7774	-	other RNA [Source:TAIR;Acc:AT3G20978]
AT1G56060	2.76914	-	unknown protein; BEST Arabidopsis thaliana protein match is: unknown protein (TAIR:AT2G32210.1); Has 180 Blast hits to 180 proteins in 22 species: Archae - 0; Bacteria - 0; Metazoa - 0; Fungi - 10; Plants - 170; Viruses - 0; Other Eukaryotes - 0 (so /.../NCBI BLink). [Source:TAIR;Acc:AT1G56060]
AT1G80130	2.76023	-	F18B13.21 protein [Source:UniProtKB/TrEMBL;Acc:Q9SSC6]
AT5G35480	2.75887	-	At5g35480 [Source:UniProtKB/TrEMBL;Acc:Q9FJB1]
AT5G45990	2.75415	-	crooked neck protein, putative / cell cycle protein, putative [Source:TAIR;Acc:AT5G45990]
AT2G46830	2.75192	CCA1	Protein CCA1 [Source:UniProtKB/Swiss-Prot;Acc:P92973]
AT4G10265	2.75178	-	At4g10262 [Source:UniProtKB/TrEMBL;Acc:Q8GY66]
AT5G46710	2.74948	-	At5g46710 [Source:UniProtKB/TrEMBL;Acc:Q9FIQ4]
AT3G04000	2.74486	ChlADR2	NADPH-dependent aldehyde reductase 2, chloroplastic [Source:UniProtKB/Swiss-Prot;Acc:Q9SQR2]
AT5G23115	2.73652	-
AT2G34390	2.72552	NIP2-1	Aquaporin NIP2-1 [Source:UniProtKB/Swiss-Prot;Acc:Q8W037]
AT5G54095	2.72124	-	At5g54095 [Source:UniProtKB/TrEMBL;Acc:Q681J0]
AT5G59510	2.70482	RTFL5	At5g59510 [Source:UniProtKB/TrEMBL;Acc:Q8LE84]
AT3G02380	2.70124	COL2	Zinc finger protein CONSTANS-LIKE 2 [Source:UniProtKB/Swiss-Prot;Acc:Q96502]
AT2G35480	2.68424	-	Envelope glycoprotein [Source:UniProtKB/TrEMBL;Acc:Q8VZ11]
AT1G21850	2.67873	sks8	Sks8 [Source:UniProtKB/TrEMBL;Acc:A0A178W9U5]
AT1G06040	2.665	BBX24	B-box zinc finger protein 24 [Source:UniProtKB/Swiss-Prot;Acc:Q96288]
AT3G28500	2.65706	RPP2C	60S acidic ribosomal protein P2-3 [Source:UniProtKB/Swiss-Prot;Acc:Q9LH85]
AT1G69930	2.65302	GSTU11	Glutathione S-transferase U11 [Source:UniProtKB/Swiss-Prot;Acc:Q9CAS6]
AT3G09680	2.64635	RPS23A	40S ribosomal protein S23-1 [Source:UniProtKB/Swiss-Prot;Acc:Q9SF35]
AT1G32900	2.64209	GBSS1	Granule-bound starch synthase 1, chloroplastic/amyloplastic [Source:UniProtKB/Swiss-Prot;Acc:Q9MAQ0]
AT3G49620	2.63964	DIN11	Probable 2-oxoglutarate-dependent dioxygenase DIN11 [Source:UniProtKB/Swiss-Prot;Acc:Q8H113]
AT2G21320	2.61782	BBX18	B-box zinc finger protein 18 [Source:UniProtKB/Swiss-Prot;Acc:Q9SJU5]
AT1G32870	2.61774	ANAC13	NAC domain protein 13 [Source:TAIR;Acc:AT1G32870]
AT3G23550	2.61678	DTX18	Protein DETOXIFICATION 18 [Source:UniProtKB/Swiss-Prot;Acc:Q9LUH3]
AT1G68765	2.61572	IDA	IDA [Source:UniProtKB/TrEMBL;Acc:A0A178WMB5]
AT1G63530	2.61531	-	BEST Arabidopsis thaliana protein match is: hydroxyproline-rich glycoprotein family protein (TAIR:AT1G63540.1); Has 10212 Blast hits to 4024 proteins in 434 species: Archae - 1; Bacteria - 1259; Metazoa - 3608; Fungi - 2247; Plants - 291; Viruses - /.../her Eukaryotes - 2716 (source: NCBI BLink). [Source:TAIR;Acc:AT1G63530]
AT1G17170	2.61092	GSTU24	Glutathione S-transferase U24 [Source:UniProtKB/Swiss-Prot;Acc:Q9SHH6]
AT5G14180	2.60508	LIP2	Triacylglycerol lipase 2 [Source:UniProtKB/Swiss-Prot;Acc:Q67ZU1]
AT3G63380	2.58957	ACA12	Calcium-transporting ATPase [Source:UniProtKB/TrEMBL;Acc:A0A178VEV7]
AT5G51830	2.54691	-	Probable fructokinase-7 [Source:UniProtKB/Swiss-Prot;Acc:Q9FLH8]
AT1G43910	2.53516	-	AAA-ATPase At1g43910 [Source:UniProtKB/Swiss-Prot;Acc:Q9LP11]
AT1G20310	2.53257	-	Syringolide-induced protein [Source:UniProtKB/TrEMBL;Acc:Q8L956]
AT5G39860	2.52751	PRE1	Transcription factor PRE1 [Source:UniProtKB/Swiss-Prot;Acc:Q9FLE9]
AT4G17660	2.52097	PBL20	Probable serine/threonine-protein kinase PBL20 [Source:UniProtKB/Swiss-Prot;Acc:F4JPX3]
AT2G44070	2.50896	-	NagB/RpiA/CoA transferase-like superfamily protein [Source:UniProtKB/TrEMBL;Acc:F4IT40]
AT5G43450	2.50439	-	1-aminocyclopropane-1-carboxylate oxidase homolog 10 [Source:UniProtKB/Swiss-Prot;Acc:Q9LSW6]
AT4G37770	2.4959	ACS8	1-aminocyclopropane-1-carboxylate synthase-like protein [Source:UniProtKB/TrEMBL;Acc:Q56Y32]
AT1G47510	2.49438	IP5P11	Type IV inositol polyphosphate 5-phosphatase 11 [Source:UniProtKB/Swiss-Prot;Acc:Q5EAF2]
AT2G40340	2.48315	DREB2C	Integrase-type DNA-binding superfamily protein [Source:TAIR;Acc:AT2G40340]
AT1G13650	2.4829	-	At1g13650 [Source:UniProtKB/TrEMBL;Acc:A2RVL9]
AT2G36770	2.46618	UGT73C4	Glycosyltransferase (Fragment) [Source:UniProtKB/TrEMBL;Acc:W8QNU5]
AT2G38823	2.45662	-	Putative uncharacterized protein [Source:UniProtKB/TrEMBL;Acc:Q5S4V8]
AT1G64220	2.45168	TOM7-2	Mitochondrial import receptor subunit TOM7-2 [Source:UniProtKB/Swiss-Prot;Acc:Q3ECI7]
AT3G53232	2.44018	RTFL1	At3g53232 [Source:UniProtKB/TrEMBL;Acc:Q8LBB5]
AT4G15248	2.42218	MIP1A	B-box domain protein 30 [Source:UniProtKB/Swiss-Prot;Acc:Q1G3I2]
AT2G41250	2.4037	-	Haloacid dehalogenase-like hydrolase (HAD) superfamily protein [Source:UniProtKB/TrEMBL;Acc:Q9ZVB6]
AT4G05390	2.4	RFNR1	Ferredoxin--NADP reductase, root isozyme 1, chloroplastic [Source:UniProtKB/Swiss-Prot;Acc:Q9M0V6]
AT2G39250	2.37774	SNZ	AP2-like ethylene-responsive transcription factor SNZ [Source:UniProtKB/Swiss-Prot;Acc:Q6PV67]
AT1G74870	2.37684	-	At1g74870 [Source:UniProtKB/TrEMBL;Acc:Q9S7I7]
AT2G31980	2.37632	CYS2	Cysteine proteinase inhibitor [Source:UniProtKB/TrEMBL;Acc:A0A178VSQ8]
ENSRNA049493837	2.37102	Plant_SRP	Plant signal recognition particle RNA
AT3G02240	2.36486	RGF7	Root meristem growth factor 7 [Source:UniProtKB/Swiss-Prot;Acc:Q6NNL3]
AT5G39660	2.359	CDF2	Cyclic dof factor 2 [Source:UniProtKB/Swiss-Prot;Acc:Q93ZL5]
AT1G05675	2.35663	UGT74E1	Glycosyltransferase (Fragment) [Source:UniProtKB/TrEMBL;Acc:A0A1W6AJW6]
AT1G04660	2.35269	-	Glycine-rich protein [Source:UniProtKB/TrEMBL;Acc:O23018]
AT1G65970	2.33164	PRXIIC	TPX2 [Source:UniProtKB/TrEMBL;Acc:A0A178WKG0]
AT5G40690	2.32813	-	At5g40690 [Source:UniProtKB/TrEMBL;Acc:Q9FM29]
AT3G57690	2.32434	AGP23	Arabinogalactan peptide 23 [Source:UniProtKB/Swiss-Prot;Acc:Q8S2W4]
AT4G01895	2.32148	-	At4g01895 [Source:UniProtKB/TrEMBL;Acc:Q9FNY8]
AT5G56300	2.31778	GAMT2	Gibberellic acid methyltransferase 2 [Source:UniProtKB/Swiss-Prot;Acc:Q5XF78]
novel.126	2.31722	-	PF04827:Plant transposon protein
AT1G15870	2.31694	-	At1g15870/F7H2_19 [Source:UniProtKB/TrEMBL;Acc:Q9LMP8]
AT2G46840	2.31495	DUF4	DUF4 [Source:UniProtKB/TrEMBL;Acc:A0A178VVQ8]
AT5G19550	2.30283	ASP2	Aspartate aminotransferase [Source:UniProtKB/TrEMBL;Acc:Q1EBW2]
AT3G10930	2.30029	-	Uncharacterized protein At3g10930 [Source:UniProtKB/TrEMBL;Acc:Q84TK4]
AT5G22520	2.28999	-	At5g22520 [Source:UniProtKB/TrEMBL;Acc:Q9FK87]
AT1G52855	2.28104	-	At1g52855 [Source:UniProtKB/TrEMBL;Acc:Q8LC41]
AT5G57660	2.2762	COL5	Zinc finger protein CONSTANS-LIKE 5 [Source:UniProtKB/Swiss-Prot;Acc:Q9FHH8]
AT5G46890	2.2746	-	Bifunctional inhibitor/lipid-transfer protein/seed storage 2S albumin superfamily protein [Source:UniProtKB/TrEMBL;Acc:Q9FJS1]
AT2G33380	2.26703	PXG3	Probable peroxygenase 3 [Source:UniProtKB/Swiss-Prot;Acc:O22788]
AT5G24280	2.2489	GMI1	Structural maintenance of chromosomes flexible hinge domain-containing protein GMI1 [Source:UniProtKB/Swiss-Prot;Acc:F4KFS5]
ENSRNA049493835	2.24805	Plant_SRP	Plant signal recognition particle RNA
AT3G58270	2.24716	-	MATH domain and coiled-coil domain-containing protein At3g58270 [Source:UniProtKB/Swiss-Prot;Acc:Q9M2I9]
AT5G64750	2.23132	ABR1	Ethylene-responsive transcription factor ABR1 [Source:UniProtKB/Swiss-Prot;Acc:Q9FGF8]
AT4G27310	2.22666	-	BBX28 [Source:UniProtKB/TrEMBL;Acc:A0A178V4D3]
AT2G34500	2.22077	CYP710A1	CYP710A1 [Source:UniProtKB/TrEMBL;Acc:A0A178VRK5]
AT5G03495	2.21853	-	RNA-binding (RRM/RBD/RNP motifs) family protein [Source:UniProtKB/TrEMBL;Acc:Q67YA0]
AT4G10040	2.2111	CYTC-2	CYTC-2 [Source:UniProtKB/TrEMBL;Acc:A0A178UZN3]
AT1G69790	2.2021	PBL18	Probable serine/threonine-protein kinase PBL18 [Source:UniProtKB/Swiss-Prot;Acc:Q5XF79]
AT1G65490	2.20119	-	unknown protein; FUNCTIONS IN: molecular_function unknown; INVOLVED IN: biological_process unknown; LOCATED IN: endomembrane system; EXPRESSED IN: 22 plant structures; EXPRESSED DURING: 13 growth stages; BEST Arabidopsis thaliana protein match is: u /.../ protein (TAIR:AT1G65486.1); Has 23 Blast hits to 23 proteins in 2 species: Archae - 0; Bacteria - 0; Metazoa - 0; Fungi - 0; Plants - 23; Virus…
AT3G03270	2.19391	-	AT3G03270 protein [Source:UniProtKB/TrEMBL;Acc:Q8LFK2]
AT3G04300	2.1905	-	At3g04300 [Source:UniProtKB/TrEMBL;Acc:Q9M8Y6]
AT1G64900	2.19001	CYP89A2	Cytochrome P450 89A2 [Source:UniProtKB/Swiss-Prot;Acc:Q42602]
AT1G53080	2.1876	-	Lectin-like protein At1g53080 [Source:UniProtKB/Swiss-Prot;Acc:Q9LNN3]
AT3G25250	2.18254	OXI1	Serine/threonine-protein kinase OXI1 [Source:UniProtKB/Swiss-Prot;Acc:Q9LSF1]
AT3G48240	2.17532	-	At3g48240 [Source:UniProtKB/TrEMBL;Acc:Q9STK4]
AT1G33030	2.17437	-	At1g33030 [Source:UniProtKB/TrEMBL;Acc:Q9MAP0]
AT5G62520	2.1692	SRO5	Probable inactive poly [ADP-ribose] polymerase SRO5 [Source:UniProtKB/Swiss-Prot;Acc:Q9FJJ3]
AT5G16023	2.16326	RTFL18	DVL1 [Source:UniProtKB/TrEMBL;Acc:Q6X5V0]
AT1G54120	2.16314	-	F15I1.22 [Source:UniProtKB/TrEMBL;Acc:Q9SYH0]
AT1G73600	2.1631	-	S-adenosyl-L-methionine-dependent methyltransferases superfamily protein [Source:TAIR;Acc:AT1G73600]
novel.110	2.15036	-	-
AT3G28857	2.11407	PRE5	Transcription factor PRE5 [Source:UniProtKB/Swiss-Prot;Acc:Q9LJX1]
AT4G39320	2.1107	-	AT4g39320/T22F8_220 [Source:UniProtKB/TrEMBL;Acc:Q9T038]
AT2G30550	2.10989	-	Phospholipase A1-Igamma2, chloroplastic [Source:UniProtKB/Swiss-Prot;Acc:Q3EBR6]
AT1G11175	2.10524	-	other RNA [Source:TAIR;Acc:AT1G11175]
AT3G13910	2.10238	-	Protein of unknown function (DUF3511) [Source:TAIR;Acc:AT3G13910]
AT2G46600	2.09773	KIC	Calcium-binding protein KIC [Source:UniProtKB/Swiss-Prot;Acc:Q9ZPX9]
AT2G32030	2.09477	-	Acyl-CoA N-acyltransferases (NAT) superfamily protein [Source:UniProtKB/TrEMBL;Acc:Q9SKZ6]
AT4G25470	2.0914	DREB1C	C-repeat binding factor 2 [Source:UniProtKB/TrEMBL;Acc:B2BIW9]
AT5G24110	2.09098	WRKY30	Probable WRKY transcription factor 30 [Source:UniProtKB/Swiss-Prot;Acc:Q9FL62]
AT1G50400	2.0901	TOM40-2	Probable mitochondrial import receptor subunit TOM40-2 [Source:UniProtKB/Swiss-Prot;Acc:Q9SX55]
AT1G02470	2.09	-	Polyketide cyclase/dehydrase and lipid transport superfamily protein [Source:UniProtKB/TrEMBL;Acc:F4HXI8]
AT5G46295	2.08107	-	Transmembrane protein [Source:UniProtKB/TrEMBL;Acc:Q3E8F8]
AT3G03830	2.06449	SAUR28	Auxin-responsive protein SAUR28 [Source:UniProtKB/Swiss-Prot;Acc:Q9SRW0]
AT2G43010	2.0602	PIF4	phytochrome interacting factor 4 [Source:TAIR;Acc:AT2G43010]
AT1G33102	2.05595	-	Putative uncharacterized protein [Source:UniProtKB/TrEMBL;Acc:Q0WN65]
AT3G01550	2.05484	PPT2	Phosphoenolpyruvate/phosphate translocator 2, chloroplastic [Source:UniProtKB/Swiss-Prot;Acc:Q8H0T6]
AT3G02840	2.05031	-	ARM repeat superfamily protein [Source:UniProtKB/TrEMBL;Acc:Q9M8S5]
AT1G48400	2.04827	-	F-box/RNI-like/FBD-like domains-containing protein [Source:TAIR;Acc:AT1G48400]
AT3G55620	2.04602	EIF6-2	Eukaryotic translation initiation factor 6-2 [Source:UniProtKB/Swiss-Prot;Acc:Q9M060]
AT2G34655	2.04375	-	At2g34655 [Source:UniProtKB/TrEMBL;Acc:Q94BZ4]
AT4G04540	2.04259	CRK39	Putative cysteine-rich receptor-like protein kinase 39 [Source:UniProtKB/Swiss-Prot;Acc:Q9SYS7]
AT4G03320	2.03821	TIC20-IV	Protein TIC 20-IV, chloroplastic [Source:UniProtKB/Swiss-Prot;Acc:Q9ZQZ9]
AT2G23000	2.03612	SCPL10	Scpl10 [Source:UniProtKB/TrEMBL;Acc:A0A178VYK6]
novel.191	2.03334	-	-
AT5G64060	2.03327	anac103	NAC domain containing protein 103 [Source:UniProtKB/TrEMBL;Acc:Q9FMJ1]
AT5G55200	2.03027	Mge1	GrpE protein homolog 1, mitochondrial [Source:UniProtKB/Swiss-Prot;Acc:Q9FLP3]
AT4G10150	2.03018	ATL7	RING-H2 finger protein ATL7 [Source:UniProtKB/Swiss-Prot;Acc:Q9SN28]
AT3G13432	2.02669	-	Transmembrane protein [Source:UniProtKB/TrEMBL;Acc:Q56YQ1]
AT5G50443	2.01578	-	Transmembrane protein [Source:UniProtKB/TrEMBL;Acc:A0A1P8B9K5]
AT1G66600	2.01112	WRKY63	Probable WRKY transcription factor 63 [Source:UniProtKB/Swiss-Prot;Acc:Q9C6H5]
AT3G03470	2.00594	CYP89A9	Cytochrome P450 89A9 [Source:UniProtKB/Swiss-Prot;Acc:Q9SRQ1]
AT4G05020	2.00045	NDB2	NAD(P)H dehydrogenase B2 [Source:UniProtKB/TrEMBL;Acc:F4JGL5]
AT5G18060	1.9974	SAUR23	SAUR23 [Source:UniProtKB/TrEMBL;Acc:A0A178UM65]
AT5G66590	1.99619	-	CAP (Cysteine-rich secretory proteins, Antigen 5, and Pathogenesis-related 1 protein) superfamily protein [Source:UniProtKB/TrEMBL;Acc:Q9FJY1]
AT5G18840	1.99573	-	Sugar transporter ERD6-like 16 [Source:UniProtKB/Swiss-Prot;Acc:Q8LBI9]
AT3G43580	1.99194	-	At3g43580 [Source:UniProtKB/TrEMBL;Acc:Q9FYD2]
AT1G72800	1.99162	-	RNA-binding (RRM/RBD/RNP motifs) family protein [Source:UniProtKB/TrEMBL;Acc:Q9CAJ2]
AT3G28890	1.98555	AtRLP43	Receptor-like protein 43 [Source:UniProtKB/Swiss-Prot;Acc:Q9LJW7]
AT1G60740	1.98516	PRXIID	At1g60740 [Source:UniProtKB/TrEMBL;Acc:B4G289]
AT1G10170	1.98196	ATNFXL1	NF-X-like 1 [Source:TAIR;Acc:AT1G10170]
AT1G60730	1.97443	-	NAD(P)-linked oxidoreductase superfamily protein [Source:TAIR;Acc:AT1G60730]
AT1G35140	1.97154	EXL1	Protein EXORDIUM-like 1 [Source:UniProtKB/Swiss-Prot;Acc:Q9C6E4]
AT3G59060	1.96374	PIF5	Transcription factor PIF5 [Source:UniProtKB/Swiss-Prot;Acc:Q84LH8]
AT1G55960	1.96304	-	Polyketide cyclase/dehydrase and lipid transport superfamily protein [Source:UniProtKB/TrEMBL;Acc:Q93YV2]
AT4G38960	1.95292	-	B-box type zinc finger family protein [Source:UniProtKB/TrEMBL;Acc:F4JUJ1]
AT2G47000	1.95242	ABCB4	ABC transporter B family member 4 [Source:UniProtKB/Swiss-Prot;Acc:O80725]
AT5G35525	1.94372	PCR3	Protein PLANT CADMIUM RESISTANCE 3 [Source:UniProtKB/Swiss-Prot;Acc:P0CW97]
AT2G04040	1.93961	DTX1	Protein DETOXIFICATION [Source:UniProtKB/TrEMBL;Acc:A0A178VPK7]
AT1G29490	1.93942	SAUR68	Auxin-responsive protein SAUR68 [Source:UniProtKB/Swiss-Prot;Acc:Q29Q96]
AT5G66052	1.93414	-	Transmembrane protein [Source:UniProtKB/TrEMBL;Acc:Q8GW83]
AT5G15120	1.92967	PCO1	Plant cysteine oxidase 1 [Source:UniProtKB/Swiss-Prot;Acc:Q9LXG9]
AT5G54270	1.92955	LHCB3	Chlorophyll a-b binding protein 3, chloroplastic [Source:UniProtKB/Swiss-Prot;Acc:Q9S7M0]
AT2G38390	1.9162	PER23	Peroxidase 23 [Source:UniProtKB/Swiss-Prot;Acc:O80912]
AT3G15356	1.90734	LEC	Lectin-like protein LEC [Source:UniProtKB/Swiss-Prot;Acc:Q9LJR2]
AT2G29460	1.90157	GSTU4	Glutathione S-transferase U4 [Source:UniProtKB/Swiss-Prot;Acc:Q9ZW27]
AT1G09500	1.90043	-	At1g09500/F14J9_16 [Source:UniProtKB/TrEMBL;Acc:O80533]
AT1G78190	1.89719	-	Multifunctional methyltransferase subunit TRM112 homolog B [Source:UniProtKB/Swiss-Prot;Acc:Q9C9R3]
AT2G36780	1.8965	UGT73C3	UDP-glycosyltransferase 73C3 [Source:UniProtKB/Swiss-Prot;Acc:Q9ZQ96]
AT4G37030	1.89385	-	Membrane protein [Source:UniProtKB/TrEMBL;Acc:Q58FU6]
AT1G66590	1.89098	ATCOX19-1	Cytochrome c oxidase 19-1 [Source:UniProtKB/TrEMBL;Acc:F4IEX1]
AT3G18610	1.89044	NUCL2	Nucleolin 2 [Source:UniProtKB/Swiss-Prot;Acc:Q1PEP5]
AT4G01950	1.89037	ATGPAT3	glycerol-3-phosphate acyltransferase 3 [Source:TAIR;Acc:AT4G01950]
AT1G76600	1.88915	-	Poly polymerase [Source:UniProtKB/TrEMBL;Acc:Q9C9J8]
AT3G47965	1.88308	-	AT3g47961 [Source:UniProtKB/TrEMBL;Acc:Q9ASY5]
AT2G03770	1.88249	SOT13	Cytosolic sulfotransferase 13 [Source:UniProtKB/Swiss-Prot;Acc:Q9ZPQ5]
AT5G35490	1.87202	ATMRU1	mto 1 responding up 1 [Source:TAIR;Acc:AT5G35490]
AT1G79075	1.86796	-	other RNA [Source:TAIR;Acc:AT1G79075]
AT3G50480	1.86742	HR4	RPW8-like protein 4 [Source:UniProtKB/Swiss-Prot;Acc:Q9SCS6]
AT5G67600	1.86633	WIH1	Cysteine-rich and transmembrane domain-containing protein WIH1 [Source:UniProtKB/Swiss-Prot;Acc:Q9FJW3]
AT1G44446	1.86145	CAO	CH1 [Source:UniProtKB/TrEMBL;Acc:A0A178W6L1]
AT5G59820	1.85392	ZAT12	Zinc finger protein ZAT12 [Source:UniProtKB/Swiss-Prot;Acc:Q42410]
AT3G12860	1.85105	-	NOP56-like pre RNA processing ribonucleoprotein [Source:UniProtKB/TrEMBL;Acc:Q9LTV0]
AT1G72330	1.85071	ALAAT2	alanine aminotransferase 2 [Source:TAIR;Acc:AT1G72330]
AT3G28560	1.84186	-	BCS1 AAA-type ATPase [Source:UniProtKB/TrEMBL;Acc:Q9LJJ9]
AT2G31380	1.84032	BBX25	B-box zinc finger protein 25 [Source:UniProtKB/Swiss-Prot;Acc:Q9SID1]
AT4G12520	1.83665	-	At4g12520 [Source:UniProtKB/TrEMBL;Acc:Q9S7U3]
AT3G16800	1.83648	-	Probable protein phosphatase 2C 41 [Source:UniProtKB/Swiss-Prot;Acc:Q9LRZ4]
AT5G39850	1.83515	RPS9C	40S ribosomal protein S9-2 [Source:UniProtKB/Swiss-Prot;Acc:Q9FLF0]
AT2G04795	1.83047	-	AT2g04793 [Source:UniProtKB/TrEMBL;Acc:Q94JV8]
AT5G39890	1.82123	PCO2	Plant cysteine oxidase 2 [Source:UniProtKB/Swiss-Prot;Acc:Q8LGJ5]
AT5G24120	1.81808	SIGE	RNA polymerase sigma factor sigE, chloroplastic/mitochondrial [Source:UniProtKB/Swiss-Prot;Acc:Q9ZNX9]
AT4G24570	1.80893	PUMP4	DIC2 [Source:UniProtKB/TrEMBL;Acc:A0A178URN9]
AT1G14060	1.80769	-	F7A19.14 protein [Source:UniProtKB/TrEMBL;Acc:Q9XI82]
AT4G04223	1.8074	-	other RNA [Source:TAIR;Acc:AT4G04223]
AT2G37180	1.80702	PIP2-3	Aquaporin PIP2-3 [Source:UniProtKB/Swiss-Prot;Acc:P30302]
AT1G77570	1.80576	-	Putative DNA-binding protein [Source:UniProtKB/TrEMBL;Acc:Q67XK8]
AT1G33055	1.79887	-	Uncharacterized protein unannotated coding sequence from BAC F9L11 [Source:UniProtKB/TrEMBL;Acc:Q94K21]
AT5G22300	1.7984	NIT4	Bifunctional nitrilase/nitrile hydratase NIT4 [Source:UniProtKB/Swiss-Prot;Acc:P46011]
AT3G15518	1.79545	-	Putative uncharacterized protein [Source:UniProtKB/TrEMBL;Acc:Q8GYA5]
AT1G16515	1.79386	-	unknown protein; Has 35333 Blast hits to 34131 proteins in 2444 species: Archae - 798; Bacteria - 22429; Metazoa - 974; Fungi - 991; Plants - 531; Viruses - 0; Other Eukaryotes - 9610 (source: NCBI BLink). [Source:TAIR;Acc:AT1G16515]
AT5G13490	1.79355	AAC2	AAC2 [Source:UniProtKB/TrEMBL;Acc:A0A178UF67]
AT3G14700	1.79089	-	At3g14700 [Source:UniProtKB/TrEMBL;Acc:Q84VW3]
AT2G13550	1.78848	-	unknown protein; Has 23 Blast hits to 20 proteins in 10 species: Archae - 0; Bacteria - 0; Metazoa - 10; Fungi - 0; Plants - 4; Viruses - 0; Other Eukaryotes - 9 (source: NCBI BLink). [Source:TAIR;Acc:AT2G13550]
AT4G21680	1.78637	NPF7.2	Protein NRT1/ PTR FAMILY 7.2 [Source:UniProtKB/Swiss-Prot;Acc:Q8GXN2]
AT4G24026	1.78266	-	Putative uncharacterized protein [Source:UniProtKB/TrEMBL;Acc:Q0WQ09]
AT5G18270	1.78262	ANAC087	NAC domain-containing protein 87 [Source:UniProtKB/Swiss-Prot;Acc:Q9FK44]
AT5G63180	1.78023	-	Probable pectate lyase 22 [Source:UniProtKB/Swiss-Prot;Acc:Q93Z25]
AT5G17380	1.77712	HACL	2-hydroxyacyl-CoA lyase [Source:UniProtKB/Swiss-Prot;Acc:Q9LF46]
AT2G47770	1.77292	TSPO	TSPO [Source:UniProtKB/TrEMBL;Acc:A0A178W1Q1]
AT3G51860	1.77049	CAX3	Cation exchanger 3 [Source:UniProtKB/TrEMBL;Acc:A0A1I9LSS9]
AT2G40610	1.76815	EXPA8	EXPA8 [Source:UniProtKB/TrEMBL;Acc:A0A178VTJ9]
AT1G19020	1.76573	-	CDP-diacylglycerol-glycerol-3-phosphate 3-phosphatidyltransferase [Source:UniProtKB/TrEMBL;Acc:Q8VYY6]
AT1G12080	1.76072	-	At1g12080 [Source:UniProtKB/TrEMBL;Acc:O65370]
AT5G58070	1.76	TIL	TIL [Source:UniProtKB/TrEMBL;Acc:A0A178US04]
AT5G15090	1.75146	VDAC3	Mitochondrial outer membrane protein porin 3 [Source:UniProtKB/Swiss-Prot;Acc:Q9SMX3]
AT5G02220	1.74979	SMR4	Cyclin-dependent protein kinase inhibitor SMR4 [Source:UniProtKB/Swiss-Prot;Acc:Q1JPP8]
AT5G59220	1.73589	SAG113	Probable protein phosphatase 2C 78 [Source:UniProtKB/Swiss-Prot;Acc:Q9FIF5]
AT1G61580	1.73582	ARP2	60S ribosomal protein L3-2 [Source:UniProtKB/Swiss-Prot;Acc:P22738]
AT5G54130	1.7353	-	At5g54130 [Source:UniProtKB/TrEMBL;Acc:Q8GUH8]
AT1G74810	1.73449	BOR5	Putative boron transporter 5 [Source:UniProtKB/Swiss-Prot;Acc:Q9SSG5]
AT1G71430	1.73237	-	At1g71430 [Source:UniProtKB/TrEMBL;Acc:Q9C9I0]
AT3G04120	1.73158	GAPC1	Glyceraldehyde-3-phosphate dehydrogenase GAPC1, cytosolic [Source:UniProtKB/Swiss-Prot;Acc:P25858]
AT5G64180	1.73028	-	Dbj [Source:UniProtKB/TrEMBL;Acc:Q9FMG6]
AT5G59240	1.72413	RPS8B	40S ribosomal protein S8 [Source:UniProtKB/TrEMBL;Acc:Q0WSK1]
AT4G37980	1.72367	CAD7	ELI3-1 [Source:UniProtKB/TrEMBL;Acc:A0A178V3X8]
AT1G20065	1.72294	-	DNA-directed RNA polymerase I subunit RPA12-like protein [Source:UniProtKB/TrEMBL;Acc:Q1G3U4]
AT2G33585	1.72267	-	unknown protein; Has 31 Blast hits to 31 proteins in 12 species: Archae - 0; Bacteria - 0; Metazoa - 0; Fungi - 0; Plants - 31; Viruses - 0; Other Eukaryotes - 0 (source: NCBI BLink). [Source:TAIR;Acc:AT2G33585]
AT3G46560	1.71827	TIM9	Mitochondrial import inner membrane translocase subunit TIM9 [Source:UniProtKB/Swiss-Prot;Acc:Q9XGX9]
AT3G24780	1.71801	-	Uncharacterized conserved protein UCP015417, vWA [Source:UniProtKB/TrEMBL;Acc:Q1PEM2]
AT4G15760	1.71678	MO1	monooxygenase 1 [Source:TAIR;Acc:AT4G15760]
AT5G62440	1.71644	EMB514	Protein EMBRYO DEFECTIVE 514 [Source:UniProtKB/Swiss-Prot;Acc:Q8L557]
AT4G38932	1.71637	-	Potential natural antisense gene, locus overlaps with AT4G38930 [Source:TAIR;Acc:AT4G38932]
AT2G32220	1.71609	RPL27A	60S ribosomal protein L27-1 [Source:UniProtKB/Swiss-Prot;Acc:Q9SKX8]
AT4G16240	1.71473	-	Glycine-rich protein homolog [Source:UniProtKB/TrEMBL;Acc:O23471]
AT3G56020	1.71371	RPL41C	60S ribosomal protein L41 [Source:UniProtKB/Swiss-Prot;Acc:P62120]
AT1G59660	1.71242	NUP98B	Nuclear pore complex protein NUP98B [Source:UniProtKB/Swiss-Prot;Acc:F4ID16]
AT2G46310	1.70773	CRF5	Ethylene-responsive transcription factor CRF5 [Source:UniProtKB/Swiss-Prot;Acc:O82339]
AT4G27585	1.70761	-	SPFH/Band 7/PHB domain-containing membrane-associated protein family [Source:UniProtKB/TrEMBL;Acc:Q93VP9]
AT2G14900	1.69919	GASA7	Gibberellin-regulated protein 7 [Source:UniProtKB/Swiss-Prot;Acc:O82328]
AT1G08610	1.69574	-	Pentatricopeptide repeat-containing protein At1g08610 [Source:UniProtKB/Swiss-Prot;Acc:Q9FRS4]
AT4G22710	1.69106	CYP706A2	Cytochrome P450 - like protein [Source:UniProtKB/TrEMBL;Acc:O49652]
AT1G80840	1.6906	WRKY40	Probable WRKY transcription factor 40 [Source:UniProtKB/Swiss-Prot;Acc:Q9SAH7]
AT1G76650	1.6879	CML38	CML38 [Source:UniProtKB/TrEMBL;Acc:A0A178WMC5]
AT4G38850	1.68443	SAUR15	Auxin-responsive protein SAUR15 [Source:UniProtKB/Swiss-Prot;Acc:Q41220]
AT5G25230	1.68385	GFL	109 kDa U5 small nuclear ribonucleoprotein component GFL [Source:UniProtKB/Swiss-Prot;Acc:F4JWP9]
AT5G11100	1.67752	SYTD	Calcium-dependent lipid-binding (CaLB domain) family protein [Source:TAIR;Acc:AT5G11100]
AT4G11280	1.67532	ACS6	1-aminocyclopropane-1-carboxylate synthase 6 [Source:UniProtKB/Swiss-Prot;Acc:Q9SAR0]
AT5G18790	1.67261	-	At3g06320 [Source:UniProtKB/TrEMBL;Acc:Q9SQT5]
AT1G64490	1.67214	-	At1g64490 [Source:UniProtKB/TrEMBL;Acc:Q9SGW6]
AT4G38860	1.67154	-	At4g38860 [Source:UniProtKB/TrEMBL;Acc:Q9T0J3]
AT1G23550	1.66995	SRO2	Probable inactive poly [ADP-ribose] polymerase SRO2 [Source:UniProtKB/Swiss-Prot;Acc:Q9ZUD9]
AT5G04190	1.66954	PKS4	Protein PHYTOCHROME KINASE SUBSTRATE 4 [Source:UniProtKB/Swiss-Prot;Acc:Q9FYE2]
AT3G44750	1.65861	HDT1	Histone deacetylase HDT1 [Source:UniProtKB/Swiss-Prot;Acc:Q9FVE6]
AT3G44310	1.65335	NIT1	Uncharacterized protein At3g44310 (Fragment) [Source:UniProtKB/TrEMBL;Acc:C0SVD5]
AT2G05075	1.65217	-
AT5G49480	1.64745	ATCP1	Calcium-binding protein CP1 [Source:UniProtKB/Swiss-Prot;Acc:Q9FDX6]
AT4G15490	1.64497	UGT84A3	UDP-glycosyltransferase 84A3 [Source:UniProtKB/Swiss-Prot;Acc:O23401]
AT2G15130	1.64464	-	Plant basic secretory protein (BSP) family protein [Source:UniProtKB/TrEMBL;Acc:Q9ZUJ8]
AT3G28210	1.64253	SAP12	Zinc finger AN1 domain-containing stress-associated protein 12 [Source:UniProtKB/Swiss-Prot;Acc:Q67YE6]
AT2G39650	1.64168	-	At2g39650 [Source:UniProtKB/TrEMBL;Acc:O48813]
novel.148	1.63387	-	-
AT2G34355	1.63321	-	At2g34355 [Source:UniProtKB/TrEMBL;Acc:Q501E0]
AT4G37910	1.63212	HSP70-9	Heat shock 70 kDa protein 9, mitochondrial [Source:UniProtKB/Swiss-Prot;Acc:Q8GUM2]
AT4G24040	1.62931	TRE1	Trehalase [Source:UniProtKB/Swiss-Prot;Acc:Q9SU50]
AT4G33970	1.62622	PEX4	Pollen-specific leucine-rich repeat extensin-like protein 4 [Source:UniProtKB/Swiss-Prot;Acc:O81765]
AT1G48745	1.62584	-	Putative uncharacterized protein [Source:UniProtKB/TrEMBL;Acc:Q1G3E1]
AT2G46970	1.61466	PIL1	Transcription factor PIL1 [Source:UniProtKB/Swiss-Prot;Acc:Q8L5W8]
AT1G78850	1.61427	-	EP1-like glycoprotein 3 [Source:UniProtKB/Swiss-Prot;Acc:Q9ZVA4]
AT1G72680	1.61391	CAD1	CAD1 [Source:UniProtKB/TrEMBL;Acc:A0A178WLT3]
AT5G06550	1.61365	-	F-box protein At5g06550 [Source:UniProtKB/Swiss-Prot;Acc:Q67XX3]
AT4G35630	1.60638	PSAT1	Phosphoserine aminotransferase 1, chloroplastic [Source:UniProtKB/Swiss-Prot;Acc:Q96255]
AT1G62570	1.6004	FMOGS-OX4	Flavin-containing monooxygenase FMO GS-OX4 [Source:UniProtKB/Swiss-Prot;Acc:Q93Y23]
AT1G51380	1.5984	RH34	DEAD-box ATP-dependent RNA helicase 34 [Source:UniProtKB/Swiss-Prot;Acc:Q9C8J1]
AT1G31258	1.59606	-	other RNA [Source:TAIR;Acc:AT1G31258]
AT3G10040	1.59403	-	Sequence-specific DNA binding transcription factor [Source:UniProtKB/TrEMBL;Acc:Q8RWY5]
AT1G71866	1.59175	EPFL7	EPIDERMAL PATTERNING FACTOR-like protein 7 [Source:UniProtKB/Swiss-Prot;Acc:C4B8C5]
AT5G20180	1.59053	-	Ribosomal protein [Source:UniProtKB/TrEMBL;Acc:A0A178UMI8]
AT4G25630	1.58955	MED36A	Mediator of RNA polymerase II transcription subunit 36a [Source:UniProtKB/Swiss-Prot;Acc:Q94AH9]
AT5G02780	1.58809	GSTL1	Glutathione S-transferase L1 [Source:UniProtKB/Swiss-Prot;Acc:Q6NLB0]
AT3G59880	1.58561	-	Expressed protein [Source:UniProtKB/TrEMBL;Acc:Q5BPM7]
AT5G15970	1.58555	KIN2	KIN2 [Source:UniProtKB/TrEMBL;Acc:A0A178UTE3]
AT4G27450	1.58514	-	AT4g27450/F27G19_50 [Source:UniProtKB/TrEMBL;Acc:Q93V62]
AT2G22810	1.58483	ACS4	1-aminocyclopropane-1-carboxylate synthase 4 [Source:UniProtKB/Swiss-Prot;Acc:Q43309]
AT1G16830	1.5827	-	Putative pentatricopeptide repeat-containing protein At1g16830 [Source:UniProtKB/Swiss-Prot;Acc:Q3EDA9]
AT5G24780	1.58101	VSP1	Vegetative storage protein 1 [Source:UniProtKB/Swiss-Prot;Acc:O49195]
AT4G20830	1.5775	-	Berberine bridge enzyme-like 19 [Source:UniProtKB/Swiss-Prot;Acc:Q9SVG4]
AT2G18600	1.57573	RCE2	Probable NEDD8-conjugating enzyme Ubc12-like [Source:UniProtKB/Swiss-Prot;Acc:Q9ZU75]
AT3G27550	1.57231	-	RNA-binding CRS1 / YhbY (CRM) domain protein [Source:UniProtKB/TrEMBL;Acc:A0A1I9LTS8]
AT2G43050	1.56858	PME16	Probable pectinesterase/pectinesterase inhibitor 16 [Source:UniProtKB/Swiss-Prot;Acc:Q9SKX2]
AT1G73330	1.55501	ATDR4	Dr4 protein [Source:UniProtKB/TrEMBL;Acc:Q39091]
AT5G43150	1.55139	-	At5g43150 [Source:UniProtKB/TrEMBL;Acc:Q9FMG8]
AT5G18050	1.55021	SAUR22	Auxin-responsive protein SAUR22 [Source:UniProtKB/Swiss-Prot;Acc:Q9FJF7]
AT1G29660	1.54924	-	GDSL esterase/lipase At1g29660 [Source:UniProtKB/Swiss-Prot;Acc:Q9C7N5]
AT2G40880	1.54859	CYS3	Cysteine proteinase inhibitor [Source:UniProtKB/TrEMBL;Acc:A0A178VXG7]
AT1G62045	1.5469	-	Ankyrin repeat protein [Source:UniProtKB/TrEMBL;Acc:Q8GYM5]
AT3G62460	1.54647	-	AT3g62460/T12C14_160 [Source:UniProtKB/TrEMBL;Acc:Q9LZP4]
AT5G18010	1.54388	SAUR19	Auxin-responsive protein SAUR19 [Source:UniProtKB/Swiss-Prot;Acc:Q9FJG1]
AT4G37530	1.54316	PER51	Peroxidase 51 [Source:UniProtKB/Swiss-Prot;Acc:Q9SZE7]
AT4G15910	1.54237	ATDI21	DI21 [Source:UniProtKB/TrEMBL;Acc:A0A178UX68]
AT5G01445	1.53995	-	unknown protein; FUNCTIONS IN: molecular_function unknown; INVOLVED IN: biological_process unknown; LOCATED IN: mitochondrion; Has 5 Blast hits to 5 proteins in 2 species: Archae - 0; Bacteria - 0; Metazoa - 0; Fungi - 0; Plants - 5; Viruses - 0; Ot /.../karyotes - 0 (source: NCBI BLink). [Source:TAIR;Acc:AT5G01445]
AT3G51660	1.53501	-	LS1-like protein [Source:UniProtKB/TrEMBL;Acc:Q8LG92]
AT3G57150	1.53496	CBF5	Uncharacterized protein At3g57150 (Fragment) [Source:UniProtKB/TrEMBL;Acc:C0SVF3]
AT1G29460	1.53047	-	SAUR-like auxin-responsive protein family [Source:TAIR;Acc:AT1G29460]
AT5G07010	1.52898	SOT15	Sulfotransferase [Source:UniProtKB/TrEMBL;Acc:A0A178UG65]
AT3G21150	1.52641	BBX32	B-box zinc finger protein 32 [Source:UniProtKB/Swiss-Prot;Acc:Q9LJB7]
AT1G08580	1.52641	-	At1g08580 [Source:UniProtKB/TrEMBL;Acc:Q9FRS7]
AT5G50200	1.52332	NRT3.1	High-affinity nitrate transporter 3.1 [Source:UniProtKB/Swiss-Prot;Acc:Q9FGS5]
AT1G10370	1.52307	GSTU17	Glutathione S-transferase U17 [Source:UniProtKB/Swiss-Prot;Acc:Q9FUS8]
AT3G14620	1.52221	CYP72A8	AT3g14620/MIE1_12 [Source:UniProtKB/TrEMBL;Acc:Q9LUD2]
AT5G27120	1.52211	NOP5-1	Probable nucleolar protein 5-1 [Source:UniProtKB/Swiss-Prot;Acc:O04658]
AT3G15540	1.52207	IAA19	Auxin-responsive protein [Source:UniProtKB/TrEMBL;Acc:Q2VWA2]
AT3G53980	1.5206	-	At3g53980 [Source:UniProtKB/TrEMBL;Acc:Q9M329]
AT3G61100	1.51999	-	Putative endonuclease or glycosyl hydrolase [Source:UniProtKB/TrEMBL;Acc:Q9LEW6]
AT2G32990	1.51875	AtGH9B8	Endoglucanase 11 [Source:UniProtKB/Swiss-Prot;Acc:O48766]
AT4G21850	1.51766	MSRB9	MSRB9 [Source:UniProtKB/TrEMBL;Acc:A0A178V287]
AT1G01060	1.51572	LHY	LHY1 [Source:UniProtKB/TrEMBL;Acc:A0A178W761]
AT3G53310	1.51049	REM20	B3 domain-containing protein REM20 [Source:UniProtKB/Swiss-Prot;Acc:Q8LAV5]
AT2G43720	1.51035	-	At2g43720/F18O19.17 [Source:UniProtKB/TrEMBL;Acc:O22831]
AT2G44860	1.5099	-	Probable ribosome biogenesis protein RLP24 [Source:UniProtKB/Swiss-Prot;Acc:O22165]
AT5G13420	1.5088	-	Aldolase-type TIM barrel family protein [Source:UniProtKB/TrEMBL;Acc:Q9LYR4]
AT2G46640	1.50848	-	unknown protein; Has 19 Blast hits to 19 proteins in 7 species: Archae - 0; Bacteria - 0; Metazoa - 0; Fungi - 0; Plants - 17; Viruses - 0; Other Eukaryotes - 2 (source: NCBI BLink). [Source:TAIR;Acc:AT2G46640]
AT5G19240	1.5044	-	Uncharacterized GPI-anchored protein At5g19240 [Source:UniProtKB/Swiss-Prot;Acc:Q84VZ5]
AT4G01870	1.5032	-	tolB protein-related [Source:TAIR;Acc:AT4G01870]
AT1G07620	1.50293	ATOBGM	GTP-binding protein Obg/CgtA [Source:TAIR;Acc:AT1G07620]
AT1G20430	1.50202	-	Putative uncharacterized protein [Source:UniProtKB/TrEMBL;Acc:Q94B54]
AT1G13340	1.49986	-	Regulator of Vps4 activity in the MVB pathway protein [Source:UniProtKB/TrEMBL;Acc:Q9FX63]
AT2G35790	1.49888	-	Expressed protein [Source:UniProtKB/TrEMBL;Acc:Q9ZQQ1]
AT1G67365	1.49445	-	other RNA [Source:TAIR;Acc:AT1G67365]
AT5G44569	1.49339	-
AT1G75670	1.4922	-	DNA-directed RNA polymerase [Source:UniProtKB/TrEMBL;Acc:Q8H1F8]
AT3G08640	1.49144	RER3	Protein RETICULATA-RELATED 3, chloroplastic [Source:UniProtKB/Swiss-Prot;Acc:Q9C9Z2]
AT3G54363	1.48995	-	unknown protein; Has 30201 Blast hits to 17322 proteins in 780 species: Archae - 12; Bacteria - 1396; Metazoa - 17338; Fungi - 3422; Plants - 5037; Viruses - 0; Other Eukaryotes - 2996 (source: NCBI BLink). [Source:TAIR;Acc:AT3G54363]
AT4G12480	1.48805	EARLI1	PEARLI 1 [Source:UniProtKB/TrEMBL;Acc:A0A178V1J0]
AT5G23930	1.48769	-	Mitochondrial transcription termination factor family protein [Source:UniProtKB/TrEMBL;Acc:Q9FF87]
AT5G65880	1.48682	-	At5g65880 [Source:UniProtKB/TrEMBL;Acc:Q9FHP2]
AT1G58420	1.48516	-	At1g58420 [Source:UniProtKB/TrEMBL;Acc:Q9C647]
AT2G41410	1.48469	CML35	Probable calcium-binding protein CML35 [Source:UniProtKB/Swiss-Prot;Acc:P30188]
AT5G03030	1.48306	-	Chaperone DnaJ-domain superfamily protein [Source:TAIR;Acc:AT5G03030]
AT4G17260	1.48289	-	L-lactate dehydrogenase [Source:UniProtKB/TrEMBL;Acc:O23569]
AT3G22850	1.47947	-	Aluminum induced protein with YGL and LRDR motifs [Source:UniProtKB/TrEMBL;Acc:Q9LIL3]
AT5G16200	1.47898	-	50S ribosomal protein-like protein [Source:UniProtKB/TrEMBL;Acc:Q9LF08]
AT1G07590	1.47843	-	Pentatricopeptide repeat-containing protein At1g07590, mitochondrial [Source:UniProtKB/Swiss-Prot;Acc:Q940Q2]
AT1G02750	1.47762	DI19-2	Protein DEHYDRATION-INDUCED 19 homolog 2 [Source:UniProtKB/Swiss-Prot;Acc:Q8GWK1]
AT1G01560	1.47659	MPK11	Mitogen-activated protein kinase 11 [Source:UniProtKB/Swiss-Prot;Acc:Q9LMM5]
AT2G29650	1.47222	ANTR1	Sodium-dependent phosphate transport protein 1, chloroplastic [Source:UniProtKB/Swiss-Prot;Acc:O82390]
AT4G32280	1.47122	IAA29	Auxin-responsive protein [Source:UniProtKB/TrEMBL;Acc:Q2VWA0]
AT2G03020	1.47046	-	Heat shock protein HSP20/alpha crystallin family [Source:UniProtKB/TrEMBL;Acc:Q84X24]
AT1G16510	1.47016	SAUR41	Auxin-responsive protein SAUR41 [Source:UniProtKB/Swiss-Prot;Acc:Q9SA49]
AT1G26470	1.46994	-	Chromatin modification-like protein [Source:UniProtKB/TrEMBL;Acc:Q9FZD2]
AT3G22660	1.46416	EBP2	Probable rRNA-processing protein EBP2 homolog [Source:UniProtKB/Swiss-Prot;Acc:Q9LUJ5]
AT2G14115	1.46332	-	other RNA [Source:TAIR;Acc:AT2G14115]
AT5G56350	1.46194	-	Pyruvate kinase [Source:UniProtKB/TrEMBL;Acc:Q9FM97]
AT3G10110	1.45713	TIM22-1	Mitochondrial import inner membrane translocase subunit TIM22-1 [Source:UniProtKB/Swiss-Prot;Acc:A2RVP7]
AT5G19440	1.45632	-	At5g19440 [Source:UniProtKB/TrEMBL;Acc:Q29Q34]
AT1G72430	1.45318	-	Auxin-responsive protein SAUR78 [Source:UniProtKB/Swiss-Prot;Acc:Q9C9E1]
AT2G36970	1.45231	UGT86A1	Glycosyltransferase (Fragment) [Source:UniProtKB/TrEMBL;Acc:W8Q6X6]
AT2G34260	1.45145	WDR55	WD repeat-containing protein 55 [Source:UniProtKB/Swiss-Prot;Acc:O80775]
AT5G15750	1.45013	-	Alpha-L RNA-binding motif/Ribosomal protein S4 family protein [Source:UniProtKB/TrEMBL;Acc:Q683D4]
AT1G56150	1.44639	SAUR71	Auxin-responsive protein SAUR71 [Source:UniProtKB/Swiss-Prot;Acc:Q9SGU2]
AT5G36910	1.44541	THI2.2	At5g36910 [Source:UniProtKB/TrEMBL;Acc:A6QRC1]
AT5G64850	1.44398	-	At5g64850 [Source:UniProtKB/TrEMBL;Acc:Q0WN19]
AT1G06350	1.44193	-	Delta-9 desaturase-like 4 protein [Source:UniProtKB/Swiss-Prot;Acc:Q9LMI4]
AT3G58550	1.44151	-	At3g58550 [Source:UniProtKB/TrEMBL;Acc:Q9M2G1]
AT4G33560	1.43818	-	At4g33560 [Source:UniProtKB/TrEMBL;Acc:O81873]
AT4G38540	1.43812	MO2	Monooxygenase 2 [Source:UniProtKB/Swiss-Prot;Acc:O81816]
AT4G08390	1.43427	APXS	L-ascorbate peroxidase S, chloroplastic/mitochondrial [Source:UniProtKB/Swiss-Prot;Acc:Q42592]
AT4G34200	1.43243	PGDH1	D-3-phosphoglycerate dehydrogenase [Source:UniProtKB/TrEMBL;Acc:A0A178UWV4]
AT5G02810	1.43119	APRR7	Two-component response regulator-like APRR7 [Source:UniProtKB/Swiss-Prot;Acc:Q93WK5]
AT2G20940	1.42933	-	At2g20940 [Source:UniProtKB/TrEMBL;Acc:Q9SKR7]
AT4G31790	1.42829	-	Probable diphthine methyl ester synthase [Source:UniProtKB/Swiss-Prot;Acc:O81769]
AT2G23170	1.42603	GH3.3	Indole-3-acetic acid-amido synthetase GH3.3 [Source:UniProtKB/Swiss-Prot;Acc:O22190]
AT4G08040	1.42567	ACS11	1-aminocyclopropane-1-carboxylate synthase 11 [Source:UniProtKB/Swiss-Prot;Acc:Q9S9U6]
AT4G28390	1.424	AAC3	ADP,ATP carrier protein 3, mitochondrial [Source:UniProtKB/Swiss-Prot;Acc:O49447]
AT3G48310	1.4224	CYP71A22	Cytochrome P450 71A22 [Source:UniProtKB/Swiss-Prot;Acc:Q9STL1]
AT5G04590	1.41842	SIR	SIR [Source:UniProtKB/TrEMBL;Acc:A0A178UPZ1]
AT5G60800	1.41601	-	Heavy metal transport/detoxification superfamily protein [Source:UniProtKB/TrEMBL;Acc:F4K0H3]
AT5G18670	1.415	BAM9	Inactive beta-amylase 9 [Source:UniProtKB/Swiss-Prot;Acc:Q8VYW2]
AT5G59720	1.40897	HSP18.1	18.1 kDa class I heat shock protein [Source:UniProtKB/Swiss-Prot;Acc:P19037]
AT1G58983	1.4089	RPS2B	40S ribosomal protein S2-2 [Source:UniProtKB/Swiss-Prot;Acc:Q93VB8]
AT3G13980	1.40709	-	Protein BIG GRAIN 1-like A [Source:UniProtKB/Swiss-Prot;Acc:Q9LVK2]
AT3G13090	1.40403	ABCC6	ABC transporter C family member 6 [Source:UniProtKB/Swiss-Prot;Acc:Q8VZZ4]
AT1G24260	1.40393	2025-09-03	At1g24260 [Source:UniProtKB/TrEMBL;Acc:B4F7R9]
AT2G45710	1.39755	RPS27A	40S ribosomal protein S27-1 [Source:UniProtKB/Swiss-Prot;Acc:O64650]
AT2G06002	1.39533	-	other RNA [Source:TAIR;Acc:AT2G06002]
AT4G27940	1.39364	MTM1	Mitochondrial carrier protein MTM1 [Source:UniProtKB/Swiss-Prot;Acc:Q944H5]
AT4G22380	1.39274	-	At4g22380 [Source:UniProtKB/TrEMBL;Acc:Q8LCC7]
AT2G21350	1.39069	-	RNA-binding CRS1 / YhbY (CRM) domain protein [Source:UniProtKB/TrEMBL;Acc:F4IGM0]
AT3G13230	1.38906	-	At3g13230 [Source:UniProtKB/TrEMBL;Acc:Q9LTU6]
AT4G00170	1.38804	PVA13	Vesicle-associated protein 1-3 [Source:UniProtKB/Swiss-Prot;Acc:Q84WW5]
AT5G02050	1.3853	-	At5g02050 [Source:UniProtKB/TrEMBL;Acc:Q9LZM6]
AT3G28930	1.38504	AIG2A	Protein AIG2 A [Source:UniProtKB/Swiss-Prot;Acc:P54121]
AT5G41680	1.38413	-	Probably inactive receptor-like protein kinase At5g41680 [Source:UniProtKB/Swiss-Prot;Acc:Q3E8J4]
AT1G23280	1.38411	-	Protein MAK16 homolog [Source:UniProtKB/TrEMBL;Acc:F4I4Q1]
AT4G04925	1.3808	-	At4g04925 [Source:UniProtKB/TrEMBL;Acc:Q8LFB8]
AT1G78860	1.38023	-	EP1-like glycoprotein 4 [Source:UniProtKB/Swiss-Prot;Acc:Q9ZVA5]
AT1G75335	1.37881	-	Nucleolar-like protein [Source:UniProtKB/TrEMBL;Acc:Q1G3X0]
AT5G07322	1.37862	-	other RNA [Source:TAIR;Acc:AT5G07322]
AT1G58290	1.3786	HEMA1	Glutamyl-tRNA reductase 1, chloroplastic [Source:UniProtKB/Swiss-Prot;Acc:P42804]
AT5G43460	1.37569	-	AT5g43460/MWF20_18 [Source:UniProtKB/TrEMBL;Acc:Q9LSW5]
AT5G11110	1.37419	SPS2	Glycosyltransferase (Fragment) [Source:UniProtKB/TrEMBL;Acc:W8QNB0]
AT5G43980	1.37357	CRRSP56	Cysteine-rich repeat secretory protein 56 [Source:UniProtKB/Swiss-Prot;Acc:Q8GXV7]
AT4G22530	1.37214	-	S-adenosyl-L-methionine-dependent methyltransferases superfamily protein [Source:UniProtKB/TrEMBL;Acc:Q9SUW6]
AT3G61113	1.36767	URM1-2	Ubiquitin-related modifier 1 homolog 2 [Source:UniProtKB/Swiss-Prot;Acc:B3H7G2]
AT5G09440	1.36742	EXL4	EXL4 [Source:UniProtKB/TrEMBL;Acc:A0A178UJ96]
AT1G72940	1.36721	-	At1g72940/F3N23_14 [Source:UniProtKB/TrEMBL;Acc:Q9SSN2]
AT2G05710	1.36692	ACO3	Aconitate hydratase 3, mitochondrial [Source:UniProtKB/Swiss-Prot;Acc:Q9SIB9]
AT3G53420	1.36499	PIP2-1	PIP2A [Source:UniProtKB/TrEMBL;Acc:A0A178V8P4]
AT3G04040	1.3633	-	AT3G04040 protein [Source:UniProtKB/TrEMBL;Acc:Q6NNK6]
AT3G22310	1.36302	RH9	DEAD-box ATP-dependent RNA helicase 9, mitochondrial [Source:UniProtKB/Swiss-Prot;Acc:Q9LUW6]
AT5G08760	1.35992	-	unknown protein; FUNCTIONS IN: molecular_function unknown; INVOLVED IN: biological_process unknown; LOCATED IN: endomembrane system; Has 3 Blast hits to 3 proteins in 2 species: Archae - 0; Bacteria - 0; Metazoa - 0; Fungi - 0; Plants - 3; Viruses - /.../her Eukaryotes - 0 (source: NCBI BLink). [Source:TAIR;Acc:AT5G08760]
AT3G25940	1.35845	-	DNA-directed RNA polymerase subunit [Source:UniProtKB/TrEMBL;Acc:A0A178VA57]
AT5G53250	1.35831	AGP22	ATAGP22 [Source:UniProtKB/TrEMBL;Acc:A0A178UC75]
AT3G08590	1.35761	-	IPGAM2 [Source:UniProtKB/TrEMBL;Acc:A0A178VFA2]
AT2G30140	1.35691	UGT87A2	UDP-glycosyltransferase 87A2 [Source:UniProtKB/Swiss-Prot;Acc:O64733]
AT2G46290	1.35561	-	Eukaryotic translation initiation factor 3 subunit I [Source:UniProtKB/TrEMBL;Acc:A0A178VR74]
AT3G06320	1.35444	-	At3g06320 [Source:UniProtKB/TrEMBL;Acc:Q9SQT5]
AT1G62480	1.35319	-	At1g62480/T3P18_4 [Source:UniProtKB/TrEMBL;Acc:Q9SXE9]
AT2G15490	1.35306	UGT73B4	Glycosyltransferase [Source:UniProtKB/TrEMBL;Acc:A0A178VNQ8]
AT5G52650	1.35025	RPS10C	40S ribosomal protein S10-3 [Source:UniProtKB/Swiss-Prot;Acc:Q9LTF2]
AT2G38610	1.34767	-	KH domain-containing protein At2g38610 [Source:UniProtKB/Swiss-Prot;Acc:Q9ZVI3]
AT4G03420	1.34754	-	AT4g03420/F9H3_4 [Source:UniProtKB/TrEMBL;Acc:Q8S9K9]
AT3G62920	1.34592	-	Zinc metalloproteinase aureolysin [Source:UniProtKB/TrEMBL;Acc:Q9LYC9]
novel.171	1.34587	-	-
AT4G20020	1.34529	MORF1	Multiple organellar RNA editing factor 1, mitochondrial [Source:UniProtKB/Swiss-Prot;Acc:O49429]
AT4G15770	1.34383	-	60S ribosome subunit biogenesis protein NIP7 homolog [Source:UniProtKB/TrEMBL;Acc:Q6NM52]
AT5G06190	1.33914	-	unknown protein; BEST Arabidopsis thaliana protein match is: unknown protein (TAIR:AT3G58540.1); Has 30201 Blast hits to 17322 proteins in 780 species: Archae - 12; Bacteria - 1396; Metazoa - 17338; Fungi - 3422; Plants - 5037; Viruses - 0; Other Eu /.../es - 2996 (source: NCBI BLink). [Source:TAIR;Acc:AT5G06190]
AT5G03285	1.33794	-	other RNA [Source:TAIR;Acc:AT5G03285]
AT2G34360	1.33744	DTX15	Protein DETOXIFICATION 15 [Source:UniProtKB/Swiss-Prot;Acc:F4IHU9]
AT3G02620	1.33561	-	Plant stearoyl-acyl-carrier-protein desaturase family protein [Source:UniProtKB/TrEMBL;Acc:A0A178VGR6]
AT2G32060	1.33466	RPS12C	40S ribosomal protein S12 [Source:UniProtKB/TrEMBL;Acc:A0A178VU31]
AT3G57450	1.33404	-	At3g57450 [Source:UniProtKB/TrEMBL;Acc:Q9SCM7]
AT1G02370	1.33386	-	Pentatricopeptide repeat-containing protein At1g02370, mitochondrial [Source:UniProtKB/Swiss-Prot;Acc:Q9FZ24]
AT1G61570	1.33262	TIM13	Mitochondrial import inner membrane translocase subunit TIM13 [Source:UniProtKB/Swiss-Prot;Acc:Q9XH48]
AT5G18030	1.33097	SAUR21	Auxin-responsive protein SAUR21 [Source:UniProtKB/Swiss-Prot;Acc:Q9FJF9]
AT4G05410	1.32954	YAO	U3 snoRNP-associated protein-like YAO [Source:UniProtKB/Swiss-Prot;Acc:Q9M0V4]
AT2G21220	1.32953	-	Putative auxin-regulated protein [Source:UniProtKB/TrEMBL;Acc:Q9SIG9]
AT4G34800	1.32535	-	SAUR-like auxin-responsive protein family [Source:UniProtKB/TrEMBL;Acc:Q9SW54]
AT3G17890	1.32522	-	Uncharacterized protein At3g17890 [Source:UniProtKB/TrEMBL;Acc:Q9LVI1]
AT1G16916	1.32457	-	unknown protein; FUNCTIONS IN: molecular_function unknown; INVOLVED IN: biological_process unknown; LOCATED IN: cellular_component unknown; Has 30201 Blast hits to 17322 proteins in 780 species: Archae - 12; Bacteria - 1396; Metazoa - 17338; Fungi - /.../ Plants - 5037; Viruses - 0; Other Eukaryotes - 2996 (source: NCBI BLink). [Source:TAIR;Acc:AT1G16916]
AT1G52240	1.32274	ROPGEF11	ROPGEF11 [Source:UniProtKB/TrEMBL;Acc:A0A178W8V0]
AT2G41640	1.32137	-	At2g41640/T32G6.16 [Source:UniProtKB/TrEMBL;Acc:O22225]
AT3G18200	1.31848	-	WAT1-related protein At3g18200 [Source:UniProtKB/Swiss-Prot;Acc:Q9LV20]
AT5G02502	1.31359	OST4B	Dolichyl-diphosphooligosaccharide--protein glycosyltransferase subunit 4B [Source:UniProtKB/Swiss-Prot;Acc:Q8L986]
AT2G36930	1.31351	-	Expressed protein [Source:UniProtKB/TrEMBL;Acc:Q9SJL4]
AT1G15250	1.31295	RPL37A	60S ribosomal protein L37-1 [Source:UniProtKB/Swiss-Prot;Acc:Q8LFH7]
AT4G24260	1.31244	KOR3	Endoglucanase 21 [Source:UniProtKB/Swiss-Prot;Acc:Q9STW8]
AT5G02540	1.31231	-	NAD(P)-binding Rossmann-fold superfamily protein [Source:UniProtKB/TrEMBL;Acc:F4KCF2]
AT5G20160	1.31089	-	Ribosomal protein L7Ae/L30e/S12e/Gadd45 family protein [Source:UniProtKB/TrEMBL;Acc:F4K455]
AT3G13600	1.3085	IQM2	Calmodulin-binding family protein [Source:UniProtKB/TrEMBL;Acc:A0A178VF87]
AT2G01520	1.30831	MLP328	MLP-like protein 328 [Source:UniProtKB/Swiss-Prot;Acc:Q9ZVF3]
AT3G20330	1.30654	PYRB	Aspartate carbamoyltransferase, chloroplastic [Source:UniProtKB/Swiss-Prot;Acc:P49077]
AT2G29125	1.30629	RTFL2	RTFL2 [Source:UniProtKB/TrEMBL;Acc:A0A178VPZ1]
AT4G09320	1.30622	NDK1	Nucleoside diphosphate kinase [Source:UniProtKB/TrEMBL;Acc:A0A178UXQ6]
AT3G25717	1.30486	RTFL16	DVL6 [Source:UniProtKB/TrEMBL;Acc:Q6IM95]
AT4G37660	1.30449	-	AT4g37660/F19F18_150 [Source:UniProtKB/TrEMBL;Acc:Q9SZF8]
AT3G59068	1.30355	-	Potential natural antisense gene, locus overlaps with AT3G59070 [Source:TAIR;Acc:AT3G59068]
AT3G24170	1.30324	ATGR1	Glutathione reductase, cytosolic [Source:UniProtKB/Swiss-Prot;Acc:P48641]
AT5G22580	1.30095	-	Stress-response A/B barrel domain-containing protein At5g22580 [Source:UniProtKB/Swiss-Prot;Acc:Q9FK81]
AT4G23290	1.30017	CRK21	Cysteine-rich receptor-like protein kinase 21 [Source:UniProtKB/Swiss-Prot;Acc:Q3E9X6]
AT3G22230	1.29943	RPL27B	60S ribosomal protein L27-2 [Source:UniProtKB/Swiss-Prot;Acc:Q8LCL3]
AT2G19660	1.2984	-	Cysteine/Histidine-rich C1 domain family protein [Source:TAIR;Acc:AT2G19660]
AT4G25730	1.29781	-	Putative rRNA methyltransferase [Source:UniProtKB/TrEMBL;Acc:F4JTD2]
AT1G56165	1.29719	-	other RNA [Source:TAIR;Acc:AT1G56165]
AT2G40240	1.29715	-	Pentatricopeptide repeat-containing protein At2g40240, mitochondrial [Source:UniProtKB/Swiss-Prot;Acc:Q9S733]
AT5G01340	1.29611	SFC1	Mitochondrial succinate-fumarate transporter 1 [Source:UniProtKB/Swiss-Prot;Acc:Q9M038]
AT3G12965	1.29531	-	other RNA [Source:TAIR;Acc:AT3G12965]
AT3G23620	1.29398	-	Ribosome production factor 2 homolog [Source:UniProtKB/Swiss-Prot;Acc:Q9LUG5]
AT3G61620	1.2929	RRP41	Exosome complex component RRP41 homolog [Source:UniProtKB/Swiss-Prot;Acc:Q9SP08]
AT3G15352	1.29231	ATCOX17	Cytochrome c oxidase 17 [Source:UniProtKB/TrEMBL;Acc:A0A1I9LSX1]
AT1G52400	1.29147	BGLU18	Beta-D-glucopyranosyl abscisate beta-glucosidase [Source:UniProtKB/Swiss-Prot;Acc:Q9SE50]
AT5G06870	1.28993	PGIP2	PGIP2 [Source:UniProtKB/TrEMBL;Acc:A0A178UDM1]
AT1G78340	1.28794	GSTU22	Glutathione S-transferase U22 [Source:UniProtKB/Swiss-Prot;Acc:Q8GYM1]
AT3G11120	1.2847	RPL41C	60S ribosomal protein L41 [Source:UniProtKB/Swiss-Prot;Acc:P62120]
AT3G16810	1.28461	APUM24	Pumilio homolog 24 [Source:UniProtKB/Swiss-Prot;Acc:Q9LRZ3]
AT1G50010	1.28288	TUBA4	Tubulin alpha-2 chain [Source:UniProtKB/Swiss-Prot;Acc:B9DGT7]
AT3G63090	1.28253	-	Ubiquitin carboxyl-terminal hydrolase family protein [Source:UniProtKB/TrEMBL;Acc:Q9LYB3]
AT1G11475	1.28116	NRPB10	NRPE10 [Source:UniProtKB/TrEMBL;Acc:A0A178WP73]
AT4G39300	1.28093	-	At4g39300 [Source:UniProtKB/TrEMBL;Acc:Q9T036]
AT3G21670	1.27953	NPF6.4	Protein NRT1/ PTR FAMILY 6.4 [Source:UniProtKB/Swiss-Prot;Acc:Q9LVE0]
AT2G34430	1.27698	LHB1B1	Chlorophyll a-b binding protein, chloroplastic [Source:UniProtKB/TrEMBL;Acc:Q39142]
AT1G62180	1.27591	2025-04-02	5'-adenylylsulfate reductase 2, chloroplastic [Source:UniProtKB/Swiss-Prot;Acc:P92981]
AT5G57560	1.2748	XTH22	Xyloglucan endotransglucosylase/hydrolase [Source:UniProtKB/TrEMBL;Acc:A0A178UQX4]
AT5G58210	1.27401	-	AT5G58210 protein [Source:UniProtKB/TrEMBL;Acc:Q8GWS7]
AT2G44510	1.27257	-	Protein BCCIP homolog [Source:UniProtKB/TrEMBL;Acc:A0A178VXZ2]
AT1G51650	1.27246	-	ATP synthase subunit epsilon, mitochondrial [Source:UniProtKB/Swiss-Prot;Acc:Q96253]
AT2G43110	1.27141	-	At2g43110 [Source:UniProtKB/TrEMBL;Acc:Q8GWB4]
AT4G25810	1.2713	XTH23	Probable xyloglucan endotransglucosylase/hydrolase protein 23 [Source:UniProtKB/Swiss-Prot;Acc:Q38910]
AT2G36950	1.27005	HIPP05	Heavy metal-associated isoprenylated plant protein 5 [Source:UniProtKB/Swiss-Prot;Acc:Q9SJL2]
AT2G36170	1.26984	RPL40B	Ubiquitin-60S ribosomal protein L40-1 [Source:UniProtKB/Swiss-Prot;Acc:B9DHA6]
AT1G76070	1.26927	-	Uncharacterized protein At1g76070 [Source:UniProtKB/Swiss-Prot;Acc:Q9SGS5]
AT2G27510	1.26579	FD3	Ferredoxin [Source:UniProtKB/TrEMBL;Acc:A0A178VWS0]
AT3G59140	1.26419	ABCC10	ABC transporter C family member 10 [Source:UniProtKB/Swiss-Prot;Acc:Q9LYS2]
AT3G57785	1.26196	-	ESSS subunit of NADH:ubiquinone oxidoreductase (Complex I) protein [Source:UniProtKB/TrEMBL;Acc:Q8L3S7]
AT3G28650	1.26114	-	Cysteine/Histidine-rich C1 domain family protein [Source:UniProtKB/TrEMBL;Acc:Q9LJJ0]
AT1G22840	1.26109	CYTC-1	CYTC-1 [Source:UniProtKB/TrEMBL;Acc:A0A178W284]
AT1G34180	1.25824	anac016	NAC domain containing protein 16 [Source:TAIR;Acc:AT1G34180]
AT4G19820	1.25789	-	Glycosyl hydrolase family protein with chitinase insertion domain [Source:TAIR;Acc:AT4G19820]
AT3G16310	1.25745	NUP35	Nuclear pore complex protein NUP35 [Source:UniProtKB/Swiss-Prot;Acc:O04326]
AT5G58770	1.25721	-	Dehydrodolichyl diphosphate synthase 2 [Source:UniProtKB/Swiss-Prot;Acc:Q56Y11]
AT3G08770	1.25574	LTP6	Non-specific lipid-transfer protein [Source:UniProtKB/TrEMBL;Acc:F4IXC6]
AT3G55605	1.2532	-	At3g55605 [Source:UniProtKB/TrEMBL;Acc:Q8LCT2]
AT3G07230	1.25271	-	At3g07230 [Source:UniProtKB/TrEMBL;Acc:Q9SFV3]
AT4G27260	1.25183	GH3.5	Indole-3-acetic acid-amido synthetase GH3.5 [Source:UniProtKB/Swiss-Prot;Acc:O81829]
AT5G64230	1.25151	-	unknown protein; FUNCTIONS IN: molecular_function unknown; INVOLVED IN: biological_process unknown; LOCATED IN: endomembrane system; EXPRESSED IN: 9 plant structures; EXPRESSED DURING: 4 anthesis, petal differentiation and expansion stage; BEST Arab /.../s thaliana protein match is: unknown protein (TAIR:AT3G19920.1); Has 35333 Blast hits to 34131 proteins in 2444 species: Archae - 798; Bacteria …
AT4G15430	1.25108	-	CSC1-like protein At4g15430 [Source:UniProtKB/Swiss-Prot;Acc:Q8VZM5]
AT5G09420	1.25017	OM64	Outer envelope protein 64, mitochondrial [Source:UniProtKB/Swiss-Prot;Acc:F4KCL7]
AT1G08220	1.25001	-	ATPase complex subunit [Source:UniProtKB/TrEMBL;Acc:Q0WRX7]
AT2G29540	1.24857	ATRPC14	RNApolymerase 14 kDa subunit [Source:UniProtKB/TrEMBL;Acc:A8MRK9]
AT3G16330	1.24604	-	At3g16330 [Source:UniProtKB/TrEMBL;Acc:O04324]
AT5G50810	1.24474	TIM8	Mitochondrial import inner membrane translocase subunit TIM8 [Source:UniProtKB/Swiss-Prot;Acc:Q9XGY4]
AT3G42800	1.24401	-	Protein BIG GRAIN 1-like C [Source:UniProtKB/Swiss-Prot;Acc:Q9M2B3]
AT3G10090	1.2422	RPS28A	40S ribosomal protein S28-1 [Source:UniProtKB/Swiss-Prot;Acc:Q9SR73]
AT2G42800	1.24187	AtRLP29	RLP29 [Source:UniProtKB/TrEMBL;Acc:A0A178VT48]
AT3G21890	1.23951	MIP1B	BBX31 [Source:UniProtKB/TrEMBL;Acc:A0A178VEW7]
AT4G23760	1.23865	-	Cox19-like CHCH family protein [Source:UniProtKB/TrEMBL;Acc:F4JPC0]
AT3G54890	1.23731	LHCA1	Chlorophyll a-b binding protein, chloroplastic [Source:UniProtKB/TrEMBL;Acc:A0A178VBT7]
AT1G60850	1.23132	ATRPAC42	DNA-directed RNA polymerase family protein [Source:UniProtKB/TrEMBL;Acc:Q9C6C2]
AT1G15820	1.23031	LHCB6	Chlorophyll a-b binding protein, chloroplastic [Source:UniProtKB/TrEMBL;Acc:Q9LMQ2]
AT3G05060	1.22851	NOP5-2	Probable nucleolar protein 5-2 [Source:UniProtKB/Swiss-Prot;Acc:Q9MAB3]
AT5G20020	1.22792	RAN2	GTP-binding nuclear protein [Source:UniProtKB/TrEMBL;Acc:A0A178UQ77]
AT4G22200	1.22723	AKT2	Potassium channel AKT2/3 [Source:UniProtKB/Swiss-Prot;Acc:Q38898]
AT1G56045	1.22678	RPL41C	60S ribosomal protein L41 [Source:UniProtKB/Swiss-Prot;Acc:P62120]
AT1G29430	1.22586	SAUR62	Auxin-responsive protein SAUR62 [Source:UniProtKB/Swiss-Prot;Acc:Q9C7Q8]
AT1G56110	1.22571	NOP56	At1g56110/T6H22_9 [Source:UniProtKB/TrEMBL;Acc:Q9SGT7]
AT3G44735	1.22508	PSK6	Putative phytosulfokines 6 [Source:UniProtKB/Swiss-Prot;Acc:Q8LA14]
AT1G03530	1.22436	ATNAF1	NAF1 [Source:UniProtKB/TrEMBL;Acc:A0A178WI11]
AT5G57860	1.22412	-	At5g57860 [Source:UniProtKB/TrEMBL;Acc:Q8L8S0]
AT2G39390	1.2236	RPL35B	60S ribosomal protein L35-2 [Source:UniProtKB/Swiss-Prot;Acc:O80626]
AT2G17670	1.22355	-	Pentatricopeptide repeat-containing protein At2g17670 [Source:UniProtKB/Swiss-Prot;Acc:Q84J71]
AT2G20562	1.2233	-	Putative uncharacterized protein [Source:UniProtKB/TrEMBL;Acc:Q1G309]
AT1G29465	1.22319	-	Putative uncharacterized protein [Source:UniProtKB/TrEMBL;Acc:Q0WQY3]
AT2G31410	1.22259	-	Coiled-coil protein [Source:UniProtKB/TrEMBL;Acc:Q9SIC8]
AT2G20490	1.22209	NOP10	H/ACA ribonucleoprotein complex subunit 3-like protein [Source:UniProtKB/Swiss-Prot;Acc:Q93XX8]
AT3G56070	1.22086	CYP19-3	Peptidyl-prolyl cis-trans isomerase CYP19-3 [Source:UniProtKB/Swiss-Prot;Acc:Q38867]
AT1G30070	1.22042	-	SGS domain-containing protein [Source:UniProtKB/TrEMBL;Acc:F4I4Q9]
AT3G44590	1.21768	RPP2D	Acidic ribosomal protein P2-like [Source:UniProtKB/TrEMBL;Acc:Q0WRF9]
AT1G27730	1.21559	ZAT10	Zinc finger protein ZAT10 [Source:UniProtKB/Swiss-Prot;Acc:Q96289]
AT5G06210	1.21511	S-RBP11	Small RNA-binding protein 11, chloroplastic [Source:UniProtKB/Swiss-Prot;Acc:Q9FFZ6]
AT1G06380	1.21353	-	Ribosomal protein L1p/L10e family [Source:UniProtKB/TrEMBL;Acc:Q9LMI1]
AT1G42990	1.21218	BZIP60	bZIP transcription factor 60 [Source:UniProtKB/Swiss-Prot;Acc:Q9C7S0]
AT3G47470	1.21218	LHCA4	Chlorophyll a-b binding protein, chloroplastic [Source:UniProtKB/TrEMBL;Acc:A0A178VEE6]
AT2G43780	1.2118	-	unknown protein; Has 30 Blast hits to 30 proteins in 11 species: Archae - 0; Bacteria - 0; Metazoa - 0; Fungi - 0; Plants - 30; Viruses - 0; Other Eukaryotes - 0 (source: NCBI BLink). [Source:TAIR;Acc:AT2G43780]
AT5G17390	1.21118	-	Adenine nucleotide alpha hydrolases-like superfamily protein [Source:UniProtKB/TrEMBL;Acc:Q9LF45]
AT1G51760	1.21028	ILL4	JR3 [Source:UniProtKB/TrEMBL;Acc:A0A178W8I8]
AT1G13245	1.20849	RTFL17	At1g13245 [Source:UniProtKB/TrEMBL;Acc:Q9SAF8]
AT5G52900	1.20604	MAKR6	Probable membrane-associated kinase regulator 6 [Source:UniProtKB/Swiss-Prot;Acc:Q84JK8]
AT3G14060	1.20424	-	At3g14060 [Source:UniProtKB/TrEMBL;Acc:Q9LVJ2]
AT3G12650	1.2039	-	AT3g12650/T2E22_103 [Source:UniProtKB/TrEMBL;Acc:Q9LTX0]
AT1G19240	1.20283	-	T29M8.11 [Source:UniProtKB/TrEMBL;Acc:Q9LMA2]
AT5G25980	1.20275	TGG2	Myrosinase 2 [Source:UniProtKB/Swiss-Prot;Acc:Q9C5C2]
AT5G60670	1.20186	RPL12C	60S ribosomal protein L12-3 [Source:UniProtKB/Swiss-Prot;Acc:Q9FF52]
AT5G48540	1.2003	CRRSP55	Cysteine-rich repeat secretory protein 55 [Source:UniProtKB/Swiss-Prot;Acc:Q9LV60]
AT4G27070	1.2002	TSB2	Tryptophan synthase [Source:UniProtKB/TrEMBL;Acc:Q0WS13]
AT2G25210	1.20001	-	Ribosomal protein L39 family protein [Source:TAIR;Acc:AT2G25210]
AT1G14450	1.19931	-	NADH dehydrogenase (ubiquinone)s [Source:TAIR;Acc:AT1G14450]
AT5G16060	1.1988	-	COX assembly mitochondrial protein [Source:UniProtKB/TrEMBL;Acc:A0A178UR08]
AT1G27435	1.19708	-	Uncharacterized protein At1g27435/F17L21.30 [Source:UniProtKB/TrEMBL;Acc:Q94F28]
AT2G47990	1.19603	SWA1	Protein SLOW WALKER 1 [Source:UniProtKB/Swiss-Prot;Acc:O82266]
AT5G64840	1.19602	ABCF5	GCN5 [Source:UniProtKB/TrEMBL;Acc:A0A178UAA3]
AT2G33370	1.19457	RPL23A	At2g33370 [Source:UniProtKB/TrEMBL;Acc:Q1H559]
AT5G02590	1.19416	-	Tetratricopeptide repeat (TPR)-like superfamily protein [Source:UniProtKB/TrEMBL;Acc:Q8LEV0]
AT1G53345	1.19187	-	unknown protein; INVOLVED IN: biological_process unknown; LOCATED IN: endomembrane system; EXPRESSED IN: 8 plant structures; EXPRESSED DURING: 4 anthesis, F mature embryo stage, petal differentiation and expansion stage, E expanded cotyledon stage, /.../teral stage; BEST Arabidopsis thaliana protein match is: unknown protein (TAIR:AT5G09580.1); Has 201 Blast hits to 201 proteins in 75 species: Ar…
AT5G39050	1.19179	PMAT1	Phenolic glucoside malonyltransferase 1 [Source:UniProtKB/Swiss-Prot;Acc:Q940Z5]
AT2G27840	1.19067	HDT4	Histone deacetylase HDT4 [Source:UniProtKB/Swiss-Prot;Acc:Q9M4T3]
AT5G24840	1.19064	-	tRNA (guanine-N(7)-)-methyltransferase [Source:UniProtKB/Swiss-Prot;Acc:Q8GXB7]
AT3G29370	1.19021	-	p1R3 [Source:UniProtKB/TrEMBL;Acc:A0A178V9D4]
AT3G22630	1.18889	PBD1	Proteasome subunit beta type-2-A [Source:UniProtKB/Swiss-Prot;Acc:O23714]
AT4G02850	1.18876	-	At4g02850 [Source:UniProtKB/TrEMBL;Acc:Q66GM9]
AT2G15128	1.1885	-	other RNA [Source:TAIR;Acc:AT2G15128]
AT4G04940	1.18808	-	Putative WD-repeat membrane protein [Source:UniProtKB/TrEMBL;Acc:Q93YS7]
AT1G29500	1.18738	SAUR66	Auxin-responsive protein SAUR66 [Source:UniProtKB/Swiss-Prot;Acc:Q9C7Q1]
AT1G71140	1.18699	DTX14	Protein DETOXIFICATION 14 [Source:UniProtKB/Swiss-Prot;Acc:Q9C994]
AT1G33590	1.18582	-	Leucine-rich repeat (LRR) family protein [Source:TAIR;Acc:AT1G33590]
AT5G08360	1.18576	-	At5g08360 [Source:UniProtKB/TrEMBL;Acc:Q84MC6]
AT4G25890	1.18497	RPP3A	60S acidic ribosomal protein P3-1 [Source:UniProtKB/Swiss-Prot;Acc:Q9SVZ6]
AT1G29250	1.18447	-	Alba DNA/RNA-binding protein [Source:UniProtKB/TrEMBL;Acc:Q9LP53]
AT1G66580	1.18393	RPL10C	60S ribosomal protein L10-3 [Source:UniProtKB/Swiss-Prot;Acc:Q93W22]
AT5G63135	1.18349	-	At5g63135 [Source:UniProtKB/TrEMBL;Acc:Q8LC33]
AT1G66240	1.18275	ATX1	homolog of anti-oxidant 1 [Source:TAIR;Acc:AT1G66240]
AT5G60460	1.18147	-	Protein transport protein Sec61 subunit beta [Source:UniProtKB/TrEMBL;Acc:Q9FKK1]
AT5G41010	1.17939	NRPB12	DNA-directed RNA polymerases II, IV and V subunit 12 [Source:UniProtKB/Swiss-Prot;Acc:Q9FLM8]
AT5G35926	1.17822	-	Protein with RNI-like/FBD-like domains [Source:TAIR;Acc:AT5G35926]
AT2G36530	1.17771	ENO2	LOS2 [Source:UniProtKB/TrEMBL;Acc:A0A178VT47]
AT2G19740	1.17679	RPL31A	60S ribosomal protein L31-1 [Source:UniProtKB/Swiss-Prot;Acc:Q9SLL7]
AT2G29720	1.17574	CTF2B	FAD/NAD(P)-binding oxidoreductase family protein [Source:UniProtKB/TrEMBL;Acc:O82384]
AT1G49405	1.17493	-	CASP-like protein 5C3 [Source:UniProtKB/Swiss-Prot;Acc:Q3ECT8]
AT3G23390	1.17152	RPL36AB	60S ribosomal protein L36a [Source:UniProtKB/Swiss-Prot;Acc:O23290]
AT3G16080	1.17004	RPL37C	60S ribosomal protein L37-3 [Source:UniProtKB/Swiss-Prot;Acc:Q8LEM8]
AT4G31700	1.16858	RPS6A	40S ribosomal protein S6-1 [Source:UniProtKB/Swiss-Prot;Acc:O48549]
AT1G02350	1.16805	-	Protoporphyrinogen oxidase-like protein [Source:UniProtKB/TrEMBL;Acc:F4HVZ8]
AT1G58380	1.16696	RPS2A	At1g59359 [Source:UniProtKB/TrEMBL;Acc:G1JSI6]
AT2G40765	1.16675	-	Putative uncharacterized protein At2g40765 [Source:UniProtKB/TrEMBL;Acc:Q94K78]
AT3G58700	1.16429	RPL11C	60S ribosomal protein L11-2 [Source:UniProtKB/Swiss-Prot;Acc:P42794]
AT4G14960	1.16059	TUBA6	Tubulin alpha chain [Source:UniProtKB/TrEMBL;Acc:A0A178UXP7]
AT5G15950	1.15918	SAMDC2	S-adenosylmethionine decarboxylase proenzyme 2 [Source:UniProtKB/Swiss-Prot;Acc:Q9S7T9]
AT1G15440	1.15857	PWP2	Periodic tryptophan protein 2 [Source:UniProtKB/Swiss-Prot;Acc:Q8VYZ5]
AT5G19875	1.15831	-	At5g19875 [Source:UniProtKB/TrEMBL;Acc:Q8L9M7]
AT1G74100	1.15817	SOT16	Sulfotransferase [Source:UniProtKB/TrEMBL;Acc:M1EU36]
AT3G54900	1.15778	GRXS14	Monothiol glutaredoxin-S14, chloroplastic [Source:UniProtKB/Swiss-Prot;Acc:Q84Y95]
AT4G26800	1.15559	-	Pentatricopeptide repeat-containing protein At4g26800 [Source:UniProtKB/Swiss-Prot;Acc:Q9SZ20]
AT3G51920	1.15472	CML9	Calmodulin-like protein 9 [Source:UniProtKB/Swiss-Prot;Acc:Q9S744]
AT2G36540	1.15322	-	Haloacid dehalogenase-like hydrolase (HAD) superfamily protein [Source:UniProtKB/TrEMBL;Acc:Q9SJQ4]
AT2G45280	1.15224	ATRAD51C	RAS associated with diabetes protein 51C [Source:UniProtKB/TrEMBL;Acc:F4IW45]
AT3G57490	1.15219	RPS2D	40S ribosomal protein S2-4 [Source:UniProtKB/Swiss-Prot;Acc:Q9SCM3]
AT3G48490	1.1518	-	At3g48490 [Source:UniProtKB/TrEMBL;Acc:Q8LD28]
AT2G47380	1.15151	-	Probable cytochrome c oxidase subunit 5C-1 [Source:UniProtKB/Swiss-Prot;Acc:O22912]
AT5G45440	1.15126	-	Probable disease resistance protein At5g45440 [Source:UniProtKB/Swiss-Prot;Acc:Q9FHJ2]
AT3G13310	1.15088	-	At3g13310 [Source:UniProtKB/TrEMBL;Acc:Q9LTT7]
AT4G27280	1.15085	-	Calcium-binding protein KRP1 [Source:UniProtKB/Swiss-Prot;Acc:O81831]
AT3G10530	1.15069	-	F18K10.11 protein [Source:UniProtKB/TrEMBL;Acc:Q9LPP3]
AT1G65150	1.14952	-	T23K8.6 [Source:UniProtKB/TrEMBL;Acc:Q9S9J5]
AT2G28815	1.1481	-	60S ribosomal protein L16-like, mitochondrial [Source:UniProtKB/Swiss-Prot;Acc:Q84WZ8]
AT5G61030	1.14778	RBG3	GR-RBP3 [Source:UniProtKB/TrEMBL;Acc:A0A178UBT5]
AT3G61630	1.14776	CRF6	CRF6 [Source:UniProtKB/TrEMBL;Acc:A0A178VFH2]
AT1G52930	1.14664	BRIX1-2	Ribosome biogenesis protein BRX1 homolog 2 [Source:UniProtKB/Swiss-Prot;Acc:Q9C928]
AT2G36580	1.14655	-	Pyruvate kinase [Source:UniProtKB/TrEMBL;Acc:A0A178VX82]
AT5G24420	1.14562	PGL5	Probable 6-phosphogluconolactonase 3 [Source:UniProtKB/Swiss-Prot;Acc:Q8LEV7]
AT2G33590	1.14472	-	CRL1 [Source:UniProtKB/TrEMBL;Acc:A0A178VRE7]
AT1G31660	1.14445	-	Bystin-like protein [Source:UniProtKB/TrEMBL;Acc:Q8RWS4]
AT3G58850	1.14374	PAR2	Transcription factor PAR2 [Source:UniProtKB/Swiss-Prot;Acc:Q9LXR7]
AT2G42680	1.14216	MBF1A	MBF1A [Source:UniProtKB/TrEMBL;Acc:A0A178VSD5]
AT3G03820	1.1415	-	Putative auxin-induced protein [Source:UniProtKB/TrEMBL;Acc:Q9SRV9]
AT5G14580	1.13991	PNP2	Polyribonucleotide nucleotidyltransferase 2, mitochondrial [Source:UniProtKB/Swiss-Prot;Acc:Q9S7G6]
novel.72	1.13736	-	-
AT5G18920	1.13727	-	Cox19-like CHCH family protein [Source:TAIR;Acc:AT5G18920]
AT1G27130	1.13681	GSTU13	Glutathione S-transferase U13 [Source:UniProtKB/Swiss-Prot;Acc:Q9FUS6]
AT1G23100	1.13556	-	GroES-like family protein [Source:UniProtKB/TrEMBL;Acc:Q8LDC9]
AT1G60590	1.13485	-	Pectin lyase-like superfamily protein [Source:UniProtKB/TrEMBL;Acc:O22699]
AT5G22390	1.13412	-	FANTASTIC four-like protein (DUF3049) [Source:UniProtKB/TrEMBL;Acc:Q9FMR2]
AT5G08300	1.1341	-	Succinate--CoA ligase [ADP-forming] subunit alpha, mitochondrial [Source:UniProtKB/TrEMBL;Acc:A0A178U834]
AT3G01060	1.1338	-	Lysine-tRNA ligase [Source:UniProtKB/TrEMBL;Acc:Q8RWI4]
AT2G24100	1.13358	-	ATP-dependent DNA helicase [Source:UniProtKB/TrEMBL;Acc:Q9ZUI1]
AT1G07940	1.13342	A1	Elongation factor 1-alpha 4 [Source:UniProtKB/Swiss-Prot;Acc:Q8GTY0]
AT1G29195	1.1326	-	At1g29190/F28N24_12 [Source:UniProtKB/TrEMBL;Acc:Q9LP48]
AT1G74270	1.13205	RPL35AC	60S ribosomal protein L35a-3 [Source:UniProtKB/Swiss-Prot;Acc:Q9C912]
AT5G61610	1.1304	-	Oleosin family protein [Source:UniProtKB/TrEMBL;Acc:F4K3K4]
AT3G12270	1.12918	PRMT3	Probable protein arginine N-methyltransferase 3 [Source:UniProtKB/Swiss-Prot;Acc:Q0WVD6]
AT3G53940	1.12906	-	Mitochondrial substrate carrier family protein [Source:UniProtKB/TrEMBL;Acc:Q8W4M2]
AT3G53890	1.12897	RPS21B	40S ribosomal protein S21-1 [Source:UniProtKB/Swiss-Prot;Acc:Q9M337]
AT5G60030	1.1289	-	Putative uncharacterized protein [Source:UniProtKB/TrEMBL;Acc:Q9LVH1]
AT1G61640	1.12865	-	Protein kinase superfamily protein [Source:UniProtKB/TrEMBL;Acc:Q8L6Y8]
AT3G02190	1.1274	RPL39B	60S ribosomal protein L39-2 [Source:UniProtKB/Swiss-Prot;Acc:Q8L8W6]
AT3G13677	1.12695	-	unknown protein; Has 24 Blast hits to 24 proteins in 11 species: Archae - 0; Bacteria - 0; Metazoa - 0; Fungi - 0; Plants - 24; Viruses - 0; Other Eukaryotes - 0 (source: NCBI BLink). [Source:TAIR;Acc:AT3G13677]
AT5G47700	1.12554	RPP1C	60S acidic ribosomal protein P1-3 [Source:UniProtKB/Swiss-Prot;Acc:Q8LEQ0]
AT1G62150	1.12453	-	Mitochondrial transcription termination factor family protein [Source:UniProtKB/TrEMBL;Acc:Q8GWB0]
AT4G33865	1.1244	RPS29C	40S ribosomal protein S29 [Source:UniProtKB/Swiss-Prot;Acc:Q680P8]
AT1G32928	1.1237	-	Avr9/Cf-9 rapidly elicited protein [Source:UniProtKB/TrEMBL;Acc:Q56XA0]
AT5G64140	1.12299	RPS28C	RPS28 [Source:UniProtKB/TrEMBL;Acc:A0A178UA91]
AT3G18130	1.12294	RACK1C	Receptor for activated C kinase 1C [Source:UniProtKB/Swiss-Prot;Acc:Q9LV28]
AT3G19580	1.12087	AZF2	ZF2 [Source:UniProtKB/TrEMBL;Acc:A0A178VJ97]
AT4G24700	1.12064	-	Uncharacterized protein At4g24700 [Source:UniProtKB/TrEMBL;Acc:Q9SB65]
AT4G17245	1.11947	-	AT4g17240/dl4655c [Source:UniProtKB/TrEMBL;Acc:Q940N3]
AT4G09800	1.1194	RPS18C	40S ribosomal protein S18 [Source:UniProtKB/Swiss-Prot;Acc:P34788]
AT2G34570	1.11823	MEE21	PIN domain-like family protein [Source:UniProtKB/TrEMBL;Acc:Q8L8C2]
AT4G14320	1.11792	-	Zinc-binding ribosomal protein family protein [Source:UniProtKB/TrEMBL;Acc:F4JUQ4]
AT1G69260	1.11642	AFP1	Ninja-family protein AFP1 [Source:UniProtKB/Swiss-Prot;Acc:Q9LQ98]
AT3G04770	1.11599	RPSAb	40S ribosomal protein SA [Source:UniProtKB/TrEMBL;Acc:F4J4W3]
AT3G53430	1.11559	RPL12B	60S ribosomal Protein L12-like [Source:UniProtKB/TrEMBL;Acc:Q0WW72]
AT1G75100	1.11521	JAC1	JAC1 [Source:UniProtKB/TrEMBL;Acc:A0A178WHU1]
AT5G20000	1.11467	RPT6B	26S proteasome regulatory subunit 8 homolog B [Source:UniProtKB/Swiss-Prot;Acc:Q94BQ2]
AT4G01700	1.1108	-	At4g01700 [Source:UniProtKB/TrEMBL;Acc:Q9ZSI6]
AT5G14105	1.10826	-	At5g14105 [Source:UniProtKB/TrEMBL;Acc:Q8LEU9]
AT5G42060	1.1075	-	Mediator-associated protein 3 [Source:UniProtKB/Swiss-Prot;Acc:Q9FHX8]
AT1G03800	1.10672	ERF10	At1g03800 [Source:UniProtKB/TrEMBL;Acc:Q08A59]
AT1G29050	1.10549	TBL38	Protein trichome birefringence-like 38 [Source:UniProtKB/Swiss-Prot;Acc:Q8VY22]
AT1G07090	1.10503	LSH6	LSH6 [Source:UniProtKB/TrEMBL;Acc:A0A178WE41]
AT5G48490	1.10478	-	At5g48490 [Source:UniProtKB/TrEMBL;Acc:Q9LV65]
AT2G35736	1.10419	-	Uncharacterized protein At2g35736 [Source:UniProtKB/TrEMBL;Acc:Q8S8K5]
AT5G47930	1.10367	RPS27D	40S ribosomal protein S27-3 [Source:UniProtKB/Swiss-Prot;Acc:Q8L953]
AT3G11900	1.1013	ANT1	Amino acid transporter ANT1 [Source:UniProtKB/Swiss-Prot;Acc:Q9SF09]
AT4G38840	1.10129	-	At4g38840 [Source:UniProtKB/TrEMBL;Acc:Q9T0J2]
AT4G11010	1.10074	NDPK3	Nucleoside diphosphate kinase [Source:UniProtKB/TrEMBL;Acc:A0A178UTZ0]
AT3G44010	1.1004	RPS29C	Ribosomal protein S14p/S29e family protein [Source:UniProtKB/TrEMBL;Acc:A0A178VAH5]
AT4G36580	1.09968	-	AAA-type ATPase family protein [Source:UniProtKB/TrEMBL;Acc:F4JQE9]
AT3G08690	1.09967	UBC11	Ubiquitin-conjugating enzyme E2 11 [Source:UniProtKB/Swiss-Prot;Acc:P35134]
AT5G09840	1.09966	-	Emb [Source:UniProtKB/TrEMBL;Acc:Q9FIC2]
AT5G20010	1.09965	RAN1	GTP-binding nuclear protein [Source:UniProtKB/TrEMBL;Acc:A0A178UC18]
AT4G21140	1.09915	-	BEST Arabidopsis thaliana protein match is: copper ion binding (TAIR:AT4G05400.2); Has 41 Blast hits to 41 proteins in 16 species: Archae - 0; Bacteria - 0; Metazoa - 0; Fungi - 0; Plants - 40; Viruses - 0; Other Eukaryotes - 1 (source: NCBI BLink). [Source:TAIR;Acc:AT4G21140]
AT3G55130	1.09899	ABCG19	ABC transporter G family member 19 [Source:UniProtKB/Swiss-Prot;Acc:Q9M3D6]
AT2G37970	1.09782	SOUL-1	SOUL heme-binding family protein [Source:TAIR;Acc:AT2G37970]
AT1G59960	1.09752	-	NAD(P)-linked oxidoreductase superfamily protein [Source:UniProtKB/TrEMBL;Acc:Q9SXC0]
AT5G43140	1.09736	-	At5g43140 [Source:UniProtKB/TrEMBL;Acc:A0JQ86]
AT4G38100	1.096	CURT1D	Protein CURVATURE THYLAKOID 1D, chloroplastic [Source:UniProtKB/Swiss-Prot;Acc:Q8LDD3]
AT5G05990	1.09576	-	AT5g05990/K18J17_19 [Source:UniProtKB/TrEMBL;Acc:Q9FI87]
AT4G02230	1.0957	RPL19C	60S ribosomal protein L19-3 [Source:UniProtKB/Swiss-Prot;Acc:P49693]
AT1G80750	1.09385	RPL7A	60S ribosomal protein L7-1 [Source:UniProtKB/Swiss-Prot;Acc:Q9SAI5]
AT5G45115	1.09258	-	Transcription termination factor family protein [Source:UniProtKB/TrEMBL;Acc:A0A1P8BAM9]
AT1G55205	1.0923	-	unknown protein; FUNCTIONS IN: molecular_function unknown; INVOLVED IN: biological_process unknown; LOCATED IN: chloroplast; BEST Arabidopsis thaliana protein match is: unknown protein (TAIR:AT3G13674.1); Has 137 Blast hits to 137 proteins in 11 spe /.../Archae - 0; Bacteria - 0; Metazoa - 0; Fungi - 0; Plants - 137; Viruses - 0; Other Eukaryotes - 0 (source: NCBI BLink). [Source:TAIR;Acc:AT1G552…
AT1G79770	1.09161	-	CASP-like protein (DUF1677) [Source:UniProtKB/TrEMBL;Acc:Q9CA85]
AT3G60360	1.09129	EDA14	U3 small nucleolar RNA-associated protein 11 [Source:UniProtKB/TrEMBL;Acc:A0A178V8J4]
AT3G13520	1.08983	AGP12	Arabinogalactan protein 12 [Source:UniProtKB/Swiss-Prot;Acc:Q9LJD9]
AT5G16930	1.08924	-	AAA-type ATPase family protein [Source:UniProtKB/TrEMBL;Acc:Q8RXI0]
AT5G58840	1.08839	SBT4.9	Subtilisin-like protease SBT4.9 [Source:UniProtKB/Swiss-Prot;Acc:Q9FIM5]
AT1G50920	1.08797	-	Nucleolar GTP-binding protein 1 [Source:UniProtKB/Swiss-Prot;Acc:Q9C6I8]
AT3G61110	1.08468	RPS27B	40S ribosomal protein S27 [Source:UniProtKB/TrEMBL;Acc:A0A178VC05]
AT5G18800	1.08444	-	NADH dehydrogenase [ubiquinone] 1 alpha subcomplex subunit 8-B [Source:UniProtKB/Swiss-Prot;Acc:Q8LGE7]
AT3G15770	1.08372	-	AT3G15770 protein [Source:UniProtKB/TrEMBL;Acc:B9DGF6]
AT3G06680	1.08159	-	60S ribosomal protein L29 [Source:UniProtKB/TrEMBL;Acc:F4JC32]
AT4G18100	1.0805	RPL32A	60S ribosomal protein L32-1 [Source:UniProtKB/Swiss-Prot;Acc:P49211]
AT4G10330	1.08045	-	Glycine-rich protein [Source:UniProtKB/TrEMBL;Acc:Q9SV88]
AT3G58660	1.07981	-	Ribosomal protein L1p/L10e family [Source:UniProtKB/TrEMBL;Acc:Q9LXT5]
AT3G48320	1.07925	CYP71A21	Cytochrome P450 71A21 [Source:UniProtKB/Swiss-Prot;Acc:Q9STL2]
AT5G66580	1.07876	-	Uncharacterized protein At5g66580 [Source:UniProtKB/TrEMBL;Acc:Q9FJY2]
AT1G65030	1.07865	-	At1g65030 [Source:UniProtKB/TrEMBL;Acc:Q5XEV4]
AT2G36160	1.07842	RPS14A	40S ribosomal protein S14-1 [Source:UniProtKB/Swiss-Prot;Acc:Q9SIH0]
AT5G13630	1.07791	CHLH	Magnesium-chelatase subunit ChlH, chloroplastic [Source:UniProtKB/Swiss-Prot;Acc:Q9FNB0]
AT1G80890	1.07754	-	At1g80890 [Source:UniProtKB/TrEMBL;Acc:Q9SAH1]
AT2G47690	1.07686	-	NADH dehydrogenase [ubiquinone] iron-sulfur protein 5-A [Source:UniProtKB/Swiss-Prot;Acc:O82238]
AT5G02450	1.07589	RPL36C	60S ribosomal protein L36-3 [Source:UniProtKB/Swiss-Prot;Acc:Q9LZ57]
AT2G19640	1.07585	ASHR2	Histone-lysine N-methyltransferase ASHR2 [Source:UniProtKB/Swiss-Prot;Acc:Q9ZUM9]
AT2G30250	1.07545	WRKY25	Probable WRKY transcription factor 25 [Source:UniProtKB/Swiss-Prot;Acc:O22921]
AT4G26970	1.07519	ACO2	Aconitate hydratase [Source:UniProtKB/TrEMBL;Acc:A0A178UVE5]
AT4G31985	1.07502	RPL39C	60S ribosomal protein L39-1 [Source:UniProtKB/Swiss-Prot;Acc:P51424]
AT3G49100	1.07339	SRP9	Signal recognition particle 9 kDa protein [Source:UniProtKB/TrEMBL;Acc:A0A178VCR3]
AT3G57090	1.07328	FIS1A	Mitochondrial fission 1 protein A [Source:UniProtKB/Swiss-Prot;Acc:Q9M1J1]
AT2G15910	1.07299	-	CSL zinc finger domain-containing protein [Source:UniProtKB/TrEMBL;Acc:Q9XIM2]
AT1G25520	1.07275	-	GDT1-like protein 4 [Source:UniProtKB/Swiss-Prot;Acc:Q9C6M1]
AT3G49910	1.07224	RPL26A	60S ribosomal protein L26-1 [Source:UniProtKB/Swiss-Prot;Acc:P51414]
AT3G10320	1.07217	-	F14P13.8 protein [Source:UniProtKB/TrEMBL;Acc:Q9SS43]
AT2G19750	1.07216	RPS30A	40S ribosomal protein S30 [Source:UniProtKB/Swiss-Prot;Acc:P49689]
AT1G32580	1.07148	MORF5	Multiple organellar RNA editing factor 5, chloroplastic/mitochondrial [Source:UniProtKB/Swiss-Prot;Acc:Q9C7Y2]
AT5G49560	1.071	-	Putative methyltransferase family protein [Source:UniProtKB/TrEMBL;Acc:Q9FGZ0]
AT4G18580	1.07017	-	At4g18580 [Source:UniProtKB/TrEMBL;Acc:Q8LBN4]
AT5G57785	1.06846	-	At5g57785 [Source:UniProtKB/TrEMBL;Acc:Q8GY06]
AT3G01970	1.06845	WRKY45	Probable WRKY transcription factor 45 [Source:UniProtKB/Swiss-Prot;Acc:Q9S763]
AT4G37520	1.06805	PER50	Peroxidase 50 [Source:UniProtKB/Swiss-Prot;Acc:Q43731]
AT1G27390	1.06766	TOM20-2	TOM20-2 [Source:UniProtKB/TrEMBL;Acc:A0A178W7F2]
AT1G31040	1.06753	-	PLATZ transcription factor family protein [Source:UniProtKB/TrEMBL;Acc:F4I7U9]
AT4G24275	1.06472	-	At4g24275 [Source:UniProtKB/TrEMBL;Acc:Q84R17]
AT3G20470	1.0647	GRP5	Glycine-rich protein 5 [Source:UniProtKB/Swiss-Prot;Acc:Q9LTP5]
AT3G22820	1.06461	EPFL5	EPFL5 [Source:UniProtKB/TrEMBL;Acc:A0A178VHB6]
AT5G49280	1.06445	-	At5g49280 [Source:UniProtKB/TrEMBL;Acc:Q9FJ12]
AT2G15690	1.06435	PCMP-H66	Pentatricopeptide repeat-containing protein At2g15690, mitochondrial [Source:UniProtKB/Swiss-Prot;Acc:Q9ZQE5]
AT1G04820	1.06422	TUBA4	Tubulin alpha-2 chain [Source:UniProtKB/Swiss-Prot;Acc:B9DGT7]
AT3G60160	1.06276	ABCC9	ABC transporter C family member 9 [Source:UniProtKB/Swiss-Prot;Acc:Q9M1C7]
AT4G14800	1.06228	PBD2	Proteasome subunit beta type [Source:UniProtKB/TrEMBL;Acc:F4JIF9]
AT5G27760	1.06075	-	Hypoxia-responsive family protein [Source:UniProtKB/TrEMBL;Acc:Q8LG60]
AT4G05440	1.06019	EDA35	Cell division cycle protein 123 homolog [Source:UniProtKB/TrEMBL;Acc:Q9M0V1]
AT3G26410	1.05987	TRM11	tRNA modification 11 protein [Source:UniProtKB/TrEMBL;Acc:Q9LIN4]
AT1G29910	1.05982	LHCB1.1	Chlorophyll a-b binding protein 3, chloroplastic [Source:UniProtKB/Swiss-Prot;Acc:Q8VZ87]
novel.132	1.05897	-	-
AT5G41761	1.05868	-	Putative uncharacterized protein [Source:UniProtKB/TrEMBL;Acc:Q1G3G9]
AT1G71880	1.05684	SUC1	Sucrose transport protein SUC1 [Source:UniProtKB/Swiss-Prot;Acc:Q39232]
AT4G05400	1.05619	-	At4g05400 [Source:UniProtKB/TrEMBL;Acc:Q9M0V5]
AT4G39770	1.05555	TPPH	Probable trehalose-phosphate phosphatase H [Source:UniProtKB/Swiss-Prot;Acc:Q8GWG2]
AT1G29440	1.05528	SAUR63	Auxin-responsive protein SAUR63 [Source:UniProtKB/Swiss-Prot;Acc:F4I1H5]
AT1G73177	1.0545	APC13	Anaphase-promoting complex subunit 13 [Source:UniProtKB/Swiss-Prot;Acc:Q8L981]
AT5G25140	1.05426	CYP71B13	Cytochrome P450 71B13 [Source:UniProtKB/Swiss-Prot;Acc:P58050]
AT1G59590	1.0542	ZCF37	At1g59590 [Source:UniProtKB/TrEMBL;Acc:Q9SLT9]
AT1G07920	1.0532	A1	Elongation factor 1-alpha 4 [Source:UniProtKB/Swiss-Prot;Acc:Q8GTY0]
AT3G15460	1.05291	BRIX1-1	Ribosome biogenesis protein BRX1 homolog 1 [Source:UniProtKB/Swiss-Prot;Acc:Q9LE16]
AT1G29640	1.05173	-	At1g29640 [Source:UniProtKB/TrEMBL;Acc:Q9C7N7]
AT2G16070	1.05164	PDV2	Plastid division protein PDV2 [Source:UniProtKB/Swiss-Prot;Acc:Q9XII1]
AT1G02340	1.05143	HFR1	Transcription factor HFR1 [Source:UniProtKB/Swiss-Prot;Acc:Q9FE22]
AT1G32920	1.05135	-	At1g32920/F9L11_25 [Source:UniProtKB/TrEMBL;Acc:Q93WI1]
AT5G18080	1.05134	SAUR24	Auxin-responsive protein SAUR24 [Source:UniProtKB/Swiss-Prot;Acc:Q9FK62]
AT2G14520	1.05055	CBSDUF3	DUF21 domain-containing protein At2g14520 [Source:UniProtKB/Swiss-Prot;Acc:Q9ZQR4]
AT1G08410	1.05039	LSG1-2	GTPase LSG1-2 [Source:UniProtKB/Swiss-Prot;Acc:Q9SJF1]
AT2G39500	1.04808	-	At2g39500/F12L6.16 [Source:UniProtKB/TrEMBL;Acc:O80637]
AT3G04230	1.04784	RPS16B	40S ribosomal protein S16-2 [Source:UniProtKB/Swiss-Prot;Acc:Q9M8X9]
AT3G55980	1.04781	SZF1	Salt-inducible zinc finger 1 [Source:UniProtKB/TrEMBL;Acc:A0A1I9LNJ4]
AT2G38640	1.04768	-	Protein LURP-one-related 8 [Source:UniProtKB/Swiss-Prot;Acc:Q9ZVI6]
AT1G31010	1.04704	OSB4	Protein OSB4, chloroplastic [Source:UniProtKB/Swiss-Prot;Acc:Q9FYJ2]
AT1G69840	1.04612	HIR2	Hypersensitive-induced response protein 2 [Source:UniProtKB/Swiss-Prot;Acc:Q9CAR7]
AT4G28450	1.04515	-	AT4g28450/F20O9_130 [Source:UniProtKB/TrEMBL;Acc:Q93VK1]
AT3G47370	1.04479	RPS20B	40S ribosomal protein S20-2 [Source:UniProtKB/Swiss-Prot;Acc:Q9STY6]
AT5G61770	1.04475	PPAN	PETER PAN-like protein [Source:UniProtKB/TrEMBL;Acc:F4K3M1]
AT4G17390	1.04467	RPL15B	60S ribosomal protein L15-2 [Source:UniProtKB/Swiss-Prot;Acc:Q8VYF1]
AT4G10450	1.04409	RPL9D	60S ribosomal protein L9-2 [Source:UniProtKB/Swiss-Prot;Acc:Q9SZX9]
AT4G23620	1.04395	-	Ribosomal protein L25/Gln-tRNA synthetase, anti-codon-binding domain-containing protein [Source:UniProtKB/TrEMBL;Acc:F4JPA3]
AT4G20030	1.04364	-	At4g20030 [Source:UniProtKB/TrEMBL;Acc:Q67XI5]
AT3G54470	1.04358	PYRE-F	Uridine 5'-monophosphate synthase [Source:UniProtKB/Swiss-Prot;Acc:Q42586]
AT5G65730	1.04271	XTH6	Xyloglucan endotransglucosylase/hydrolase [Source:UniProtKB/TrEMBL;Acc:Q0WUU2]
AT2G40590	1.04261	RPS26A	40S ribosomal protein S26 [Source:UniProtKB/TrEMBL;Acc:A0A178VPZ6]
AT5G40850	1.04252	UPM1	AT5g40850/MHK7_8 [Source:UniProtKB/TrEMBL;Acc:Q42606]
AT5G12220	1.04179	-	Las1-like family protein [Source:UniProtKB/TrEMBL;Acc:F4JZH9]
AT3G55280	1.04161	RPL23AB	60S ribosomal protein L23a-2 [Source:UniProtKB/Swiss-Prot;Acc:Q9M3C3]
AT3G05360	1.04119	RLP30	Receptor-like protein 30 [Source:UniProtKB/Swiss-Prot;Acc:Q9MA83]
AT2G42650	1.03893	-	Ribosomal protein L1p/L10e family [Source:UniProtKB/TrEMBL;Acc:Q8S8D2]
AT3G46600	1.03889	SCL30	Scarecrow-like protein 30 [Source:UniProtKB/Swiss-Prot;Acc:Q9SNB8]
AT1G22270	1.03842	-	Multifunctional methyltransferase subunit TRM112 homolog A [Source:UniProtKB/Swiss-Prot;Acc:Q8LFJ5]
AT3G09720	1.03787	RH57	DEAD-box ATP-dependent RNA helicase 57 [Source:UniProtKB/Swiss-Prot;Acc:Q84TG1]
AT1G64750	1.03774	ATDSS1(I)	Deletion of SUV3 suppressor 1(I) [Source:UniProtKB/TrEMBL;Acc:F4I886]
AT1G22400	1.03713	UGT85A1	UDP-glycosyltransferase 85A1 [Source:UniProtKB/Swiss-Prot;Acc:Q9SK82]
AT5G52810	1.03675	SARD4	Protein SAR DEFICIENT 4 [Source:UniProtKB/Swiss-Prot;Acc:Q9FLY0]
AT3G21540	1.03465	-	Transducin family protein / WD-40 repeat family protein [Source:UniProtKB/TrEMBL;Acc:Q9LVF2]
AT3G09085	1.03464	-	At3g09085 [Source:UniProtKB/TrEMBL;Acc:Q8LDK7]
AT3G07590	1.03437	SMD1A	Small nuclear ribonucleoprotein SmD1a [Source:UniProtKB/Swiss-Prot;Acc:Q9SSF1]
AT3G07110	1.03392	-	Ribosomal protein L13 family protein [Source:UniProtKB/TrEMBL;Acc:F4JD96]
AT5G23900	1.03367	RPL13D	60S ribosomal protein L13 [Source:UniProtKB/TrEMBL;Acc:A0A178UBD6]
AT5G02020	1.03297	SIS	AT5g02020/T7H20_70 [Source:UniProtKB/TrEMBL;Acc:Q9LZM9]
AT4G37150	1.03141	MES9	MES9 [Source:UniProtKB/TrEMBL;Acc:A0A178V387]
AT1G04110	1.03039	SBT1.2	SDD1 [Source:UniProtKB/TrEMBL;Acc:A0A178WPN6]
AT4G34760	1.03005	SAUR50	Auxin-responsive protein SAUR50 [Source:UniProtKB/Swiss-Prot;Acc:O65695]
AT2G28105	1.0298	-	Replication factor-A carboxy-terminal domain protein [Source:UniProtKB/TrEMBL;Acc:Q5XVD2]
AT1G69680	1.02923	-	At1g69680/T6C23_12 [Source:UniProtKB/TrEMBL;Acc:Q94C15]
AT2G45695	1.02825	URM1-1	Ubiquitin-related modifier 1 homolog [Source:UniProtKB/TrEMBL;Acc:A0A178VS32]
AT3G46630	1.02796	-	DCL protein (DUF3223) [Source:UniProtKB/TrEMBL;Acc:Q9SNB5]
AT4G11120	1.02775	EFTS	Elongation factor Ts, mitochondrial [Source:UniProtKB/Swiss-Prot;Acc:Q5XF75]
AT4G17090	1.02756	BAM3	Beta-amylase 3, chloroplastic [Source:UniProtKB/Swiss-Prot;Acc:O23553]
AT4G14560	1.02743	IAA1	Auxin-responsive protein [Source:UniProtKB/TrEMBL;Acc:Q67YC2]
AT3G09405	1.02718	PAE4	Pectin acetylesterase 4 [Source:UniProtKB/Swiss-Prot;Acc:Q9SR23]
AT1G54250	1.02668	NRPB8A	DNA-directed RNA polymerases II and V subunit 8A [Source:UniProtKB/Swiss-Prot;Acc:O81097]
AT3G23000	1.02512	CIPK7	CBL-interacting serine/threonine-protein kinase 7 [Source:UniProtKB/Swiss-Prot;Acc:Q9XIW0]
AT5G42090	1.02491	-	Dbj [Source:UniProtKB/TrEMBL;Acc:Q9FHX6]
AT1G49410	1.02435	TOM6	Mitochondrial import receptor subunit TOM6 homolog [Source:UniProtKB/Swiss-Prot;Acc:Q9XIA7]
AT3G10610	1.02419	RPS17C	40S ribosomal protein S17-3 [Source:UniProtKB/Swiss-Prot;Acc:Q9SQZ1]
AT2G45860	1.02397	-	At2g45860 [Source:UniProtKB/TrEMBL;Acc:O80833]
AT5G27700	1.02364	RPS21C	40S ribosomal protein S21 [Source:UniProtKB/TrEMBL;Acc:A0A178UBS9]
AT1G70780	1.02316	-	At1g70780 [Source:UniProtKB/TrEMBL;Acc:Q9S812]
AT3G14600	1.02283	RPL18AC	60S ribosomal protein L18a-3 [Source:UniProtKB/Swiss-Prot;Acc:Q9LUD4]
AT1G07770	1.0228	RPS15AA	AT1G07770 protein [Source:UniProtKB/TrEMBL;Acc:B9DI04]
AT4G20980	1.02253	TIF3D1	Eukaryotic translation initiation factor 3 subunit D [Source:UniProtKB/Swiss-Prot;Acc:P56820]
AT2G39020	1.02078	-	Probable acetyltransferase NATA1-like [Source:UniProtKB/Swiss-Prot;Acc:Q9ZV06]
AT2G19460	1.02074	-	Protein of unknown function (DUF3511) [Source:TAIR;Acc:AT2G19460]
AT3G01820	1.02028	-	Probable adenylate kinase 7, mitochondrial [Source:UniProtKB/Swiss-Prot;Acc:Q8L7W7]
AT5G13470	1.02004	-	At5g13470 [Source:UniProtKB/TrEMBL;Acc:Q9LYQ9]
AT3G24830	1.0191	RPL13AB	60S ribosomal protein L13a-2 [Source:UniProtKB/Swiss-Prot;Acc:Q9LRX8]
AT1G78380	1.01883	GSTU19	GSTU19 [Source:UniProtKB/TrEMBL;Acc:A0A178W4K6]
AT5G08180	1.01743	-	H/ACA ribonucleoprotein complex subunit 2-like protein [Source:UniProtKB/Swiss-Prot;Acc:Q9LEY9]
AT1G60080	1.0174	-	3'-5'-exoribonuclease family protein [Source:UniProtKB/TrEMBL;Acc:Q9ZUI4]
AT1G17745	1.01713	PGDH	D-3-phosphoglycerate dehydrogenase [Source:TAIR;Acc:AT1G17745]
AT3G22320	1.01707	NRPB5A	DNA-directed RNA polymerases II and IV subunit 5A [Source:UniProtKB/Swiss-Prot;Acc:O81098]
AT2G14750	1.01683	APK1	Adenylyl-sulfate kinase [Source:UniProtKB/TrEMBL;Acc:A0A178VLM3]
AT5G27770	1.01631	RPL22C	60S ribosomal protein L22-3 [Source:UniProtKB/Swiss-Prot;Acc:Q9FE58]
AT2G24500	1.01516	REIL2	Cytoplasmic 60S subunit biogenesis factor REI1 homolog 2 [Source:UniProtKB/Swiss-Prot;Acc:Q9ZQ18]
AT1G61520	1.0143	LHCA3	Chlorophyll a-b binding protein, chloroplastic [Source:UniProtKB/TrEMBL;Acc:A0A178W5Y6]
AT2G36460	1.0131	FBA6	Fructose-bisphosphate aldolase 6, cytosolic [Source:UniProtKB/Swiss-Prot;Acc:Q9SJQ9]
AT1G02500	1.0121	SAM1	S-adenosylmethionine synthase [Source:UniProtKB/TrEMBL;Acc:A0A178WES1]
AT3G10420	1.0121	SPD1	P-loop containing nucleoside triphosphate hydrolases superfamily protein [Source:UniProtKB/TrEMBL;Acc:F4J3R7]
novel.175	1.0119	-	PF03732:Retrotransposon gag protein
AT4G18700	1.01139	CIPK12	CBL-interacting serine/threonine-protein kinase 12 [Source:UniProtKB/Swiss-Prot;Acc:Q9SN43]
AT5G28060	1.01002	RPS24B	40S ribosomal protein S24-2 [Source:UniProtKB/Swiss-Prot;Acc:Q8LC83]
AT5G49300	1.00931	GATA16	Uncharacterized protein At5g49300 (Fragment) [Source:UniProtKB/TrEMBL;Acc:C0SVS9]
AT5G23740	1.00925	RPS11C	RPS11-BETA [Source:UniProtKB/TrEMBL;Acc:A0A178UPD3]
AT2G47840	1.00921	TIC20-II	Tic20-II [Source:UniProtKB/TrEMBL;Acc:A0A178VYR0]
AT4G18730	1.00919	RPL11C	60S ribosomal protein L11-2 [Source:UniProtKB/Swiss-Prot;Acc:P42794]
AT5G03850	1.00846	RPS28A	40S ribosomal protein S28-1 [Source:UniProtKB/Swiss-Prot;Acc:Q9SR73]
AT5G47730	1.00804	-	At5g47730 [Source:UniProtKB/TrEMBL;Acc:Q9FIK6]
AT3G04710	1.00731	TPR10	Ankyrin repeat family protein [Source:UniProtKB/TrEMBL;Acc:F4J4V1]
AT5G01940	1.00729	-	eukaryotic translation initiation factor 2B family protein / eIF-2B family protein [Source:TAIR;Acc:AT5G01940]
AT4G28820	1.00485	-	HIT-type Zinc finger family protein [Source:TAIR;Acc:AT4G28820]
AT5G08790	1.0039	NAC081	Protein ATAF2 [Source:UniProtKB/Swiss-Prot;Acc:Q9C598]
AT2G37600	1.00389	RPL36A	60S ribosomal protein L36-1 [Source:UniProtKB/Swiss-Prot;Acc:O80929]
AT4G34150	1.00354	-	AT4g34150/F28A23_90 [Source:UniProtKB/TrEMBL;Acc:Q945K9]
novel.168	1.0029	-	PF05699:hAT family C-terminal dimerisation region|PF14372:Domain of unknown function (DUF4413)
AT2G18735	1.00288	-	other RNA [Source:TAIR;Acc:AT2G18735]
novel.147	1.00211	-	-
AT2G20560	1.00059	-	At2g20560/T13C7.15 [Source:UniProtKB/TrEMBL;Acc:Q9SIL3]
AT5G04750	1.00032	-	At5g04750 [Source:UniProtKB/TrEMBL;Acc:Q84W11]
AT1G52300	0.999216	RPL37B	60S ribosomal protein L37-2 [Source:UniProtKB/Swiss-Prot;Acc:Q43292]
AT2G29990	0.998959	NDA2	Internal alternative NAD(P)H-ubiquinone oxidoreductase A2, mitochondrial [Source:UniProtKB/Swiss-Prot;Acc:O80874]
AT1G02820	0.998769	LEA2	LEA3 [Source:UniProtKB/TrEMBL;Acc:A0A178WJ88]
AT5G54810	0.997704	TSB1	Tryptophan synthase [Source:UniProtKB/TrEMBL;Acc:Q0WUI8]
AT3G11510	0.997314	RPS14B	At3g11510 [Source:UniProtKB/TrEMBL;Acc:Q1H555]
AT1G20450	0.996522	ERD10	Dehydrin ERD10 [Source:UniProtKB/Swiss-Prot;Acc:P42759]
AT1G20823	0.995846	ATL80	RING-H2 finger protein ATL80 [Source:UniProtKB/Swiss-Prot;Acc:Q9LM69]
AT4G02430	-0.996813	SR34b	RNA-binding (RRM/RBD/RNP motifs) family protein [Source:TAIR;Acc:AT4G02430]
AT1G21610	-0.997284	-	Wound-responsive family protein [Source:UniProtKB/TrEMBL;Acc:F4HY28]
AT1G25530	-0.997602	-	Lysine histidine transporter-like 6 [Source:UniProtKB/Swiss-Prot;Acc:Q9C6M2]
AT3G26680	-0.997653	SNM1	DNA cross-link repair protein SNM1 [Source:UniProtKB/Swiss-Prot;Acc:Q38961]
AT2G14050	-0.997709	MCM9	minichromosome maintenance 9 [Source:TAIR;Acc:AT2G14050]
AT1G61490	-1.00015	-	G-type lectin S-receptor-like serine/threonine-protein kinase At1g61490 [Source:UniProtKB/Swiss-Prot;Acc:O64770]
AT1G56120	-1.0013	-	Leucine-rich repeat transmembrane protein kinase [Source:UniProtKB/TrEMBL;Acc:F4I3K0]
AT1G54350	-1.00142	ABCC2	ABC transporter D family member 2, chloroplastic [Source:UniProtKB/Swiss-Prot;Acc:Q6NLC1]
AT4G12030	-1.00192	BASS5	Probable sodium/metabolite cotransporter BASS5, chloroplastic [Source:UniProtKB/Swiss-Prot;Acc:F4JPW1]
AT5G46690	-1.00223	BHLH71	Transcription factor bHLH71 [Source:UniProtKB/Swiss-Prot;Acc:Q56XR0]
AT1G57770	-1.00249	-	FAD/NAD(P)-binding oxidoreductase family protein [Source:UniProtKB/TrEMBL;Acc:Q9FVR9]
AT4G03460	-1.00298	-	Ankyrin repeat family protein [Source:TAIR;Acc:AT4G03460]
AT1G77690	-1.003	LAX3	LAX3 [Source:UniProtKB/TrEMBL;Acc:A0A178W1L1]
AT3G03300	-1.00488	DCL2	Endoribonuclease Dicer homolog 2 [Source:UniProtKB/Swiss-Prot;Acc:Q3EBC8]
AT3G03965	-1.00584	-
AT4G32060	-1.00653	MICU	Calcium uptake protein, mitochondrial [Source:UniProtKB/Swiss-Prot;Acc:Q9SZ45]
AT2G45560	-1.00696	CYP76C1	CYP76C1 [Source:UniProtKB/TrEMBL;Acc:A0A178VLJ2]
AT5G49360	-1.00708	BXL1	Beta-D-xylosidase 1 [Source:UniProtKB/Swiss-Prot;Acc:Q9FGY1]
AT4G39090	-1.00746	RD19A	RD19A [Source:UniProtKB/TrEMBL;Acc:A0A178V006]
AT5G02180	-1.00865	AVT1D	Amino acid transporter AVT1D [Source:UniProtKB/Swiss-Prot;Acc:Q8GYS4]
AT3G08065	-1.0096	-
AT2G28050	-1.01392	-	Pentatricopeptide repeat-containing protein At2g28050 [Source:UniProtKB/Swiss-Prot;Acc:Q9ZUU7]
AT2G29060	-1.01612	SCL33	Scarecrow-like protein 33 [Source:UniProtKB/Swiss-Prot;Acc:P0C883]
AT1G28710	-1.01857	-	F1K23.9 [Source:UniProtKB/TrEMBL;Acc:Q9FXJ4]
AT1G61970	-1.02	-	At1g61970 [Source:UniProtKB/TrEMBL;Acc:O80702]
AT2G37950	-1.02083	-	At2g37950 [Source:UniProtKB/TrEMBL;Acc:Q5XEN4]
AT4G26150	-1.02234	GATA22	Putative GATA transcription factor 22 [Source:UniProtKB/Swiss-Prot;Acc:Q9SZI6]
AT4G13030	-1.02255	-	P-loop containing nucleoside triphosphate hydrolases superfamily protein [Source:TAIR;Acc:AT4G13030]
AT5G53660	-1.02282	GRF7	Growth-regulating factor 7 [Source:UniProtKB/Swiss-Prot;Acc:Q9FJB8]
AT1G27620	-1.0241	-	At1g27620 [Source:UniProtKB/TrEMBL;Acc:Q9S808]
AT4G32440	-1.02519	-	Plant Tudor-like RNA-binding protein [Source:UniProtKB/TrEMBL;Acc:Q0WP65]
AT5G25560	-1.02751	-	CHY-type/CTCHY-type/RING-type Zinc finger protein [Source:UniProtKB/TrEMBL;Acc:F4JY59]
AT1G01790	-1.02786	KEA1	K(+) efflux antiporter 1, chloroplastic [Source:UniProtKB/Swiss-Prot;Acc:Q9ZTZ7]
AT3G25560	-1.02843	NIK2	NSP-interacting kinase 2 [Source:UniProtKB/TrEMBL;Acc:F4JA15]
AT4G37110	-1.02843	-	Zinc-finger domain of monoamine-oxidase A repressor R1 [Source:UniProtKB/TrEMBL;Acc:Q0WPT6]
AT1G70560	-1.02904	TAA1	L-tryptophan--pyruvate aminotransferase 1 [Source:UniProtKB/Swiss-Prot;Acc:Q9S7N2]
AT1G78580	-1.02943	TPS1	Alpha,alpha-trehalose-phosphate synthase [UDP-forming] 1 [Source:UniProtKB/Swiss-Prot;Acc:Q9SYM4]
AT2G46590	-1.03034	DOF2.5	Dof zinc finger protein DOF2.5 [Source:UniProtKB/Swiss-Prot;Acc:Q9ZPY0]
AT5G57320	-1.03219	VLN5	Villin-5 [Source:UniProtKB/Swiss-Prot;Acc:Q9LVC6]
AT5G63990	-1.03305	SAL3	Probable SAL3 phosphatase [Source:UniProtKB/Swiss-Prot;Acc:Q8GY63]
AT4G34600	-1.03416	CIF2	Protein CASPARIAN STRIP INTEGRITY FACTOR 2 [Source:UniProtKB/Swiss-Prot;Acc:O65684]
AT1G77380	-1.03548	AAP3	ATAAP3 [Source:UniProtKB/TrEMBL;Acc:A0A178W3U1]
AT5G14210	-1.03549	-	Leucine-rich repeat protein kinase family protein [Source:TAIR;Acc:AT5G14210]
AT3G22800	-1.03668	LRX6	Leucine-rich repeat extensin-like protein 6 [Source:UniProtKB/Swiss-Prot;Acc:Q9LUI1]
AT3G48480	-1.04005	-	Cysteine proteinases superfamily protein [Source:UniProtKB/TrEMBL;Acc:F4JF18]
AT1G53920	-1.04044	GLIP5	GLIP5 [Source:UniProtKB/TrEMBL;Acc:A0A178WKF5]
AT4G22270	-1.04052	MRB1	Transmembrane protein, putative (DUF3537) [Source:UniProtKB/TrEMBL;Acc:Q94AL2]
AT1G28100	-1.04244	-	unknown protein; Has 64 Blast hits to 64 proteins in 27 species: Archae - 0; Bacteria - 14; Metazoa - 0; Fungi - 6; Plants - 42; Viruses - 0; Other Eukaryotes - 2 (source: NCBI BLink). [Source:TAIR;Acc:AT1G28100]
AT2G22980	-1.04334	SCPL13	Serine carboxypeptidase-like 13 [Source:UniProtKB/TrEMBL;Acc:A8MQS0]
AT4G36690	-1.04336	U2AF65A	U2 snRNP auxiliary factor large subunit [Source:UniProtKB/TrEMBL;Acc:A0A178UYD2]
AT5G44578	-1.04467	-	unknown protein; FUNCTIONS IN: molecular_function unknown; INVOLVED IN: biological_process unknown; LOCATED IN: endomembrane system; Has 15 Blast hits to 15 proteins in 2 species: Archae - 0; Bacteria - 0; Metazoa - 0; Fungi - 0; Plants - 15; Viruse /.../ Other Eukaryotes - 0 (source: NCBI BLink). [Source:TAIR;Acc:AT5G44578]
AT3G06880	-1.04517	-	Transducin/WD40 repeat-like superfamily protein [Source:UniProtKB/TrEMBL;Acc:A0A1I9LN87]
AT2G23300	-1.04572	-	Leucine-rich repeat protein kinase family protein [Source:UniProtKB/TrEMBL;Acc:O22178]
AT5G35670	-1.04619	iqd33	IQ-domain 33 [Source:UniProtKB/TrEMBL;Acc:Q8L8M9]
AT5G25350	-1.04637	EBF2	EIN3-binding F-box protein 2 [Source:UniProtKB/Swiss-Prot;Acc:Q708Y0]
AT1G04730	-1.04719	CTF18	p-loop containing nucleoside triphosphate hydrolases superfamily protein [Source:UniProtKB/TrEMBL;Acc:F4I5S3]
AT5G45560	-1.04776	EDR2L	Protein ENHANCED DISEASE RESISTANCE 2-like [Source:UniProtKB/Swiss-Prot;Acc:Q8VZF6]
AT2G36400	-1.04842	GRF3	Growth-regulating factor 3 [Source:UniProtKB/Swiss-Prot;Acc:Q9SJR5]
AT4G23270	-1.04846	CRK19	cysteine-rich RLK (RECEPTOR-like protein kinase) 19 [Source:TAIR;Acc:AT4G23270]
AT3G28070	-1.04861	-	WAT1-related protein At3g28070 [Source:UniProtKB/Swiss-Prot;Acc:Q8VYZ7]
AT1G21730	-1.04883	KIN7C	Kinesin-like protein KIN-7C, mitochondrial [Source:UniProtKB/Swiss-Prot;Acc:Q8W5R6]
AT2G42960	-1.04904	-	Probable receptor-like protein kinase At2g42960 [Source:UniProtKB/Swiss-Prot;Acc:Q9SJG2]
AT1G11303	-1.04952	-	G-type lectin S-receptor-like serine/threonine-protein kinase At1g11303 [Source:UniProtKB/Swiss-Prot;Acc:Q9SXB5]
AT1G80570	-1.04957	FBL14	F-box/LRR-repeat protein 14 [Source:UniProtKB/Swiss-Prot;Acc:Q3EC97]
AT1G53440	-1.05037	-	Probable LRR receptor-like serine/threonine-protein kinase At1g53440 [Source:UniProtKB/Swiss-Prot;Acc:C0LGG9]
AT3G04690	-1.0512	ANX1	ANX1 [Source:UniProtKB/TrEMBL;Acc:A0A178VHY9]
AT2G01930	-1.0525	BPC1	Protein BASIC PENTACYSTEINE1 [Source:UniProtKB/Swiss-Prot;Acc:Q9SKD0]
AT2G37130	-1.05498	PER21	Peroxidase 21 [Source:UniProtKB/Swiss-Prot;Acc:Q42580]
AT1G14150	-1.05737	PNSL2	Photosynthetic NDH subunit of lumenal location 2, chloroplastic [Source:UniProtKB/Swiss-Prot;Acc:Q9XI73]
AT5G07770	-1.05819	-	Actin-binding FH2 protein [Source:TAIR;Acc:AT5G07770]
AT5G04360	-1.06071	PU1	Pullulanase 1, chloroplastic [Source:UniProtKB/Swiss-Prot;Acc:Q8GTR4]
AT5G57630	-1.06172	CIPK21	CBL-interacting serine/threonine-protein kinase 21 [Source:UniProtKB/Swiss-Prot;Acc:Q94CG0]
AT2G08100	-1.06522	-
AT2G28720	-1.0663	-	Histone H2B.3 [Source:UniProtKB/Swiss-Prot;Acc:Q9SI96]
AT1G20640	-1.06934	NLP4	Protein NLP4 [Source:UniProtKB/Swiss-Prot;Acc:Q9LE38]
AT5G08230	-1.06998	HULK1	Protein HUA2-LIKE 1 [Source:UniProtKB/Swiss-Prot;Acc:Q9LEY4]
AT3G59330	-1.07057	-	Solute carrier family 35 protein (DUF914) [Source:UniProtKB/TrEMBL;Acc:A0A1I9LQ57]
AT1G12290	-1.07109	-	Probable disease resistance protein At1g12290 [Source:UniProtKB/Swiss-Prot;Acc:P60839]
AT1G53430	-1.07175	-	Probable LRR receptor-like serine/threonine-protein kinase At1g53430 [Source:UniProtKB/Swiss-Prot;Acc:C0LGG8]
AT1G61590	-1.07218	PBL15	Probable serine/threonine-protein kinase PBL15 [Source:UniProtKB/Swiss-Prot;Acc:Q9SY91]
AT3G56860	-1.07311	UBA2A	UBP1-associated protein 2A [Source:UniProtKB/Swiss-Prot;Acc:Q9LES2]
AT5G53320	-1.07377	-	At5g53320 [Source:UniProtKB/TrEMBL;Acc:B3LFA9]
AT1G53470	-1.07444	MSL4	Mechanosensitive ion channel protein 4 [Source:UniProtKB/Swiss-Prot;Acc:Q9LPG3]
AT3G50840	-1.07763	-	BTB/POZ domain-containing protein At3g50840 [Source:UniProtKB/Swiss-Prot;Acc:Q8LPQ3]
AT3G56960	-1.07794	PIP5K4	Phosphatidylinositol 4-phosphate 5-kinase 4 [Source:UniProtKB/Swiss-Prot;Acc:Q9M1K2]
AT2G39410	-1.07885	-	Alpha/beta-Hydrolases superfamily protein [Source:UniProtKB/TrEMBL;Acc:O80628]
AT4G23700	-1.07969	CHX17	Cation/H(+) antiporter 17 [Source:UniProtKB/Swiss-Prot;Acc:Q9SUQ7]
AT4G13880	-1.08006	AtRLP48
AT4G11460	-1.08049	CRK30	Putative cysteine-rich receptor-like protein kinase 30 [Source:UniProtKB/Swiss-Prot;Acc:Q9LDT0]
AT3G21351	-1.08133	-	Transmembrane protein [Source:UniProtKB/TrEMBL;Acc:F4IXJ9]
AT1G43620	-1.08312	UGT80B1	UGT80B1 [Source:UniProtKB/TrEMBL;Acc:A0A178W8M4]
AT4G36270	-1.08331	-	ATP binding [Source:TAIR;Acc:AT4G36270]
AT1G02810	-1.08336	PME7	Probable pectinesterase/pectinesterase inhibitor 7 [Source:UniProtKB/Swiss-Prot;Acc:Q9SRX4]
AT1G18265	-1.08346	-	Protein FLOURY 1-like [Source:UniProtKB/Swiss-Prot;Acc:Q9LM24]
AT4G11830	-1.08414	PLDGAMMA2	Phospholipase D gamma 2 [Source:UniProtKB/Swiss-Prot;Acc:Q9T051]
AT5G63320	-1.08432	GTE10	NPX1 [Source:UniProtKB/TrEMBL;Acc:A0A178UIE5]
AT4G03510	-1.0856	RMA1	E3 ubiquitin-protein ligase RMA1 [Source:UniProtKB/Swiss-Prot;Acc:O64425]
AT1G75120	-1.08573	RRA1	Arabinosyltransferase RRA1 [Source:UniProtKB/Swiss-Prot;Acc:Q9C9Q6]
AT1G21580	-1.08589	-	Zinc finger C-x8-C-x5-C-x3-H type family protein [Source:TAIR;Acc:AT1G21580]
AT3G13782	-1.08608	NAP1;4	NFA4 [Source:UniProtKB/TrEMBL;Acc:A0A178VHH5]
AT3G62040	-1.08712	-	Haloacid dehalogenase-like hydrolase (HAD) superfamily protein [Source:UniProtKB/TrEMBL;Acc:F4IX29]
AT5G59570	-1.08764	BOA	Transcription factor BOA [Source:UniProtKB/Swiss-Prot;Acc:Q9LTH4]
AT1G08847	-1.0893	-
AT3G57230	-1.0905	AGL16	Agamous-like MADS-box protein AGL16 [Source:UniProtKB/Swiss-Prot;Acc:A2RVQ5]
AT1G74170	-1.09266	AtRLP13	Receptor-like protein 13 [Source:UniProtKB/Swiss-Prot;Acc:Q9C6A6]
AT3G45290	-1.09315	MLO3	MLO-like protein 3 [Source:UniProtKB/Swiss-Prot;Acc:Q94KB9]
AT5G06800	-1.09338	-	myb-like HTH transcriptional regulator family protein [Source:TAIR;Acc:AT5G06800]
AT5G25790	-1.09376	-	Tesmin/TSO1-like CXC domain-containing protein [Source:TAIR;Acc:AT5G25790]
AT1G35310	-1.09466	MLP168	MLP-like protein 168 [Source:UniProtKB/Swiss-Prot;Acc:Q9C7I3]
AT5G02600	-1.09591	NAKR1	Protein SODIUM POTASSIUM ROOT DEFECTIVE 1 [Source:UniProtKB/Swiss-Prot;Acc:Q8LDS4]
AT3G61010	-1.09642	-	Ferritin [Source:UniProtKB/TrEMBL;Acc:F4JD24]
AT3G51340	-1.10041	-	Eukaryotic aspartyl protease family protein [Source:UniProtKB/TrEMBL;Acc:F4J3B9]
AT1G33080	-1.10104	DTX23	Protein DETOXIFICATION 23 [Source:UniProtKB/Swiss-Prot;Acc:Q8RXK1]
AT3G63110	-1.10128	IPT3	IPT3 [Source:UniProtKB/TrEMBL;Acc:A0A178V8J2]
AT1G26130	-1.10263	-	Phospholipid-transporting ATPase [Source:UniProtKB/TrEMBL;Acc:F4IE35]
AT1G10657	-1.10606	-	Transmembrane protein [Source:UniProtKB/TrEMBL;Acc:Q0WR17]
AT1G11450	-1.10721	-	WAT1-related protein [Source:UniProtKB/TrEMBL;Acc:A0A178WNM5]
AT1G66730	-1.10726	LIG6	DNA ligase 6 [Source:UniProtKB/Swiss-Prot;Acc:F4HPZ9]
AT2G17710	-1.10794	-	At2g17710/T17A5.17 [Source:UniProtKB/TrEMBL;Acc:Q8W1E8]
AT2G38460	-1.10981	IREG1	Solute carrier family 40 member 1 [Source:UniProtKB/Swiss-Prot;Acc:O80905]
AT1G60860	-1.11046	AGD2	ADP-ribosylation factor GTPase-activating protein AGD2 [Source:UniProtKB/Swiss-Prot;Acc:Q9C6C3]
AT1G51420	-1.11068	ATSPP1	sucrose-phosphatase 1 [Source:TAIR;Acc:AT1G51420]
AT5G58900	-1.11138	-	Homeodomain-like transcriptional regulator [Source:UniProtKB/TrEMBL;Acc:Q9FIL9]
AT1G22550	-1.11189	NPF5.16	Protein NRT1/ PTR FAMILY 5.16 [Source:UniProtKB/Swiss-Prot;Acc:Q9SK96]
AT2G22830	-1.11215	SQE2	Squalene epoxidase 2, mitochondrial [Source:UniProtKB/Swiss-Prot;Acc:O81000]
AT4G11450	-1.11375	-	Bromo-adjacent domain protein, putative (DUF3527) [Source:UniProtKB/TrEMBL;Acc:Q9LE58]
AT3G56160	-1.1179	BASS4	Probable sodium/metabolite cotransporter BASS4, chloroplastic [Source:UniProtKB/Swiss-Prot;Acc:F4IZC4]
AT2G36390	-1.11791	SBE2.1	SBE2.1 [Source:UniProtKB/TrEMBL;Acc:A0A178VXI8]
AT1G29560	-1.11822	-	Zinc finger C-x8-C-x5-C-x3-H type family protein [Source:UniProtKB/TrEMBL;Acc:B3H4U9]
AT3G04420	-1.11875	anac048	AT3g04420/T27C4_6 [Source:UniProtKB/TrEMBL;Acc:Q8W4R4]
AT2G28810	-1.12162	DOF2.2	Dof zinc finger protein DOF2.2 [Source:UniProtKB/Swiss-Prot;Acc:Q9ZV33]
AT2G40711	-1.12184	-	Putative uncharacterized protein [Source:UniProtKB/TrEMBL;Acc:Q1G3R8]
AT1G05805	-1.12373	BHLH128	Transcription factor bHLH128 [Source:UniProtKB/Swiss-Prot;Acc:Q8H102]
AT5G22090	-1.12392	-	Protein FAF-like, chloroplastic [Source:UniProtKB/Swiss-Prot;Acc:Q0V865]
AT2G23840	-1.124	-	At2g23840 [Source:UniProtKB/TrEMBL;Acc:Q6NMJ9]
AT2G30840	-1.1246	-	2-oxoglutarate (2OG) and Fe(II)-dependent oxygenase superfamily protein [Source:UniProtKB/TrEMBL;Acc:O80851]
AT4G37390	-1.12499	YDK1	Auxin-responsive GH3 family protein [Source:TAIR;Acc:AT4G37390]
AT1G75820	-1.12518	CLV1	Leucine-rich repeat receptor-like protein kinase (Fragment) [Source:UniProtKB/TrEMBL;Acc:C0LGJ2]
AT3G54990	-1.12676	SMZ	AP2-like ethylene-responsive transcription factor SMZ [Source:UniProtKB/Swiss-Prot;Acc:Q6PV68]
AT2G29330	-1.12774	TRI	Tropinone reductase homolog At2g29330 [Source:UniProtKB/Swiss-Prot;Acc:Q9ZW16]
AT4G30975	-1.12873	-	other RNA [Source:TAIR;Acc:AT4G30975]
AT4G11290	-1.12968	PER39	Peroxidase 39 [Source:UniProtKB/Swiss-Prot;Acc:Q9SUT2]
AT5G20630	-1.13139	GER3	Germin-like protein subfamily 3 member 3 [Source:UniProtKB/Swiss-Prot;Acc:P94072]
AT4G27820	-1.13182	BGLU9	Beta-glucosidase 9 [Source:UniProtKB/Swiss-Prot;Acc:Q9STP4]
AT3G13730	-1.13313	CYP90D1	CYP90D1 [Source:UniProtKB/TrEMBL;Acc:A0A178VDZ8]
[truncated: 576 more rows]
