# Supplementary material for: mRNA decapping proteins regulate EIN2-dependent ethylene signaling in arabidopsis
Source: Front Plant Sci. 2026 Jun 30;17:1897707. doi: 10.3389/fpls.2026.1897707 (PMC13364847; doi:10.3389/fpls.2026.1897707)
Supplement: Supplementary file 2 [file Table2.xlsx]

## Sheet: wt_acc_vs_wt_ck
gene_id	log2FoldChange	gene_name	gene_description
AT3G15370	5.14749	ATEXPA12	Expansin [Source:UniProtKB/TrEMBL;Acc:A0A1I9LSN2]
AT2G41230	5.40232	ORS1	Protein ORGAN SIZE RELATED 1 [Source:UniProtKB/Swiss-Prot;Acc:Q8RWS1]
AT3G49970	3.43101	-	Putative BTB/POZ domain-containing protein At3g49970 [Source:UniProtKB/Swiss-Prot;Acc:Q9SN21]
AT1G35310	3.94957	MLP168	MLP-like protein 168 [Source:UniProtKB/Swiss-Prot;Acc:Q9C7I3]
AT2G44570	3.37657	AtGH9B12	Endoglucanase 15 [Source:UniProtKB/Swiss-Prot;Acc:O80497]
AT1G73830	1.89644	BEE3	Transcription factor BEE 3 [Source:UniProtKB/Swiss-Prot;Acc:Q8GWK7]
AT5G42530	4.63327	-	Uncharacterized protein At5g42530; MDH9.23 [Source:UniProtKB/TrEMBL;Acc:Q8W483]
AT2G05510	3.93214	-	At2g05510 [Source:UniProtKB/TrEMBL;Acc:Q9SL16]
AT5G17700	1.57802	DTX25	Protein DETOXIFICATION [Source:UniProtKB/TrEMBL;Acc:A0A178UJQ3]
AT3G49380	3.39707	iqd15	IQ-domain 15 [Source:UniProtKB/TrEMBL;Acc:Q9SG11]
AT3G21510	1.46167	AHP1	AHP1 [Source:UniProtKB/TrEMBL;Acc:A0A178V856]
AT1G03790	1.70967	SOM	Zinc finger CCCH domain-containing protein 2 [Source:UniProtKB/Swiss-Prot;Acc:Q9ZWA1]
AT3G27650	4.57846	LBD25	LOB domain-containing protein 25 [Source:UniProtKB/Swiss-Prot;Acc:Q8L8Q3]
AT2G29310	2.25944	-	Tropinone reductase homolog At2g29310 [Source:UniProtKB/Swiss-Prot;Acc:Q9ZW14]
AT3G59900	2.11602	ARGOS	ARGOS [Source:UniProtKB/TrEMBL;Acc:A0A178VK86]
AT5G44580	2.75619	-	AT5g44580/K15C23_2 [Source:UniProtKB/TrEMBL;Acc:Q9LU08]
AT3G03660	3.37124	WOX11	WUSCHEL related homeobox 11 [Source:UniProtKB/TrEMBL;Acc:A0A1I9LND8]
AT5G01180	3.82369	NPF8.2	Protein NRT1/ PTR FAMILY 8.2 [Source:UniProtKB/Swiss-Prot;Acc:Q9LFB8]
AT2G47270	2.03212	UPB1	UPB1 [Source:UniProtKB/TrEMBL;Acc:A0A178VV95]
AT4G35160	2.16714	ASMT	Acetylserotonin O-methyltransferase [Source:UniProtKB/Swiss-Prot;Acc:Q9T003]
AT5G48890	3.07404	LATE	LATE [Source:UniProtKB/TrEMBL;Acc:A0A178UK76]
AT5G25190	3.09616	ERF003	Ethylene-responsive transcription factor ERF003 [Source:UniProtKB/Swiss-Prot;Acc:Q94AW5]
AT2G24800	2.10934	PER18	Peroxidase 18 [Source:UniProtKB/Swiss-Prot;Acc:Q9SK52]
AT2G42850	3.95577	CYP718	CYP718 [Source:UniProtKB/TrEMBL;Acc:A0A178VUF2]
AT5G22310	1.61796	-	AT5g22310/MWD9_9 [Source:UniProtKB/TrEMBL;Acc:Q93ZM2]
AT5G17780	1.90436	-	alpha/beta-Hydrolases superfamily protein [Source:TAIR;Acc:AT5G17780]
AT2G41050	1.62406	-	PQ-loop repeat family protein / transmembrane family protein [Source:UniProtKB/TrEMBL;Acc:Q8RXY4]
AT5G59540	1.509	-	1-aminocyclopropane-1-carboxylate oxidase homolog 12 [Source:UniProtKB/Swiss-Prot;Acc:Q9LTH7]
AT1G09530	1.58529	PIF3	Transcription factor PIF3 [Source:UniProtKB/Swiss-Prot;Acc:O80536]
AT5G50335	3.66518	-	At5g50335 [Source:UniProtKB/TrEMBL;Acc:Q8LEB7]
AT1G23730	3.86069	BCA3	Beta carbonic anhydrase 3 [Source:UniProtKB/Swiss-Prot;Acc:Q9ZUC2]
AT4G15550	1.22584	UGT75D1	UDP-glycosyltransferase 75D1 [Source:UniProtKB/Swiss-Prot;Acc:O23406]
AT5G19890	4.0812	PER59	Peroxidase 59 [Source:UniProtKB/Swiss-Prot;Acc:Q39034]
AT3G17680	1.88736	-	Kinase interacting (KIP1-like) family protein [Source:UniProtKB/TrEMBL;Acc:F4J6D3]
AT1G10060	1.34921	ATBCAT-1	branched-chain amino acid transaminase 1 [Source:TAIR;Acc:AT1G10060]
AT3G09780	1.62141	CCR1	Serine/threonine-protein kinase-like protein CCR1 [Source:UniProtKB/Swiss-Prot;Acc:Q9S7D9]
AT4G34419	3.69599	-	Uncharacterized protein At4g34420 [Source:UniProtKB/TrEMBL;Acc:Q67YQ7]
AT5G15210	1.23086	ZHD8	Zinc-finger homeodomain protein 8 [Source:UniProtKB/Swiss-Prot;Acc:Q9LXG0]
AT1G21320	3.97454	NSRB	Nuclear speckle RNA-binding protein B [Source:UniProtKB/Swiss-Prot;Acc:F4HWF9]
AT5G53980	1.59159	ATHB-52	Homeobox-leucine zipper protein ATHB-52 [Source:UniProtKB/Swiss-Prot;Acc:Q9FN29]
AT1G59740	1.46597	NPF4.3	Protein NRT1/ PTR FAMILY 4.3 [Source:UniProtKB/Swiss-Prot;Acc:Q93VV5]
AT4G34380	3.61563	-	At4g34380 [Source:UniProtKB/TrEMBL;Acc:Q9SZ03]
AT1G05020	1.77377	AP180	Clathrin coat assembly protein AP180 [Source:UniProtKB/Swiss-Prot;Acc:Q9ZVN6]
AT4G35070	1.59209	-	At4g35070 [Source:UniProtKB/TrEMBL;Acc:Q66GR4]
AT2G43140	3.01679	-	Basic helix-loop-helix (BHLH) DNA-binding superfamily protein [Source:UniProtKB/TrEMBL;Acc:F4IQ66]
AT3G51410	2.37278	-	At3g51410 [Source:UniProtKB/TrEMBL;Acc:Q6NMZ5]
AT1G23060	1.66554	-	MDP40 [Source:UniProtKB/TrEMBL;Acc:A0A384LAT5]
AT5G09970	2.31363	CYP78A7	Cytochrome P450 78A7 [Source:UniProtKB/Swiss-Prot;Acc:Q9FIB0]
AT4G33720	4.9039	-	AT4g33720/T16L1_210 [Source:UniProtKB/TrEMBL;Acc:O81888]
AT3G23810	1.67086	SAHH2	Adenosylhomocysteinase [Source:UniProtKB/TrEMBL;Acc:A0A178VEP9]
AT4G32460	2.27152	-	At4g32460 [Source:UniProtKB/TrEMBL;Acc:Q8LAR0]
AT1G62380	1.74131	ACO2	1-aminocyclopropane-1-carboxylate oxidase 2 [Source:UniProtKB/Swiss-Prot;Acc:Q41931]
AT5G20820	2.9886	SAUR76	Auxin-responsive protein SAUR76 [Source:UniProtKB/Swiss-Prot;Acc:Q29PU2]
AT4G24480	1.26331	-	Protein kinase superfamily protein [Source:UniProtKB/TrEMBL;Acc:F4JQX7]
AT5G06570	1.09607	-	alpha/beta-Hydrolases superfamily protein [Source:TAIR;Acc:AT5G06570]
AT3G14230	1.00118	RAP2-2	Ethylene-responsive transcription factor RAP2-2 [Source:UniProtKB/Swiss-Prot;Acc:Q9LUM4]
AT1G28370	2.86692	ERF11	ERF domain protein 11 [Source:TAIR;Acc:AT1G28370]
AT1G13430	2.46278	STO9	Cytosolic sulfotransferase 9 [Source:UniProtKB/Swiss-Prot;Acc:Q9FX55]
AT2G42320	1.23752	-	Nucleolar protein gar2-like protein [Source:UniProtKB/TrEMBL;Acc:Q9SLC7]
AT5G64330	1.04582	RPT3	Root phototropism protein 3 [Source:UniProtKB/Swiss-Prot;Acc:Q9FMF5]
AT1G22275	1.87001	ZYP1B	Synaptonemal complex protein 2 [Source:UniProtKB/Swiss-Prot;Acc:P61430]
AT2G44070	6.42855	-	NagB/RpiA/CoA transferase-like superfamily protein [Source:UniProtKB/TrEMBL;Acc:F4IT40]
AT1G53080	2.7681	-	Lectin-like protein At1g53080 [Source:UniProtKB/Swiss-Prot;Acc:Q9LNN3]
AT5G49690	2.00466	UGT91C1	UDP-glycosyltransferase 91C1 [Source:UniProtKB/Swiss-Prot;Acc:Q9LTA3]
AT1G44830	1.81058	ERF014	Ethylene-responsive transcription factor ERF014 [Source:UniProtKB/Swiss-Prot;Acc:Q9LPE8]
AT2G41090	1.27304	CML10	Calmodulin-like protein 10 [Source:UniProtKB/Swiss-Prot;Acc:P30187]
AT5G66440	2.24537	-	tRNA-methyltransferase non-catalytic subunit trm6MTase subunit [Source:UniProtKB/TrEMBL;Acc:Q9FJZ5]
AT4G35190	2.29493	LOG5	Cytokinin riboside 5'-monophosphate phosphoribohydrolase [Source:UniProtKB/TrEMBL;Acc:A0A178UWQ5]
AT5G05880	1.71202	UGT76C4	UDP-glycosyltransferase 76C4 [Source:UniProtKB/Swiss-Prot;Acc:Q9FI98]
AT3G45280	4.81697	SYP72	SYP72 [Source:UniProtKB/TrEMBL;Acc:A0A384LL62]
AT3G23150	1.30467	ETR2	Ethylene receptor 2 [Source:UniProtKB/Swiss-Prot;Acc:Q0WPQ2]
AT2G44080	2.38354	ARL	ARGOS-like protein [Source:UniProtKB/Swiss-Prot;Acc:Q8RXL7]
AT1G28520	1.09804	VOZ1	Transcription factor VOZ1 [Source:UniProtKB/Swiss-Prot;Acc:Q9SGQ0]
AT2G39980	2.23682	-	At2g39980/T28M21.14 [Source:UniProtKB/TrEMBL;Acc:O04201]
AT1G23510	2.514	-	unknown protein; BEST Arabidopsis thaliana protein match is: Domain of unknown function (DUF220) (TAIR:AT1G23520.1); Ha. [Source:TAIR;Acc:AT1G23510]
AT5G41761	2.38507	-	Putative uncharacterized protein [Source:UniProtKB/TrEMBL;Acc:Q1G3G9]
AT4G12480	2.13466	EARLI1	PEARLI 1 [Source:UniProtKB/TrEMBL;Acc:A0A178V1J0]
AT2G19590	1.71932	ACO1	1-aminocyclopropane-1-carboxylate oxidase 1 [Source:UniProtKB/Swiss-Prot;Acc:Q9ZUN4]
AT3G01970	1.54613	WRKY45	Probable WRKY transcription factor 45 [Source:UniProtKB/Swiss-Prot;Acc:Q9S763]
AT4G27900	1.33186	-	CCT motif family protein [Source:UniProtKB/TrEMBL;Acc:Q9SUE8]
AT1G80760	2.59282	NIP6-1	Aquaporin NIP6-1 [Source:UniProtKB/Swiss-Prot;Acc:Q9SAI4]
AT5G21120	3.23693	EIL2	ETHYLENE-INSENSITIVE3-like 2 [Source:TAIR;Acc:AT5G21120]
AT5G10100	2.12397	TPPI	Trehalose 6-phosphate phosphatase [Source:UniProtKB/TrEMBL;Acc:A0A178UDH6]
AT3G11210	1.25708	CPRD49	GDSL esterase/lipase CPRD49 [Source:UniProtKB/Swiss-Prot;Acc:Q9SRM5]
AT2G26070	1.60924	RTE1	Protein of unknown function (DUF778) [Source:TAIR;Acc:AT2G26070]
AT2G20680	1.16081	MAN2	Mannan endo-1,4-beta-mannosidase 2 [Source:UniProtKB/Swiss-Prot;Acc:Q7Y223]
AT5G57520	5.87529	ZFP2	Zinc finger protein 2 [Source:UniProtKB/Swiss-Prot;Acc:Q39261]
AT3G44990	1.73073	XTH31	Xyloglucan endotransglucosylase/hydrolase protein 31 [Source:UniProtKB/Swiss-Prot;Acc:P93046]
AT3G60290	1.66006	-	2-oxoglutarate (2OG) and Fe(II)-dependent oxygenase superfamily protein [Source:UniProtKB/TrEMBL;Acc:F4JAP7]
AT4G03380	2.64213	-	Uncharacterized protein AT4g03380 [Source:UniProtKB/TrEMBL;Acc:Q9ZQZ3]
AT5G14920	1.48367	GASA14	Gibberellin-regulated protein 14 [Source:UniProtKB/Swiss-Prot;Acc:Q9LFR3]
AT5G66310	1.24994	KIN7H	Kinesin-like protein KIN-7H [Source:UniProtKB/Swiss-Prot;Acc:F4JZ68]
AT4G13210	2.51123	-	Putative pectate lyase 14 [Source:UniProtKB/Swiss-Prot;Acc:Q9SVQ6]
AT5G35740	1.40005	-	At5g35740 [Source:UniProtKB/TrEMBL;Acc:Q9FKH4]
AT5G15720	2.46355	GLIP7	GDSL esterase/lipase 7 [Source:UniProtKB/Swiss-Prot;Acc:Q8LFJ9]
AT1G23090	1.58861	SULTR3;3	Probable sulfate transporter 3.3 [Source:UniProtKB/Swiss-Prot;Acc:Q9SXS2]
AT1G06080	2.60434	ADS1	Delta-9 acyl-lipid desaturase 1 [Source:UniProtKB/Swiss-Prot;Acc:O65797]
AT5G40590	1.85567	-	At5g40590 [Source:UniProtKB/TrEMBL;Acc:Q9FM39]
AT2G29460	1.38684	GSTU4	Glutathione S-transferase U4 [Source:UniProtKB/Swiss-Prot;Acc:Q9ZW27]
AT4G35720	1.71057	-	DUF241 domain protein, putative (DUF241) [Source:UniProtKB/TrEMBL;Acc:O81803]
AT5G36110	2.35781	CYP716A1	Cytochrome P450 716A1 [Source:UniProtKB/Swiss-Prot;Acc:Q9LVY7]
AT3G58780	3.64629	SHP1	K-box region and MADS-box transcription factor family protein [Source:UniProtKB/TrEMBL;Acc:A0A1I9LM26]
AT4G00130	3.48955	-	Probable transcription factor At4g00130 [Source:UniProtKB/Swiss-Prot;Acc:Q1PED2]
AT3G29410	2.2966	TPS25	Terpenoid synthase 25 [Source:UniProtKB/Swiss-Prot;Acc:Q9LIA1]
AT1G65920	1.66973	-	F12P19.9 protein [Source:UniProtKB/TrEMBL;Acc:Q9SRZ7]
AT1G50110	3.08874	BCAT6	Branched-chain-amino-acid aminotransferase 6 [Source:UniProtKB/Swiss-Prot;Acc:Q9LPM9]
AT2G18690	1.02382	-	Expressed protein [Source:UniProtKB/TrEMBL;Acc:Q9ZV49]
AT5G12170	1.11335	CLT3	Protein CLT3, chloroplastic [Source:UniProtKB/Swiss-Prot;Acc:Q8RWL5]
AT5G14780	1.07726	FDH1	Formate dehydrogenase, mitochondrial [Source:UniProtKB/TrEMBL;Acc:A0A178UHK7]
AT5G10990	3.83299	-	At5g10990 [Source:UniProtKB/TrEMBL;Acc:Q9LEU2]
AT2G31085	3.04656	CLE6	CLE6 [Source:UniProtKB/TrEMBL;Acc:A0A178VSR3]
AT5G27220	1.70685	-	A_TM021B04.7 protein [Source:UniProtKB/TrEMBL;Acc:O04650]
AT4G12410	1.89987	-	SAUR-like auxin-responsive protein family [Source:UniProtKB/TrEMBL;Acc:Q9STH0]
AT1G05010	1.7737	ACO4	1-aminocyclopropane-1-carboxylate oxidase 4 [Source:UniProtKB/Swiss-Prot;Acc:Q06588]
AT4G09570	1.15627	CPK4	Calcium-dependent protein kinase 4 [Source:UniProtKB/Swiss-Prot;Acc:Q38869]
AT2G02850	1.29505	ARPN	Basic blue protein [Source:UniProtKB/Swiss-Prot;Acc:Q8LG89]
AT3G20395	1.55373	-	RING/U-box superfamily protein [Source:UniProtKB/TrEMBL;Acc:Q1G3M1]
AT2G39705	1.70316	RTFL8	RTFL8 [Source:UniProtKB/TrEMBL;Acc:A0A178VQG8]
AT4G24670	1.41684	TAR2	Tryptophan aminotransferase-related protein 2 [Source:UniProtKB/Swiss-Prot;Acc:Q94A02]
AT5G63660	3.38862	PDF2.5	Defensin-like protein 6 [Source:UniProtKB/Swiss-Prot;Acc:Q9FFP8]
AT4G38410	1.83638	-	At4g38410 [Source:UniProtKB/TrEMBL;Acc:Q8GY17]
AT3G26840	1.6588	-	Acyltransferase-like protein At3g26840, chloroplastic [Source:UniProtKB/Swiss-Prot;Acc:Q9LW26]
AT2G34650	1.62083	PID	PID [Source:UniProtKB/TrEMBL;Acc:A0A178VTE5]
AT5G15530	1.41388	BCCP2	Biotin carboxyl carrier protein of acetyl-CoA carboxylase [Source:UniProtKB/TrEMBL;Acc:A0A178U9S1]
AT5G19740	1.17198	LAMP1	Probable glutamate carboxypeptidase LAMP1 [Source:UniProtKB/Swiss-Prot;Acc:Q7Y228]
AT2G48090	2.56286	-	unknown protein; FUNCTIONS IN: molecular_function unknown; INVOLVED IN: biological_process unknown; LOCATED IN: chloroplast; EXPRESSED IN: male gametophyte, root, flower, carpel; EXPRESSED DURING: 4 anthesis, petal differentiation and expansion stage. [Source:TAIR;Acc:AT2G48090]
AT5G33340	3.70385	CDR1	Aspartic proteinase CDR1 [Source:UniProtKB/Swiss-Prot;Acc:Q6XBF8]
AT1G76470	3.73606	-	NAD(P)-binding Rossmann-fold superfamily protein [Source:UniProtKB/TrEMBL;Acc:F4I2E5]
AT1G08847	1.34969	-
AT5G26670	1.2688	PAE10	Pectin acetylesterase 10 [Source:UniProtKB/Swiss-Prot;Acc:Q66GM8]
AT1G21910	1.07808	ERF012	DREB26 [Source:UniProtKB/TrEMBL;Acc:A0A178W3Q9]
AT5G51670	1.14066	-	Similarity to unknown protein [Source:UniProtKB/TrEMBL;Acc:Q9LTD7]
AT4G27720	1.41003	-	AT4g27720/T29A15_210 [Source:UniProtKB/TrEMBL;Acc:Q9C5R0]
AT1G33790	1.83538	JAL4	Jacalin-related lectin 4 [Source:UniProtKB/Swiss-Prot;Acc:Q9LQ31]
AT3G50330	2.91884	HEC2	Transcription factor HEC2 [Source:UniProtKB/Swiss-Prot;Acc:Q9SND4]
AT4G10560	1.74187	MEE53	Cysteine/Histidine-rich C1 domain family protein [Source:UniProtKB/TrEMBL;Acc:Q9ZSB4]
AT1G13250	1.0076	GATL3	Probable galacturonosyltransferase-like 3 [Source:UniProtKB/Swiss-Prot;Acc:Q0V7R1]
AT1G77330	2.42152	-	1-aminocyclopropane-1-carboxylate oxidase 5 [Source:UniProtKB/Swiss-Prot;Acc:Q0WPW4]
AT4G07960	1.21279	CSLC12	CSLC12 [Source:UniProtKB/TrEMBL;Acc:A0A384KRZ4]
AT4G02700	1.25714	SULTR3;2	Sulfate transporter 3.2 [Source:UniProtKB/Swiss-Prot;Acc:O04289]
AT4G19120	1.69442	ERD3	Probable methyltransferase PMT21 [Source:UniProtKB/Swiss-Prot;Acc:Q94II3]
AT1G04310	1.43049	ERS2	Ethylene response sensor 2 [Source:UniProtKB/Swiss-Prot;Acc:P93825]
AT3G58990	2.25456	IPMI1	3-isopropylmalate dehydratase small subunit 2 [Source:UniProtKB/Swiss-Prot;Acc:Q9LYT7]
AT1G01600	1.49038	CYP86A4	Cytochrome P450 86A4 [Source:UniProtKB/Swiss-Prot;Acc:Q9LMM1]
AT2G41290	1.88653	SSL2	Protein STRICTOSIDINE SYNTHASE-LIKE 2 [Source:UniProtKB/Swiss-Prot;Acc:Q9SLG8]
AT1G07440	2.06706	-	Tropinone reductase homolog At1g07440 [Source:UniProtKB/Swiss-Prot;Acc:P0DKI3]
AT1G21326	1.9336	-	F16F4.1 protein [Source:UniProtKB/TrEMBL;Acc:Q9LMP5]
AT1G09080	2.36699	MED37B	Probable mediator of RNA polymerase II transcription subunit 37b [Source:UniProtKB/Swiss-Prot;Acc:Q8H1B3]
AT5G39120	5.191	-	Germin-like protein subfamily 1 member 15 [Source:UniProtKB/Swiss-Prot;Acc:Q9FIC9]
AT4G16442	1.77718	-	CASP-like protein 2B1 [Source:UniProtKB/Swiss-Prot;Acc:Q8L9B5]
AT3G25730	1.56621	ARF14	AP2/ERF and B3 domain-containing transcription factor ARF14 [Source:UniProtKB/Swiss-Prot;Acc:Q9LS06]
AT5G18220	1.90861	-	Beta-1,3-glucanase-like protein [Source:UniProtKB/TrEMBL;Acc:Q9FK49]
novel.40	2.01598	-	PF00501:AMP-binding enzyme|PF13193:AMP-binding enzyme C-terminal domain
AT4G30290	1.40828	XTH19	Xyloglucan endotransglucosylase/hydrolase [Source:UniProtKB/TrEMBL;Acc:A0A178UU22]
AT5G53830	1.04223	VQ33	VQ motif-containing protein 33 [Source:UniProtKB/Swiss-Prot;Acc:Q9FHZ3]
AT5G38940	2.40975	-	RmlC-like cupins superfamily protein [Source:TAIR;Acc:AT5G38940]
AT2G33380	1.24193	PXG3	Probable peroxygenase 3 [Source:UniProtKB/Swiss-Prot;Acc:O22788]
AT5G23020	2.36785	MAM3	Methylthioalkylmalate synthase 3, chloroplastic [Source:UniProtKB/Swiss-Prot;Acc:Q9FN52]
AT5G04190	1.50641	PKS4	Protein PHYTOCHROME KINASE SUBSTRATE 4 [Source:UniProtKB/Swiss-Prot;Acc:Q9FYE2]
AT3G47380	1.47734	PMEI11	Pectinesterase inhibitor 11 [Source:UniProtKB/Swiss-Prot;Acc:Q9STY5]
AT3G24670	1.68236	-	Pectate lyase [Source:UniProtKB/TrEMBL;Acc:A0A178VLR8]
AT5G13870	2.28104	XTH5	Xyloglucan endotransglucosylase/hydrolase [Source:UniProtKB/TrEMBL;Acc:Q67Z90]
AT1G55840	1.18529	-	At1g55840/F14J16_2 [Source:UniProtKB/TrEMBL;Acc:Q8W580]
AT5G14200	1.91113	IMDH3	3-isopropylmalate dehydrogenase [Source:UniProtKB/TrEMBL;Acc:Q5XF32]
AT4G37740	1.90803	GRF2	GRF2 [Source:UniProtKB/TrEMBL;Acc:A0A178UXW8]
AT3G28917	2.69411	MIF2	Mini zinc finger protein 2 [Source:UniProtKB/Swiss-Prot;Acc:Q9LJW5]
AT5G18670	1.12889	BAM9	Inactive beta-amylase 9 [Source:UniProtKB/Swiss-Prot;Acc:Q8VYW2]
AT1G20190	1.65786	EXPA11	Expansin-A11 [Source:UniProtKB/Swiss-Prot;Acc:Q9LNU3]
AT2G36350	1.17649	KIPK2	Serine/threonine-protein kinase KIPK2 [Source:UniProtKB/Swiss-Prot;Acc:Q9SJM3]
AT3G44703	3.34979	-	Transmembrane protein [Source:UniProtKB/TrEMBL;Acc:A0A1I9LNI3]
AT2G30370	1.4685	CHAL	EPFL6 [Source:UniProtKB/TrEMBL;Acc:A0A178VW02]
AT4G03140	2.23576	-	NAD(P)-binding Rossmann-fold superfamily protein [Source:UniProtKB/TrEMBL;Acc:F4JI53]
AT4G31610	2.92459	REM1	Transcriptional factor B3 family protein [Source:TAIR;Acc:AT4G31610]
AT1G61255	2.07562	-	At1g61255 [Source:UniProtKB/TrEMBL;Acc:O22721]
AT1G60060	1.78841	-	Serine/threonine-protein kinase WNK (With No Lysine)-like protein [Source:UniProtKB/TrEMBL;Acc:Q9ZUI7]
AT1G04520	1.51809	CRRSP3	Cysteine-rich repeat secretory protein 3 [Source:UniProtKB/Swiss-Prot;Acc:Q6NM73]
AT1G61380	1.00394	SD129	G-type lectin S-receptor-like serine/threonine-protein kinase SD1-29 [Source:UniProtKB/Swiss-Prot;Acc:O64782]
AT4G37580	2.24961	HLS1	Probable N-acetyltransferase HLS1 [Source:UniProtKB/Swiss-Prot;Acc:Q42381]
AT4G28320	1.38513	MAN5	Mannan endo-1,4-beta-mannosidase 5 [Source:UniProtKB/Swiss-Prot;Acc:Q9M0H6]
AT5G19340	1.32977	-	At5g19340 [Source:UniProtKB/TrEMBL;Acc:Q6NM33]
AT5G44578	2.17818	-	unknown protein; FUNCTIONS IN: molecular_function unknown; INVOLVED IN: biological_process unknown; LOCATED IN: endomembrane system; Ha. [Source:TAIR;Acc:AT5G44578]
AT1G17810	1.82417	TIP3-2	BETA-TIP [Source:UniProtKB/TrEMBL;Acc:A0A178WI57]
AT3G60520	1.12277	-	At3g60520 [Source:UniProtKB/TrEMBL;Acc:Q9M207]
AT1G79120	1.79896	-	Ubiquitin carboxyl-terminal hydrolase family protein [Source:UniProtKB/TrEMBL;Acc:O64539]
AT1G06330	2.90638	-	Heavy metal transport/detoxification superfamily protein [Source:TAIR;Acc:AT1G06330]
AT1G49570	2.86458	PER10	Peroxidase [Source:UniProtKB/TrEMBL;Acc:A0A178WK78]
AT1G75390	1.13473	BZIP44	bZIP transcription factor 44 [Source:UniProtKB/Swiss-Prot;Acc:C0Z2L5]
AT3G60630	1.16037	SCL22	Scarecrow-like protein 22 [Source:UniProtKB/Swiss-Prot;Acc:Q9M000]
AT5G26731	1.76153	-	AT5g26741 [Source:UniProtKB/TrEMBL;Acc:Q94EW8]
AT2G40670	2.08779	ARR16	Response regulator 16 [Source:UniProtKB/TrEMBL;Acc:F4II22]
AT5G17430	2.0097	BBM	BABY BOOM [Source:UniProtKB/TrEMBL;Acc:A7L9U1]
AT5G19260	1.96954	FAF3	Protein FANTASTIC FOUR 3 [Source:UniProtKB/Swiss-Prot;Acc:Q6NMR8]
AT4G01850	1.48196	SAM2	S-adenosylmethionine synthase [Source:UniProtKB/TrEMBL;Acc:A0A178V3V9]
AT1G52343	1.49591	-	unknown protein; BEST Arabidopsis thaliana protein match is: unknown protein (TAIR:AT4G32680.1); Ha. [Source:TAIR;Acc:AT1G52343]
AT5G02260	2.42555	EXPA9	Expansin [Source:UniProtKB/TrEMBL;Acc:A0A178UHJ8]
AT5G53750	1.36972	-	CBS domain-containing protein [Source:UniProtKB/TrEMBL;Acc:F4JXB6]
AT1G23965	3.03899	-	Transcription factor [Source:UniProtKB/TrEMBL;Acc:Q1G3U2]
AT3G55720	2.18865	-	Replication factor C subunit, putative (DUF620) [Source:UniProtKB/TrEMBL;Acc:Q9M050]
AT3G51600	1.13181	LTP5	Non-specific lipid-transfer protein 5 [Source:UniProtKB/Swiss-Prot;Acc:Q9XFS7]
AT4G09820	3.35238	TT8	Transcription factor TT8 [Source:UniProtKB/Swiss-Prot;Acc:Q9FT81]
AT4G36570	2.3424	ATRL3	RAD-like 3 [Source:TAIR;Acc:AT4G36570]
AT3G58430	1.08245	-	TRAF-like family protein [Source:TAIR;Acc:AT3G58430]
AT5G67060	2.14657	HEC1	HEC1 [Source:UniProtKB/TrEMBL;Acc:A0A178UR10]
AT5G48190	1.80655	-	Gb [Source:UniProtKB/TrEMBL;Acc:Q9LDS4]
AT1G49750	1.05252	-	AT1G49750 protein [Source:UniProtKB/TrEMBL;Acc:Q9FXA1]
AT4G39860	1.01792	-	Hematological/neurological-like protein [Source:UniProtKB/TrEMBL;Acc:Q9SMR7]
AT2G39180	1.19374	CCR2	Serine/threonine-protein kinase-like protein CCR2 [Source:UniProtKB/Swiss-Prot;Acc:O80963]
AT2G42990	1.36208	-	GDSL esterase/lipase At2g42990 [Source:UniProtKB/Swiss-Prot;Acc:Q67ZI9]
AT2G27550	2.03476	CEN	Protein CENTRORADIALIS-like [Source:UniProtKB/Swiss-Prot;Acc:Q9ZNV5]
AT5G65158	2.61853	PLAT3	PLAT domain-containing protein 3 [Source:UniProtKB/Swiss-Prot;Acc:Q2V2V3]
AT2G25130	2.55376	-	ARM repeat superfamily protein [Source:UniProtKB/TrEMBL;Acc:Q8H1N2]
AT2G47780	1.12602	-	REF/SRPP-like protein At2g47780 [Source:UniProtKB/Swiss-Prot;Acc:O82246]
AT3G14370	1.36266	WAG2	WAG2 [Source:UniProtKB/TrEMBL;Acc:A0A178VAK4]
AT3G17010	3.46388	-	B3 domain-containing protein At3g17010 [Source:UniProtKB/Swiss-Prot;Acc:Q9LSP6]
AT4G22010	1.16515	sks4	At4g22010 [Source:UniProtKB/TrEMBL;Acc:O65449]
AT1G02205	1.39424	CER1	Fatty acid hydroxylase superfamily [Source:TAIR;Acc:AT1G02205]
AT3G60650	1.60801	-	Transmembrane protein [Source:UniProtKB/TrEMBL;Acc:F4JBX1]
AT5G48900	1.09459	-	Probable pectate lyase 20 [Source:UniProtKB/Swiss-Prot;Acc:Q93WF1]
novel.117	1.66212	-	PF07714:Protein tyrosine kinase|PF01657:Salt stress response/antifungal
AT4G09530	2.18829	-	SAUR-like auxin-responsive protein family [Source:UniProtKB/TrEMBL;Acc:Q9M0P0]
AT1G36060	1.30469	ERF055	Ethylene-responsive transcription factor ERF055 [Source:UniProtKB/Swiss-Prot;Acc:Q9SKW5]
novel.24	2.64326	-	-
AT4G06744	1.26164	-	Uncharacterized protein At4g06744 [Source:UniProtKB/Swiss-Prot;Acc:Q8W3M4]
AT5G02930	2.16508	-	Putative F-box/LRR-repeat protein At5g02930 [Source:UniProtKB/Swiss-Prot;Acc:Q9LYZ2]
AT5G05430	1.58985	-	RNA-binding protein [Source:TAIR;Acc:AT5G05430]
AT5G49170	1.86306	-	Uncharacterized protein At5g49170 [Source:UniProtKB/TrEMBL;Acc:Q0WQJ1]
AT5G13910	2.59511	LEP	LEP [Source:UniProtKB/TrEMBL;Acc:A0A178UQP2]
AT5G02920	2.7595	FBL25	F-box/LRR-repeat protein 25 [Source:UniProtKB/Swiss-Prot;Acc:Q1PE04]
AT1G65570	3.966	-	F5I14.10 [Source:UniProtKB/TrEMBL;Acc:O04474]
AT1G29670	1.05548	-	GDSL-like Lipase/Acylhydrolase superfamily protein [Source:TAIR;Acc:AT1G29670]
AT5G67070	1.01865	RALFL34	Protein RALF-like 34 [Source:UniProtKB/Swiss-Prot;Acc:Q9FHA6]
AT5G24570	1.12393	-	Putative uncharacterized protein [Source:UniProtKB/TrEMBL;Acc:Q9FLU6]
AT4G28850	3.20039	XTH26	Probable xyloglucan endotransglucosylase/hydrolase protein 26 [Source:UniProtKB/Swiss-Prot;Acc:Q9SVV2]
AT4G21865	1.2845	-	At4g21865 [Source:UniProtKB/TrEMBL;Acc:A0JPV5]
AT2G47550	1.31553	PME20	Probable pectinesterase/pectinesterase inhibitor 20 [Source:UniProtKB/Swiss-Prot;Acc:O22256]
AT2G04795	1.45544	-	AT2g04793 [Source:UniProtKB/TrEMBL;Acc:Q94JV8]
AT2G30150	1.07336	-	UDP-Glycosyltransferase superfamily protein [Source:TAIR;Acc:AT2G30150]
AT5G61420	1.50219	MYB28	PMG1 [Source:UniProtKB/TrEMBL;Acc:A0A178UN88]
AT5G47220	1.36154	ERF2	ERF2 [Source:UniProtKB/TrEMBL;Acc:A0A178UCP3]
AT5G03545	1.98399	AT4	At5g03545 [Source:UniProtKB/TrEMBL;Acc:Q9LZD2]
AT1G10400	2.33043	UGT90A2	Glycosyltransferase (Fragment) [Source:UniProtKB/TrEMBL;Acc:W8Q3T6]
AT1G27210	1.13648	TOR1L4	TORTIFOLIA1-like protein 4 [Source:UniProtKB/Swiss-Prot;Acc:Q93ZH1]
AT4G25860	3.00322	ORP4A	Oxysterol-binding protein-related protein 4A [Source:UniProtKB/Swiss-Prot;Acc:Q9SVZ9]
AT2G29440	1.66778	GSTU6	GSTU6 [Source:UniProtKB/TrEMBL;Acc:A0A178VUQ0]
AT3G55250	1.24256	PSA3	PDE329 [Source:UniProtKB/TrEMBL;Acc:A0A178VJJ9]
AT3G23800	1.61906	SBP3	SBP3 [Source:UniProtKB/TrEMBL;Acc:A0A178VEQ9]
AT4G12880	1.23789	ENODL19	At4g12880 [Source:UniProtKB/TrEMBL;Acc:Q9STZ8]
AT5G17165	1.53468	-	unknown protein; FUNCTIONS IN: molecular_function unknown; INVOLVED IN: biological_process unknown; LOCATED IN: cellular_component unknown; BEST Arabidopsis thaliana protein match is: unknown protein (TAIR:AT3G03150.1); Ha. [Source:TAIR;Acc:AT5G17165]
AT1G06160	2.32884	ERF094	Ethylene-responsive transcription factor ERF094 [Source:UniProtKB/Swiss-Prot;Acc:Q9LND1]
AT5G48175	1.84997	-	At5g48175 [Source:UniProtKB/TrEMBL;Acc:Q8L9E4]
AT5G04970	2.53937	PME47	Probable pectinesterase/pectinesterase inhibitor 47 [Source:UniProtKB/Swiss-Prot;Acc:Q9FF77]
AT5G15580	1.069	LNG1	Protein LONGIFOLIA 1 [Source:UniProtKB/Swiss-Prot;Acc:Q9LF24]
AT1G18265	1.93455	-	Protein FLOURY 1-like [Source:UniProtKB/Swiss-Prot;Acc:Q9LM24]
AT5G49665	1.40591	WAV3	E3 ubiquitin-protein ligase WAV3 [Source:UniProtKB/Swiss-Prot;Acc:Q9LTA6]
AT5G34940	1.12281	AtGUS3	Heparanase-like protein 3 [Source:UniProtKB/Swiss-Prot;Acc:Q9FZP1]
AT5G45720	1.3433	-	Protein STICHEL-like 4 [Source:UniProtKB/Swiss-Prot;Acc:F4KEM0]
novel.130	1.99672	-	-
AT5G49630	1.50796	AAP6	AAP6 [Source:UniProtKB/TrEMBL;Acc:A0A178UHU7]
AT5G02750	1.06773	SGR9	E3 ubiquitin-protein ligase SGR9, amyloplastic [Source:UniProtKB/Swiss-Prot;Acc:Q8GXF8]
AT5G56220	1.30752	-	P-loop containing nucleoside triphosphate hydrolases superfamily protein [Source:UniProtKB/TrEMBL;Acc:Q9FH17]
AT1G72810	1.45666	TS2	Threonine synthase 2, chloroplastic [Source:UniProtKB/Swiss-Prot;Acc:Q9SSP5]
AT3G46340	3.42871	-	Putative receptor-like protein kinase At3g46340 [Source:UniProtKB/Swiss-Prot;Acc:Q9SNA3]
AT4G34250	1.4391	KCS16	3-ketoacyl-CoA synthase 16 [Source:UniProtKB/Swiss-Prot;Acc:Q9SYZ0]
AT5G04730	3.26797	-	Ankyrin-repeat containing protein [Source:UniProtKB/TrEMBL;Acc:F4JXP4]
AT5G57123	2.27784	-	At5g57123 [Source:UniProtKB/TrEMBL;Acc:Q8LCB5]
AT5G47060	1.22811	-	Putative uncharacterized protein [Source:UniProtKB/TrEMBL;Acc:Q9FGQ9]
AT5G13990	1.42521	ATEXO70C2	Exocyst subunit Exo70 family protein [Source:UniProtKB/TrEMBL;Acc:A0A178UPG0]
AT4G13710	1.7311	-	Probable pectate lyase 15 [Source:UniProtKB/Swiss-Prot;Acc:Q944R1]
AT5G47920	2.20678	-	Emb [Source:UniProtKB/TrEMBL;Acc:Q9FII9]
AT3G48460	1.23835	-	GDSL esterase/lipase At3g48460 [Source:UniProtKB/Swiss-Prot;Acc:Q9STM6]
AT3G59890	1.73918	DAPB2	4-hydroxy-tetrahydrodipicolinate reductase 2, chloroplastic [Source:UniProtKB/Swiss-Prot;Acc:Q8LB01]
AT4G13300	2.60133	TPS13	(Z)-gamma-bisabolene synthase 2 [Source:UniProtKB/Swiss-Prot;Acc:Q9T0K1]
AT4G01410	1.32837	-	At4g01410 [Source:UniProtKB/TrEMBL;Acc:Q9M132]
AT3G06590	1.04461	BHLH148	Transcription factor bHLH148 [Source:UniProtKB/Swiss-Prot;Acc:Q9C8Z9]
AT2G30230	1.11001	-	6,7-dimethyl-8-ribityllumazine synthase [Source:UniProtKB/TrEMBL;Acc:O22919]
AT2G43840	1.21828	UGT74F1	Glycosyltransferase [Source:UniProtKB/TrEMBL;Acc:F4IS54]
AT1G49210	2.35081	ATL76	E3 ubiquitin-protein ligase ATL76 [Source:UniProtKB/Swiss-Prot;Acc:Q6NML0]
AT2G37100	1.50798	-	Protamine P1 family protein [Source:UniProtKB/TrEMBL;Acc:Q9ZQC7]
AT3G27230	1.03089	-	At3g27230 [Source:UniProtKB/TrEMBL;Acc:Q9LK30]
AT4G34770	1.64362	-	SAUR-like auxin-responsive protein family [Source:UniProtKB/TrEMBL;Acc:Q9SW57]
AT3G51895	1.37578	SULTR3;1	Sulfate transporter 31 [Source:UniProtKB/TrEMBL;Acc:A0A1I9LNF9]
AT1G06350	1.76364	-	Delta-9 desaturase-like 4 protein [Source:UniProtKB/Swiss-Prot;Acc:Q9LMI4]
AT2G34300	1.26687	-	Probable methyltransferase PMT25 [Source:UniProtKB/Swiss-Prot;Acc:Q0WT31]
AT4G23510	1.06641	-	Disease resistance protein (TIR-NBS-LRR class) family [Source:UniProtKB/TrEMBL;Acc:F4JNL1]
AT2G41340	1.20344	NRPD5B	DNA-directed RNA polymerases IV and V subunit 5B [Source:UniProtKB/Swiss-Prot;Acc:Q9ZVB9]
AT2G03260	1.36925	PHO1-H2	Phosphate transporter PHO1 homolog 2 [Source:UniProtKB/Swiss-Prot;Acc:Q6R8G8]
AT5G62280	1.45035	-	At5g62280 [Source:UniProtKB/TrEMBL;Acc:Q9LVA8]
AT5G48205	5.43982	-	Zinc ion binding protein [Source:UniProtKB/TrEMBL;Acc:F4K080]
AT4G15700	2.03446	GRXS3	Monothiol glutaredoxin-S3 [Source:UniProtKB/Swiss-Prot;Acc:O23421]
AT1G29470	1.02156	-	Probable methyltransferase PMT24 [Source:UniProtKB/Swiss-Prot;Acc:Q6NPR7]
AT5G12330	1.86774	LRP1	Lateral root primordium (LRP) protein-related [Source:TAIR;Acc:AT5G12330]
AT2G27930	1.34789	-	PLATZ transcription factor family protein [Source:TAIR;Acc:AT2G27930]
AT5G66920	1.02074	sks17	Sks17 [Source:UniProtKB/TrEMBL;Acc:A0A178UJS3]
AT3G61820	1.26781	-	Eukaryotic aspartyl protease family protein [Source:UniProtKB/TrEMBL;Acc:Q9M356]
AT2G38360	1.19339	PRA1B4	PRA1 family protein B4 [Source:UniProtKB/Swiss-Prot;Acc:O80915]
AT5G56080	1.89883	NAS2	NAS2 [Source:UniProtKB/TrEMBL;Acc:A0A178ULG9]
AT3G07675	1.54352	-
AT4G12470	1.11219	AZI1	pEARLI1-like lipid transfer protein 1 [Source:UniProtKB/Swiss-Prot;Acc:Q9SU35]
AT1G52000	1.24682	JAL5	Jacalin-related lectin 5 [Source:UniProtKB/Swiss-Prot;Acc:Q9ZU23]
AT2G35820	1.5925	-	ureidoglycolate hydrolases [Source:TAIR;Acc:AT2G35820]
AT5G49800	1.13669	-	At5g49800 [Source:UniProtKB/TrEMBL;Acc:Q5HZ48]
AT1G67400	1.09178	-	ELMO/CED-12 family protein [Source:UniProtKB/TrEMBL;Acc:F4HRW0]
AT1G31850	1.30866	-	Probable methyltransferase PMT20 [Source:UniProtKB/Swiss-Prot;Acc:Q9C6S7]
AT3G60280	2.42207	UCC3	Uclacyanin-3 [Source:UniProtKB/Swiss-Prot;Acc:Q96316]
AT1G33800	1.36806	GXM3	GXMT1 [Source:UniProtKB/TrEMBL;Acc:A0A178W7W0]
AT4G30420	1.69191	-	UMAMIT34 [Source:UniProtKB/TrEMBL;Acc:A0A384L6B8]
AT5G51470	3.40137	-	Auxin-responsive GH3 family protein [Source:UniProtKB/TrEMBL;Acc:Q9FHN7]
AT5G10220	3.903	ANN6	Annexin D6 [Source:UniProtKB/Swiss-Prot;Acc:Q9LX08]
AT1G09580	1.11476	-	Transmembrane emp24 domain-containing protein p24delta3 [Source:UniProtKB/Swiss-Prot;Acc:Q6IDL4]
AT1G64110	1.27352	-	p-loop containing nucleoside triphosphate hydrolases superfamily protein [Source:UniProtKB/TrEMBL;Acc:F4I5A3]
AT5G16080	2.67749	CXE17	Probable carboxylesterase 17 [Source:UniProtKB/Swiss-Prot;Acc:Q9LFR7]
AT1G53130	3.43032	GRI	GRI [Source:UniProtKB/TrEMBL;Acc:A0A178W5X9]
AT3G28310	3.1726	-	Protein of unknown function (DUF677) [Source:TAIR;Acc:AT3G28310]
AT4G25820	1.70613	XTH14	Xyloglucan endotransglucosylase/hydrolase [Source:UniProtKB/TrEMBL;Acc:A0A178UTG4]
AT1G11950	1.0124	-	Transcription factor jumonji (JmjC) domain-containing protein (Fragment) [Source:UniProtKB/TrEMBL;Acc:C0SUU8]
AT1G01190	1.5382	CYP78A8	CYP78A8 [Source:UniProtKB/TrEMBL;Acc:A0A178WIC4]
AT1G80130	1.13477	-	F18B13.21 protein [Source:UniProtKB/TrEMBL;Acc:Q9SSC6]
AT1G04610	1.62648	YUC3	Probable indole-3-pyruvate monooxygenase YUCCA3 [Source:UniProtKB/Swiss-Prot;Acc:O23024]
AT3G28857	1.05041	PRE5	Transcription factor PRE5 [Source:UniProtKB/Swiss-Prot;Acc:Q9LJX1]
AT1G76870	1.20813	-	Transcription factor [Source:UniProtKB/TrEMBL;Acc:Q9C6K4]
AT3G46370	2.85234	-	Leucine-rich repeat protein kinase family protein [Source:UniProtKB/TrEMBL;Acc:Q9SNA0]
AT5G04160	1.10443	UUAT1	UDP-URONIC ACID TRANSPORTER 1 [Source:UniProtKB/Swiss-Prot;Acc:Q9FYE5]
AT1G56680	3.05949	-	Chitinase family protein [Source:TAIR;Acc:AT1G56680]
AT1G10120	1.04105	BHLH74	Transcription factor bHLH74 [Source:UniProtKB/Swiss-Prot;Acc:Q6NKN9]
AT5G14360	1.80868	-	At5g14360 [Source:UniProtKB/TrEMBL;Acc:Q9LY93]
AT5G39320	1.5888	UGD4	UDP-glucose 6-dehydrogenase 4 [Source:UniProtKB/Swiss-Prot;Acc:Q9FM01]
AT5G53200	2.43184	TRY	TRY [Source:UniProtKB/TrEMBL;Acc:A0A178UFU9]
AT5G03553	1.25045	-
AT3G10290	1.68155	-	Probable sugar phosphate/phosphate translocator At3g10290 [Source:UniProtKB/Swiss-Prot;Acc:Q9SS40]
AT5G55110	3.21346	-	Stigma-specific STIG1-like protein 2 [Source:UniProtKB/Swiss-Prot;Acc:Q9FLQ0]
AT2G41280	1.96747	M10	Late embryogenesis abundant protein M10 [Source:UniProtKB/Swiss-Prot;Acc:O81483]
AT1G72290	4.9895	WSCP	Cysteine protease inhibitor WSCP [Source:UniProtKB/Swiss-Prot;Acc:Q9C7S6]
AT3G21720	1.19585	ICL	Isocitrate lyase [Source:UniProtKB/Swiss-Prot;Acc:P28297]
AT4G30980	1.20289	LRL2	LJRHL1-like 2 [Source:TAIR;Acc:AT4G30980]
AT5G60480	1.96485	ZHD12	Zinc-finger homeodomain protein 12 [Source:UniProtKB/Swiss-Prot;Acc:Q9FKJ9]
AT1G48820	2.93931	-	Terpene cyclase, putative [Source:UniProtKB/TrEMBL;Acc:Q9C749]
AT5G20810	1.77468	-	SAUR-like auxin-responsive protein family [Source:UniProtKB/TrEMBL;Acc:Q2V359]
AT4G08620	1.90563	SULTR1;1	Sulfate transporter 1.1 [Source:UniProtKB/Swiss-Prot;Acc:Q9SAY1]
AT1G79470	1.19266	IMPDH	Inosine-5'-monophosphate dehydrogenase 1 [Source:UniProtKB/Swiss-Prot;Acc:P47996]
AT3G22540	1.45588	-	At3g22540 [Source:UniProtKB/TrEMBL;Acc:Q9LJ92]
AT1G26240	2.63399	-	Proline-rich extensin-like family protein [Source:UniProtKB/TrEMBL;Acc:Q9C668]
AT5G23990	1.54941	ATFRO5	ferric reduction oxidase 5 [Source:TAIR;Acc:AT5G23990]
AT5G06640	1.69639	-	Proline-rich extensin-like family protein [Source:UniProtKB/TrEMBL;Acc:Q9FG06]
AT1G18180	1.20625	-	Protein of unknown function (DUF1295) [Source:TAIR;Acc:AT1G18180]
AT2G24170	1.37485	TMN10	Transmembrane 9 superfamily member 10 [Source:UniProtKB/Swiss-Prot;Acc:Q8RWW1]
AT1G62440	1.02375	LRX2	Leucine-rich repeat extensin-like protein 2 [Source:UniProtKB/Swiss-Prot;Acc:O48809]
AT4G10310	1.98712	HKT1	Sodium transporter HKT1 [Source:UniProtKB/Swiss-Prot;Acc:Q84TI7]
AT2G22200	1.01738	ERF056	Ethylene-responsive transcription factor ERF056 [Source:UniProtKB/Swiss-Prot;Acc:Q9SIE4]
AT2G17880	1.39186	-	At2g17880/At2g17880 [Source:UniProtKB/TrEMBL;Acc:O48828]
AT5G46450	1.12004	-	Disease resistance protein (TIR-NBS-LRR class) family [Source:UniProtKB/TrEMBL;Acc:Q9FHG0]
AT1G17310	3.01977	-	MADS-box transcription factor family protein [Source:TAIR;Acc:AT1G17310]
AT5G28300	1.17822	-	Trihelix transcription factor GTL2 [Source:UniProtKB/Swiss-Prot;Acc:Q8H181]
AT3G23120	2.99211	AtRLP38	Receptor-like protein 38 [Source:UniProtKB/Swiss-Prot;Acc:Q9LS79]
AT3G03250	1.10355	UGP	UTP--glucose-1-phosphate uridylyltransferase [Source:UniProtKB/TrEMBL;Acc:A0A1I9LT02]
AT1G41830	1.22036	SKS6	SKS6 [Source:UniProtKB/TrEMBL;Acc:A0A178W7S3]
AT3G11773	2.03753	-	Thioredoxin superfamily protein [Source:UniProtKB/TrEMBL;Acc:F4J7G2]
AT3G59680	1.0298	-	Serine/Threonine-kinase [Source:UniProtKB/TrEMBL;Acc:F4J9E8]
AT5G44260	1.56385	TZF5	Zinc finger CCCH domain-containing protein 61 [Source:UniProtKB/Swiss-Prot;Acc:Q9FKW2]
AT5G07760	2.00249	-	formin homology 2 domain-containing protein / FH2 domain-containing protein [Source:TAIR;Acc:AT5G07760]
AT3G43270	1.73786	PME32	Probable pectinesterase/pectinesterase inhibitor 32 [Source:UniProtKB/Swiss-Prot;Acc:Q9LXK7]
AT5G55340	1.50906	AT5	Probable long-chain-alcohol O-fatty-acyltransferase 5 [Source:UniProtKB/Swiss-Prot;Acc:Q9FJ76]
AT3G21500	4.07248	DXPS1	1-deoxy-D-xylulose 5-phosphate synthase 1 [Source:UniProtKB/TrEMBL;Acc:A0A1I9LTC7]
AT1G55120	1.14896	CWINV3	Beta-fructofuranosidase, insoluble isoenzyme CWINV3 [Source:UniProtKB/Swiss-Prot;Acc:Q67XZ3]
AT2G19210	2.49943	-	Putative leucine-rich repeat receptor-like protein kinase At2g19210 [Source:UniProtKB/Swiss-Prot;Acc:O65924]
novel.144	2.88928	-	-
AT1G64650	1.08907	-	At1g64650 [Source:UniProtKB/TrEMBL;Acc:Q6NLR2]
AT5G09370	3.35376	-	Bifunctional inhibitor/lipid-transfer protein/seed storage 2S albumin superfamily protein [Source:UniProtKB/TrEMBL;Acc:Q9FY78]
AT3G10450	1.17058	SCPL7	SCPL7 [Source:UniProtKB/TrEMBL;Acc:A0A178VAE4]
AT1G01453	2.91467	-	unknown protein; FUNCTIONS IN: molecular_function unknown; INVOLVED IN: biological_process unknown; LOCATED IN: cellular_component unknown; BEST Arabidopsis thaliana protein match is: unknown protein (TAIR:AT4G01110.1); Ha. [Source:TAIR;Acc:AT1G01453]
AT2G26440	1.41438	PME12	Probable pectinesterase/pectinesterase inhibitor 12 [Source:UniProtKB/Swiss-Prot;Acc:O48711]
AT3G25400	1.22955	-	dCTP pyrophosphatase-like protein [Source:UniProtKB/TrEMBL;Acc:Q9LSW0]
AT1G45332	1.16382	MEFG1	Elongation factor G-1, mitochondrial [Source:UniProtKB/Swiss-Prot;Acc:Q9C641]
AT1G14390	1.47525	-	Probable LRR receptor-like serine/threonine-protein kinase At1g14390 [Source:UniProtKB/Swiss-Prot;Acc:Q9M9S4]
AT1G26945	1.24563	PRE6	Transcription factor PRE6 [Source:UniProtKB/Swiss-Prot;Acc:Q8GW32]
AT5G11160	1.1364	APT5	Adenine phosphoribosyltransferase 5 [Source:UniProtKB/Swiss-Prot;Acc:Q9LFP0]
AT4G28800	1.71825	-	basic helix-loop-helix (bHLH) DNA-binding superfamily protein [Source:TAIR;Acc:AT4G28800]
AT5G19160	1.21354	TBL11	Protein trichome birefringence-like 11 [Source:UniProtKB/Swiss-Prot;Acc:Q5BPJ0]
AT2G34870	4.3065	MEE26	Expressed protein [Source:UniProtKB/TrEMBL;Acc:O64751]
AT2G21910	1.86305	CYP96A5	Cytochrome P450, family 96, subfamily A, polypeptide 5 [Source:UniProtKB/TrEMBL;Acc:Q9SJ08]
AT1G17430	1.38704	-	Alpha/beta-Hydrolases superfamily protein [Source:UniProtKB/TrEMBL;Acc:Q9LNR2]
AT1G01660	1.61803	-	RING/U-box superfamily protein [Source:TAIR;Acc:AT1G01660]
AT5G00855	4.95551	-
AT2G39855	1.63943	-	Plant/protein [Source:UniProtKB/TrEMBL;Acc:Q84WZ4]
AT1G44542	1.95765	CYCLASE3	Cyclase-like protein 3 [Source:UniProtKB/Swiss-Prot;Acc:Q94LA9]
AT3G28320	2.91483	-	Protein of unknown function (DUF677) [Source:TAIR;Acc:AT3G28320]
AT2G45750	1.31693	-	Probable methyltransferase PMT16 [Source:UniProtKB/Swiss-Prot;Acc:O80844]
AT1G55360	1.05028	-	At1g55360 [Source:UniProtKB/TrEMBL;Acc:Q9C8A7]
AT4G08770	1.33367	PER37	Peroxidase 37 [Source:UniProtKB/Swiss-Prot;Acc:Q9LDN9]
AT4G02290	1.87325	AtGH9B13	Endoglucanase 17 [Source:UniProtKB/Swiss-Prot;Acc:O81416]
AT5G53660	1.95368	GRF7	Growth-regulating factor 7 [Source:UniProtKB/Swiss-Prot;Acc:Q9FJB8]
AT5G02760	1.14436	-	Probable protein phosphatase 2C 67 [Source:UniProtKB/Swiss-Prot;Acc:Q501F9]
AT1G06930	1.74968	-	Expressed protein [Source:UniProtKB/TrEMBL;Acc:Q5BQ22]
AT3G14540	2.65017	TPS19	Terpenoid synthase 19 [Source:UniProtKB/Swiss-Prot;Acc:Q9LUE0]
AT3G55240	2.42014	-	Uncharacterized protein At3g55240 [Source:UniProtKB/TrEMBL;Acc:Q9M3C7]
AT3G15700	1.73033	-	P-loop containing nucleoside triphosphate hydrolases superfamily protein [Source:TAIR;Acc:AT3G15700]
AT1G53470	1.16067	MSL4	Mechanosensitive ion channel protein 4 [Source:UniProtKB/Swiss-Prot;Acc:Q9LPG3]
AT1G25320	1.53896	-	At1g25320/F4F7_17 [Source:UniProtKB/TrEMBL;Acc:Q9FRI1]
AT1G59940	1.36418	ARR3	response regulator 3 [Source:TAIR;Acc:AT1G59940]
AT3G28510	1.30477	-	AAA-ATPase At3g28510 [Source:UniProtKB/Swiss-Prot;Acc:Q9LH84]
AT1G10990	1.15339	-	unknown protein; Ha. [Source:TAIR;Acc:AT1G10990]
AT4G21200	1.52618	GA2OX8	Gibberellin 2-beta-dioxygenase 8 [Source:UniProtKB/Swiss-Prot;Acc:O49561]
AT4G00490	1.02588	BAM2	Beta-amylase 2, chloroplastic [Source:UniProtKB/Swiss-Prot;Acc:O65258]
AT3G60330	1.53538	AHA7	Plasma membrane ATPase [Source:UniProtKB/TrEMBL;Acc:A0A1I9LS30]
AT1G44318	3.05851	HEMB2	Probable delta-aminolevulinic acid dehydratase 2, chloroplastic [Source:UniProtKB/Swiss-Prot;Acc:Q94LA4]
AT3G06490	1.58491	MYB108	Transcription factor MYB108 [Source:UniProtKB/Swiss-Prot;Acc:Q9LDE1]
AT4G18030	1.13021	-	Probable methyltransferase PMT14 [Source:UniProtKB/Swiss-Prot;Acc:Q94EJ6]
AT1G24793	2.99563	LPXC5	Probable UDP-3-O-acyl-N-acetylglucosamine deacetylase 3, mitochondrial [Source:UniProtKB/Swiss-Prot;Acc:P0DKB8]
AT2G46870	1.15546	NGA1	B3 domain-containing transcription factor NGA1 [Source:UniProtKB/Swiss-Prot;Acc:O82799]
AT4G16600	1.86826	PGSIP7	Glycosyltransferase (Fragment) [Source:UniProtKB/TrEMBL;Acc:W8Q6K0]
AT1G48325	4.31935	-	At1g48325 [Source:UniProtKB/TrEMBL;Acc:Q84WL4]
AT2G42480	2.27631	-	MATH domain and coiled-coil domain-containing protein At2g42480 [Source:UniProtKB/Swiss-Prot;Acc:P0DKG7]
AT4G20190	2.01016	-	Uncharacterized protein AT4g20190 [Source:UniProtKB/TrEMBL;Acc:O65433]
AT3G20180	1.86256	-	Copper transport protein family [Source:UniProtKB/TrEMBL;Acc:A0A1I9LLM5]
AT4G15670	1.43277	GRXS7	Monothiol glutaredoxin-S7 [Source:UniProtKB/Swiss-Prot;Acc:Q6NLU2]
AT2G38530	1.08776	LTP2	Non-specific lipid-transfer protein [Source:UniProtKB/TrEMBL;Acc:A0A178W063]
AT1G62770	1.4391	PMEI9	Pectinesterase inhibitor 9 [Source:UniProtKB/Swiss-Prot;Acc:Q9SI72]
AT1G76210	1.76468	-	At1g76210 [Source:UniProtKB/TrEMBL;Acc:Q9SGR3]
AT3G23300	1.0033	-	S-adenosyl-L-methionine-dependent methyltransferases superfamily protein [Source:UniProtKB/TrEMBL;Acc:A0A178VBP4]
AT5G03890	1.82857	-	Emb [Source:UniProtKB/TrEMBL;Acc:Q9LZC0]
AT1G19510	1.8596	RL5	Protein RADIALIS-like 5 [Source:UniProtKB/Swiss-Prot;Acc:Q8GW75]
AT4G34580	1.88528	SFH1	SRH1 [Source:UniProtKB/TrEMBL;Acc:A0A178V672]
AT4G21590	1.7943	ENDO3	Endonuclease 3 [Source:UniProtKB/Swiss-Prot;Acc:Q8LDW6]
novel.87	1.86474	-	-
AT5G57240	1.14088	ORP4C	ORP4C [Source:UniProtKB/TrEMBL;Acc:A0A384LHK8]
AT5G28640	1.05457	GIF1	GRF1-interacting factor 1 [Source:UniProtKB/Swiss-Prot;Acc:Q8L8A5]
AT3G53250	1.46655	-	SAUR-like auxin-responsive protein family [Source:UniProtKB/TrEMBL;Acc:A0A1I9LQF0]
AT3G54830	1.59496	-
AT2G40390	1.93476	-	Neuronal PAS domain protein [Source:UniProtKB/TrEMBL;Acc:Q6DR18]
AT1G27740	1.10008	BHLH54	Transcription factor bHLH54 [Source:UniProtKB/Swiss-Prot;Acc:Q8LEG1]
AT5G13150	1.14205	ATEXO70C1	Exocyst subunit Exo70 family protein [Source:UniProtKB/TrEMBL;Acc:Q9FY95]
AT2G18328	2.52395	RL4	Protein RADIALIS-like 4 [Source:UniProtKB/Swiss-Prot;Acc:Q1G3C4]
AT1G71692	1.4177	AGL12	Agamous-like MADS-box protein AGL12 [Source:UniProtKB/Swiss-Prot;Acc:Q38841]
AT1G01900	1.56869	SBTI1.1	SBTI1.1 [Source:UniProtKB/TrEMBL;Acc:A0A178W900]
AT2G46685	2.09848	MIR166A	MIR166/MIR166A; miRNA [Source:TAIR;Acc:AT2G46685]
AT2G35190	1.04409	NPSN11	Novel plant SNARE 11 [Source:UniProtKB/Swiss-Prot;Acc:Q944A9]
AT2G16740	1.23974	UBC29	UBC29 [Source:UniProtKB/TrEMBL;Acc:A0A178VQZ9]
ATCG00220	1.3247	PSBM	Photosystem II reaction center protein M [Source:UniProtKB/Swiss-Prot;Acc:P62109]
AT3G07490	2.67198	CML3	CML3 [Source:UniProtKB/TrEMBL;Acc:A0A178V7U1]
AT5G45580	1.27619	PHL11	Myb family transcription factor PHL11 [Source:UniProtKB/Swiss-Prot;Acc:C0SVS4]
AT4G04025	1.51643	-	Transcription repressor [Source:UniProtKB/TrEMBL;Acc:A0A1P8B3X9]
AT4G25160	1.76379	PUB35	U-box domain-containing protein 35 [Source:UniProtKB/Swiss-Prot;Acc:Q9SW11]
AT2G41800	1.85002	-	At2g41800/T11A7.10 [Source:UniProtKB/TrEMBL;Acc:O22940]
AT5G25880	2.81515	NADP-ME3	Malic enzyme [Source:UniProtKB/TrEMBL;Acc:A0A178UAR6]
AT2G41820	1.01713	PXC3	Leucine-rich repeat receptor-like tyrosine-protein kinase PXC3 [Source:UniProtKB/Swiss-Prot;Acc:O22938]
AT2G29000	2.73723	-	Leucine-rich repeat protein kinase family protein [Source:UniProtKB/TrEMBL;Acc:F4IJP7]
AT4G23515	1.89973	-	Toll-Interleukin-Resistance (TIR) domain family protein [Source:TAIR;Acc:AT4G23515]
AT5G43060	1.02204	RD21B	Probable cysteine protease RD21B [Source:UniProtKB/Swiss-Prot;Acc:Q9FMH8]
AT5G47110	1.06383	LIL3.2	Light-harvesting complex-like protein 3 isotype 2, chloroplastic [Source:UniProtKB/Swiss-Prot;Acc:Q6NKS4]
AT4G34420	1.11384	-	P-loop containing nucleoside triphosphate hydrolases superfamily protein [Source:UniProtKB/TrEMBL;Acc:F4JKP9]
AT1G08697	2.50055	-
AT1G70560	1.45346	TAA1	L-tryptophan--pyruvate aminotransferase 1 [Source:UniProtKB/Swiss-Prot;Acc:Q9S7N2]
AT1G65180	1.19984	-	Cysteine/Histidine-rich C1 domain family protein [Source:UniProtKB/TrEMBL;Acc:Q9S9J8]
AT2G15345	2.46293	-	At2g15345 [Source:UniProtKB/TrEMBL;Acc:Q84X19]
AT4G21902	4.18241	-	unknown protein; FUNCTIONS IN: molecular_function unknown; INVOLVED IN: biological_process unknown; LOCATED IN: cellular_component unknown; BEST Arabidopsis thaliana protein match is: unknown protein (TAIR:AT4G04745.1); Ha. [Source:TAIR;Acc:AT4G21902]
AT4G08410	1.82318	-	Extensin-like protein [Source:UniProtKB/TrEMBL;Acc:Q9STM7]
AT4G25310	1.56464	-	2-oxoglutarate (2OG) and Fe(II)-dependent oxygenase superfamily protein [Source:UniProtKB/TrEMBL;Acc:Q9SB32]
AT3G12203	1.37264	SCPL17	Serine carboxypeptidase-like 17 [Source:UniProtKB/Swiss-Prot;Acc:Q9C7D6]
AT1G60787	1.3453	-	Cysteine/histidine-rich C1 domain protein [Source:UniProtKB/TrEMBL;Acc:A0A1P8ATJ8]
AT2G26410	1.20588	Iqd4	IQ-domain 4 [Source:UniProtKB/TrEMBL;Acc:F4IUJ7]
AT5G17390	1.29128	-	Adenine nucleotide alpha hydrolases-like superfamily protein [Source:UniProtKB/TrEMBL;Acc:Q9LF45]
AT3G02410	1.1591	ICMEL2	Carboxylic ester hydrolase [Source:UniProtKB/TrEMBL;Acc:A0A178V7M1]
AT1G67270	1.74386	-	Zinc-finger domain of monoamine-oxidase A repressor R1 protein [Source:TAIR;Acc:AT1G67270]
AT1G50050	2.49553	-	CAP (Cysteine-rich secretory proteins, Antigen 5, and Pathogenesis-related 1 protein) superfamily protein [Source:UniProtKB/TrEMBL;Acc:F4I4X9]
AT1G20530	1.64977	-	F5M15.15 [Source:UniProtKB/TrEMBL;Acc:Q9LMW0]
AT4G38580	1.18421	HIPP26	HIPP26 [Source:UniProtKB/TrEMBL;Acc:A0A178V1F5]
AT4G28650	1.17884	MIK1	MDIS1-interacting receptor like kinase 1 [Source:UniProtKB/Swiss-Prot;Acc:Q9M0G7]
AT4G20160	2.51379	-	LOCATED IN: chloroplast; EXPRESSED IN: 6 plant structures; EXPRESSED DURING: L mature pollen stage, M germinated pollen stage, 4 anthesis, petal differentiation and expansion stage; BEST Arabidopsis thaliana protein match is: RING/U-box superfamily /.../n (TAIR:AT1G30860.1); Ha. [Source:TAIR;Acc:AT4G20160]
AT5G50175	1.79285	-	Transmembrane protein [Source:UniProtKB/TrEMBL;Acc:Q2V301]
AT1G21250	1.67266	WAK1	Wall-associated receptor kinase 1 [Source:UniProtKB/Swiss-Prot;Acc:Q39191]
AT4G34870	1.00799	CYP18-4	Peptidyl-prolyl cis-trans isomerase [Source:UniProtKB/TrEMBL;Acc:A0A178UWH6]
AT5G51210	1.43157	OL3	OLEO3 [Source:UniProtKB/TrEMBL;Acc:A0A384LN43]
AT1G75240	1.14653	ZHD5	ZHD5 [Source:UniProtKB/TrEMBL;Acc:A0A178WFZ4]
AT4G26466	2.56583	LRE	GPI-anchored protein LORELEI [Source:UniProtKB/Swiss-Prot;Acc:B3GS44]
AT4G15370	2.75805	BARS1	Baruol synthase [Source:UniProtKB/Swiss-Prot;Acc:O23390]
AT3G14380	1.64277	-	CASP-like protein 2A2 [Source:UniProtKB/Swiss-Prot;Acc:Q9LUL1]
AT4G22490	1.02053	-	Bifunctional inhibitor/lipid-transfer protein/seed storage 2S albumin superfamily protein [Source:UniProtKB/TrEMBL;Acc:Q9SUX0]
AT2G37890	1.00987	-	Mitochondrial carrier like protein [Source:UniProtKB/TrEMBL;Acc:Q8L7R0]
AT4G13840	1.02918	CER26	Protein ECERIFERUM 26 [Source:UniProtKB/Swiss-Prot;Acc:Q9SVM9]
AT5G21050	1.16626	-	LOCATED IN: chloroplast; EXPRESSED IN: 14 plant structures; EXPRESSED DURING: 8 growth stages; CONTAINS InterPro DOMAIN/s: Hyccin (InterPro:IPR018619); BEST Arabidopsis thaliana protein match is: unknown protein (TAIR:AT5G64090.1); Has 206 Blast hit /.../06 proteins in 60 species: Archae - 0; Bacteria - 0; Metazoa - 145; Fungi - 0; Plants - 50; Viruses - 0; Other Eukaryotes - 11 (source: NCBI BLi…
AT3G17120	1.01921	-	AT3g17120/K14A17_24 [Source:UniProtKB/TrEMBL;Acc:Q9LSN5]
AT1G19830	1.57579	-	At1g19830 [Source:UniProtKB/TrEMBL;Acc:Q9FXI0]
AT4G18680	3.2012	-	unknown protein; BEST Arabidopsis thaliana protein match is: unknown protein (TAIR:AT4G18690.1); Ha. [Source:TAIR;Acc:AT4G18680]
AT1G36580	1.9594	-	BEST Arabidopsis thaliana protein match is: short-chain dehydrogenase-reductase B (TAIR:AT3G12800.1); Ha. [Source:TAIR;Acc:AT1G36580]
ATCG00770	1.65399	RPS8	30S ribosomal protein S8, chloroplastic [Source:UniProtKB/Swiss-Prot;Acc:P56801]
AT1G59730	1.8893	TRX7	Thioredoxin [Source:UniProtKB/TrEMBL;Acc:A0A178WRN3]
AT5G63650	1.25151	SRK2H	Serine/threonine-protein kinase SRK2H [Source:UniProtKB/Swiss-Prot;Acc:Q9FFP9]
AT1G26970	1.59369	PBL4	Probable serine/threonine-protein kinase PBL4 [Source:UniProtKB/Swiss-Prot;Acc:Q5PP29]
AT1G05990	2.67627	CML7	Calmodulin-like protein 7 [Source:UniProtKB/Swiss-Prot;Acc:Q9LNE7]
AT5G03270	3.39203	LOG6	Cytokinin riboside 5'-monophosphate phosphoribohydrolase [Source:UniProtKB/TrEMBL;Acc:A0A178UQW2]
AT3G09162	1.35916	-	At3g09162 [Source:UniProtKB/TrEMBL;Acc:Q8GYI0]
AT1G02460	2.03996	-	At1g02460 [Source:UniProtKB/TrEMBL;Acc:Q9FWX5]
AT1G14750	1.26477	SDS	Cyclin family protein [Source:TAIR;Acc:AT1G14750]
AT1G75780	1.84421	TUBB1	Tubulin beta-1 chain [Source:UniProtKB/Swiss-Prot;Acc:P12411]
AT4G11290	1.07468	PER39	Peroxidase 39 [Source:UniProtKB/Swiss-Prot;Acc:Q9SUT2]
AT1G11920	2.66141	-	Putative pectate lyase 2 [Source:UniProtKB/Swiss-Prot;Acc:O65388]
AT1G67040	1.14095	-	unknown protein; FUNCTIONS IN: molecular_function unknown; INVOLVED IN: biological_process unknown; LOCATED IN: cellular_component unknown; EXPRESSED IN: 20 plant structures; EXPRESSED DURING: 11 growth stages; BEST Arabidopsis thaliana protein matc /.../unknown protein (TAIR:AT5G26910.3); Ha. [Source:TAIR;Acc:AT1G67040]
AT3G12230	3.618	SCPL14	Serine carboxypeptidase-like 14 [Source:UniProtKB/Swiss-Prot;Acc:Q9C7D3]
AT5G19060	1.32397	-	Cytochrome P450 family protein [Source:UniProtKB/TrEMBL;Acc:Q5XV39]
AT2G05160	1.04206	-	Zinc finger CCCH domain-containing protein 18 [Source:UniProtKB/Swiss-Prot;Acc:Q9SJ41]
AT5G40800	1.45159	-	Emb [Source:UniProtKB/TrEMBL;Acc:Q9FKS6]
AT4G25790	2.38531	-	At4g25790 [Source:UniProtKB/TrEMBL;Acc:Q9SW04]
AT2G40330	1.05602	PYL6	Abscisic acid receptor PYL6 [Source:UniProtKB/Swiss-Prot;Acc:Q8S8E3]
AT1G12950	1.91584	DTX31	Protein DETOXIFICATION [Source:UniProtKB/TrEMBL;Acc:A0A178WCP4]
AT2G46860	2.43946	PPA3	PPa3 [Source:UniProtKB/TrEMBL;Acc:A0A178VZ15]
AT5G02550	1.08044	-	At5g02550 [Source:UniProtKB/TrEMBL;Acc:Q9LZ47]
AT1G53340	1.02514	-	Cysteine/Histidine-rich C1 domain family protein [Source:TAIR;Acc:AT1G53340]
AT5G08600	1.17805	-	U3 ribonucleoprotein (Utp) family protein [Source:UniProtKB/TrEMBL;Acc:F4KB50]
AT1G60110	1.44537	-	Mannose-binding lectin superfamily protein [Source:TAIR;Acc:AT1G60110]
AT3G50310	1.88432	MAPKKK20	MKKK20 [Source:UniProtKB/TrEMBL;Acc:A0A384LB13]
AT1G54890	2.33483	-	Late embryogenesis abundant (LEA) protein-like protein [Source:UniProtKB/TrEMBL;Acc:Q9FZ41]
AT5G02190	1.16548	PCS1	Aspartic proteinase PCS1 [Source:UniProtKB/Swiss-Prot;Acc:Q9LZL3]
AT3G23880	1.23131	-	F-box/kelch-repeat protein At3g23880 [Source:UniProtKB/Swiss-Prot;Acc:Q9LIR8]
AT4G03190	1.04355	GRH1	GRR1-like protein 1 [Source:UniProtKB/Swiss-Prot;Acc:Q9ZR12]
AT1G77380	1.36069	AAP3	ATAAP3 [Source:UniProtKB/TrEMBL;Acc:A0A178W3U1]
AT1G48930	1.93078	AtGH9C1	Endoglucanase 5 [Source:UniProtKB/Swiss-Prot;Acc:Q9M995]
AT2G32160	1.51593	-	AT2G32160 protein [Source:UniProtKB/TrEMBL;Acc:B3H6T0]
AT5G27000	1.09573	KIN14G	Kinesin-like protein KIN-14G [Source:UniProtKB/Swiss-Prot;Acc:O81635]
AT5G03495	1.64856	-	RNA-binding (RRM/RBD/RNP motifs) family protein [Source:UniProtKB/TrEMBL;Acc:Q67YA0]
AT3G24225	1.34636	CLE19	ESR19 [Source:UniProtKB/TrEMBL;Acc:A0A178VF65]
AT4G01970	1.20824	AtSTS	stachyose synthase [Source:TAIR;Acc:AT4G01970]
AT3G10745	1.80218	MIR158A	MIR158A; miRNA [Source:TAIR;Acc:AT3G10745]
AT5G15490	1.02709	UGD3	UDP-glucose 6-dehydrogenase [Source:UniProtKB/TrEMBL;Acc:A0A178UJW9]
AT1G49860	1.2186	GSTF14	Glutathione S-transferase F14 [Source:UniProtKB/Swiss-Prot;Acc:Q9C6C8]
AT2G34020	1.4292	-	Calcium-binding EF-hand family protein [Source:TAIR;Acc:AT2G34020]
AT1G54575	1.05109	-	unknown protein; Ha. [Source:TAIR;Acc:AT1G54575]
AT3G14210	-3.26218	ESM1	GDSL esterase/lipase ESM1 [Source:UniProtKB/Swiss-Prot;Acc:Q9LJG3]
AT2G34490	-6.93302	CYP710A2	Cytochrome P450 710A2 [Source:UniProtKB/Swiss-Prot;Acc:O64698]
AT1G73330	-3.48465	ATDR4	Dr4 protein [Source:UniProtKB/TrEMBL;Acc:Q39091]
AT4G13290	-4.33766	CYP71A19	Cytochrome P450 71A19 [Source:UniProtKB/Swiss-Prot;Acc:Q9T0K0]
AT5G58860	-4.38302	CYP86A1	Cytochrome P450 86A1 [Source:UniProtKB/Swiss-Prot;Acc:P48422]
AT1G01620	-2.10482	PIP1-3	TMP-B [Source:UniProtKB/TrEMBL;Acc:A0A178WIA6]
AT1G21100	-3.55621	IGMT1	Indole glucosinolate O-methyltransferase 1 [Source:UniProtKB/Swiss-Prot;Acc:Q9LPU5]
AT5G38030	-3.52958	DTX30	Protein DETOXIFICATION 30 [Source:UniProtKB/Swiss-Prot;Acc:Q9LS19]
AT4G29930	-4.85467	BHLH27	Transcription factor bHLH27 [Source:UniProtKB/Swiss-Prot;Acc:Q700E3]
AT4G38080	-3.32799	-	At4g38080 [Source:UniProtKB/TrEMBL;Acc:Q9SZK8]
AT3G50660	-1.6991	CYP90B1	Cytochrome P450 90B1 [Source:UniProtKB/Swiss-Prot;Acc:O64989]
AT1G70850	-3.76642	MLP34	MLP34 [Source:UniProtKB/TrEMBL;Acc:A0A384KEJ8]
AT3G06390	-3.60313	-	CASP-like protein 1D2 [Source:UniProtKB/Swiss-Prot;Acc:Q9SQU2]
AT5G38000	-5.36723	-	At5g38000 [Source:UniProtKB/TrEMBL;Acc:Q9LTB4]
AT5G51790	-3.84457	-	basic helix-loop-helix (bHLH) DNA-binding superfamily protein [Source:TAIR;Acc:AT5G51790]
AT5G12420	-3.76805	-	O-acyltransferase (WSD1-like) family protein [Source:UniProtKB/TrEMBL;Acc:Q94CK0]
AT5G09530	-5.7164	PELPK1	PRP10 [Source:UniProtKB/TrEMBL;Acc:A0A178UP14]
AT1G42470	-1.91009	-	Patched family protein [Source:TAIR;Acc:AT1G42470]
AT5G48000	-3.21952	CYP708A2	Cytochrome P450, family 708, subfamily A, polypeptide 2 [Source:UniProtKB/TrEMBL;Acc:F4K051]
AT4G37980	-4.63079	CAD7	ELI3-1 [Source:UniProtKB/TrEMBL;Acc:A0A178V3X8]
AT4G11320	-4.65916	RDL5	Probable cysteine protease RDL5 [Source:UniProtKB/Swiss-Prot;Acc:Q9SUS9]
AT2G23540	-4.04283	-	GDSL esterase/lipase At2g23540 [Source:UniProtKB/Swiss-Prot;Acc:O80470]
AT4G20390	-3.66271	-	CASP-like protein 1B2 [Source:UniProtKB/Swiss-Prot;Acc:Q9SUP0]
AT2G39310	-4.23178	JAL22	Jacalin-related lectin 22 [Source:UniProtKB/Swiss-Prot;Acc:O80950]
AT4G33610	-5.62177	-	At4g33610 [Source:UniProtKB/TrEMBL;Acc:O81878]
AT5G44550	-4.34899	-	CASP-like protein 1B1 [Source:UniProtKB/Swiss-Prot;Acc:Q9FI10]
AT1G72140	-4.11436	NPF5.12	Protein NRT1/ PTR FAMILY 5.12 [Source:UniProtKB/Swiss-Prot;Acc:Q9C7U1]
AT5G53870	-4.43129	ENODL1	At5g53870 [Source:UniProtKB/TrEMBL;Acc:Q9FN39]
AT2G22510	-4.81495	-	At2g22510 [Source:UniProtKB/TrEMBL;Acc:Q9SJY4]
AT3G44550	-4.50713	FAR5	Probable fatty acyl-CoA reductase 5 [Source:UniProtKB/Swiss-Prot;Acc:Q0WRB0]
AT4G37410	-4.25989	CYP81F4	Cytochrome P450 81F4 [Source:UniProtKB/Swiss-Prot;Acc:Q9SZU1]
AT5G64770	-5.65418	RGF9	RGF9 [Source:UniProtKB/TrEMBL;Acc:A0A178UIJ2]
AT4G28780	-3.71857	-	GDSL esterase/lipase At4g28780 [Source:UniProtKB/Swiss-Prot;Acc:Q9SVU5]
AT5G59320	-3.53128	LTP3	Non-specific lipid-transfer protein 3 [Source:UniProtKB/Swiss-Prot;Acc:Q9LLR7]
AT2G35380	-4.12549	PER20	Peroxidase 20 [Source:UniProtKB/Swiss-Prot;Acc:Q9SLH7]
AT4G11211	-2.27805	-	At4g11211 [Source:UniProtKB/TrEMBL;Acc:Q3EA55]
AT1G52410	-1.98538	TSA1	TSK-associating protein 1 [Source:UniProtKB/Swiss-Prot;Acc:F4ICX9]
AT1G55990	-5.58159	-	Glycine-rich protein [Source:UniProtKB/TrEMBL;Acc:F4I3I2]
AT2G48140	-3.68383	EDA4	At2g48140/F11L15.4 [Source:UniProtKB/TrEMBL;Acc:Q94AX3]
AT5G13580	-5.33754	ABCG6	ABC transporter G family member 6 [Source:UniProtKB/Swiss-Prot;Acc:Q9FNB5]
AT1G76490	-1.0318	HMG1	hydroxy methylglutaryl CoA reductase 1 [Source:TAIR;Acc:AT1G76490]
AT2G43535	-3.48667	ATTI4	Defensin-like protein 196 [Source:UniProtKB/Swiss-Prot;Acc:Q8RYE7]
AT5G39860	-3.65494	PRE1	Transcription factor PRE1 [Source:UniProtKB/Swiss-Prot;Acc:Q9FLE9]
AT3G15950	-1.45982	NAI2	TSA1-like protein [Source:UniProtKB/Swiss-Prot;Acc:Q9LSB4]
AT1G29660	-2.1057	-	GDSL esterase/lipase At1g29660 [Source:UniProtKB/Swiss-Prot;Acc:Q9C7N5]
AT1G74460	-3.56672	-	GDSL esterase/lipase At1g74460 [Source:UniProtKB/Swiss-Prot;Acc:Q9CA68]
AT3G13980	-2.39297	-	Protein BIG GRAIN 1-like A [Source:UniProtKB/Swiss-Prot;Acc:Q9LVK2]
AT4G13280	-5.96072	TPS12	(Z)-gamma-bisabolene synthase 1 [Source:UniProtKB/Swiss-Prot;Acc:Q9T0J9]
AT3G46700	-2.1134	UGT76E3	Glycosyltransferase (Fragment) [Source:UniProtKB/TrEMBL;Acc:W8Q6Q0]
AT2G03200	-3.3958	-	At2g03200 [Source:UniProtKB/TrEMBL;Acc:Q84M99]
AT2G44230	-1.78681	-	At2g44230/F4I1.4 [Source:UniProtKB/TrEMBL;Acc:O64858]
AT3G16470	-3.00114	JAL35	Jacalin-related lectin 35 [Source:UniProtKB/Swiss-Prot;Acc:O04309]
AT1G78440	-4.63771	GA2OX1	Gibberellin 2-beta-dioxygenase 1 [Source:UniProtKB/Swiss-Prot;Acc:Q8LEA2]
AT5G66260	-2.83876	-	Auxin-induced protein-like [Source:UniProtKB/TrEMBL;Acc:Q9FH62]
AT3G16450	-3.21928	JAL33	Jacalin-related lectin 33 [Source:UniProtKB/Swiss-Prot;Acc:O04311]
AT5G42580	-3.91458	CYP705A12	Cytochrome P450 705A12 [Source:UniProtKB/Swiss-Prot;Acc:Q9FH67]
AT5G07475	-5.12711	-	At5g07475 [Source:UniProtKB/TrEMBL;Acc:Q7XA70]
AT5G09480	-4.46971	-	At5g09480 [Source:UniProtKB/TrEMBL;Acc:Q9FY67]
AT1G31710	-2.29256	-	Amine oxidase [Source:UniProtKB/TrEMBL;Acc:F4IAX1]
AT2G29130	-4.41167	LAC2	Laccase-2 [Source:UniProtKB/Swiss-Prot;Acc:O81081]
AT4G25780	-2.69812	-	CAP (Cysteine-rich secretory proteins, Antigen 5, and Pathogenesis-related 1 protein) superfamily protein [Source:UniProtKB/TrEMBL;Acc:Q9SW05]
AT1G70890	-4.21485	MLP43	MLP-like protein 43 [Source:UniProtKB/Swiss-Prot;Acc:Q9SSK5]
AT4G36610	-4.82899	-	Alpha/beta-Hydrolases superfamily protein [Source:UniProtKB/TrEMBL;Acc:O23220]
AT1G76790	-2.20494	IGMT5	Indole glucosinolate O-methyltransferase 5 [Source:UniProtKB/Swiss-Prot;Acc:Q9SRD4]
AT5G23190	-4.63344	CYP86B1	Cytochrome P450 86B1 [Source:UniProtKB/Swiss-Prot;Acc:Q9FMY1]
AT1G60190	-3.09689	PUB19	U-box domain-containing protein 19 [Source:UniProtKB/Swiss-Prot;Acc:O80742]
AT2G39250	-3.78098	SNZ	AP2-like ethylene-responsive transcription factor SNZ [Source:UniProtKB/Swiss-Prot;Acc:Q6PV67]
AT2G18370	-4.56464	LTP8	Non-specific lipid-transfer protein [Source:UniProtKB/TrEMBL;Acc:A0A178VTK3]
AT3G58550	-5.50591	-	At3g58550 [Source:UniProtKB/TrEMBL;Acc:Q9M2G1]
AT4G25470	-2.28316	DREB1C	C-repeat binding factor 2 [Source:UniProtKB/TrEMBL;Acc:B2BIW9]
AT1G52830	-2.66711	IAA6	SHY1 [Source:UniProtKB/TrEMBL;Acc:A0A384LEJ2]
AT5G59220	-4.12909	SAG113	Probable protein phosphatase 2C 78 [Source:UniProtKB/Swiss-Prot;Acc:Q9FIF5]
AT5G43150	-1.54168	-	At5g43150 [Source:UniProtKB/TrEMBL;Acc:Q9FMG8]
AT5G08370	-2.16424	AGAL2	Alpha-galactosidase 2 [Source:UniProtKB/Swiss-Prot;Acc:Q8RX86]
AT5G53190	-2.53597	SWEET3	Bidirectional sugar transporter SWEET [Source:UniProtKB/TrEMBL;Acc:A0A178U9N2]
AT3G11430	-5.23694	GPAT5	Glycerol-3-phosphate acyltransferase 5 [Source:UniProtKB/Swiss-Prot;Acc:Q9CAY3]
AT4G36520	-1.24397	-	Chaperone DnaJ-domain superfamily protein [Source:UniProtKB/TrEMBL;Acc:F4JPR4]
novel.67	-1.37811	-	-
AT4G17470	-3.09787	-	Alpha/beta-Hydrolases superfamily protein [Source:UniProtKB/TrEMBL;Acc:Q501G7]
AT1G76040	-1.14109	CPK29	calcium-dependent protein kinase 29 [Source:TAIR;Acc:AT1G76040]
AT1G56600	-5.24747	GOLS2	Galactinol synthase 2 [Source:UniProtKB/Swiss-Prot;Acc:Q9FXB2]
AT4G37700	-3.77956	-	At4g37700 [Source:UniProtKB/TrEMBL;Acc:Q9SZG2]
AT4G12430	-2.65179	TPPF	Probable trehalose-phosphate phosphatase F [Source:UniProtKB/Swiss-Prot;Acc:Q9SU39]
AT4G34760	-1.73617	SAUR50	Auxin-responsive protein SAUR50 [Source:UniProtKB/Swiss-Prot;Acc:O65695]
AT2G21880	-1.84129	RABG2	RAB7A [Source:UniProtKB/TrEMBL;Acc:A0A178VZI8]
AT2G02820	-1.4516	MYB88	Transcription factor MYB88 [Source:UniProtKB/Swiss-Prot;Acc:F4IRB4]
AT5G37690	-4.20339	-	GDSL esterase/lipase At5g37690 [Source:UniProtKB/Swiss-Prot;Acc:Q9FHQ1]
AT3G21890	-5.79957	MIP1B	BBX31 [Source:UniProtKB/TrEMBL;Acc:A0A178VEW7]
AT1G28130	-1.68997	GH3.17	GH3.17 [Source:UniProtKB/TrEMBL;Acc:A0A178WH43]
AT4G25480	-4.08212	DREB1A	Dehydration-responsive element-binding protein 1A [Source:UniProtKB/Swiss-Prot;Acc:Q9M0L0]
AT3G49780	-2.87286	PSK3	Phytosulfokines 3 [Source:UniProtKB/Swiss-Prot;Acc:Q9M2Y0]
AT4G20362	-2.03014	-	other RNA [Source:TAIR;Acc:AT4G20362]
AT5G14180	-2.57689	LIP2	Triacylglycerol lipase 2 [Source:UniProtKB/Swiss-Prot;Acc:Q67ZU1]
AT5G09520	-5.20261	PELPK2	Protein PELPK2 [Source:UniProtKB/Swiss-Prot;Acc:Q9LXB7]
AT5G38710	-2.76644	POX2	Proline dehydrogenase 2, mitochondrial [Source:UniProtKB/Swiss-Prot;Acc:Q6NKX1]
AT2G01520	-2.98515	MLP328	MLP-like protein 328 [Source:UniProtKB/Swiss-Prot;Acc:Q9ZVF3]
AT2G18210	-3.02895	-	At2g18210 [Source:UniProtKB/TrEMBL;Acc:Q9ZPV4]
AT4G08040	-2.96023	ACS11	1-aminocyclopropane-1-carboxylate synthase 11 [Source:UniProtKB/Swiss-Prot;Acc:Q9S9U6]
AT3G16690	-1.87798	SWEET16	Bidirectional sugar transporter SWEET [Source:UniProtKB/TrEMBL;Acc:A0A1I9LLQ5]
AT5G63450	-2.90091	CYP94B1	cytochrome P450, family 94, subfamily B, polypeptide 1 [Source:TAIR;Acc:AT5G63450]
AT5G57785	-2.78644	-	At5g57785 [Source:UniProtKB/TrEMBL;Acc:Q8GY06]
AT4G11190	-2.72811	DIR13	Dirigent protein 13 [Source:UniProtKB/Swiss-Prot;Acc:Q9T017]
AT4G14740	-1.22844	-	Auxin canalization protein (DUF828) [Source:UniProtKB/TrEMBL;Acc:Q8VY20]
AT4G28110	-5.24808	AtMYB41	MYB41 [Source:UniProtKB/TrEMBL;Acc:A0A178V452]
AT5G24780	-2.24503	VSP1	Vegetative storage protein 1 [Source:UniProtKB/Swiss-Prot;Acc:O49195]
AT1G67030	-3.0474	ZFP6	Zinc finger protein 6 [Source:UniProtKB/Swiss-Prot;Acc:Q39265]
AT2G36590	-4.66544	PROT3	Proline transporter 3 [Source:UniProtKB/Swiss-Prot;Acc:Q9SJP9]
AT3G29030	-1.39279	EXPA5	Expansin [Source:UniProtKB/TrEMBL;Acc:Q1ECM3]
AT3G55840	-2.58488	HSPRO1	Nematode resistance protein-like HSPRO1 [Source:UniProtKB/Swiss-Prot;Acc:Q9LY61]
AT4G33260	-1.32142	CDC20-2	Cell division cycle 20.2, cofactor of APC complex [Source:UniProtKB/Swiss-Prot;Acc:Q9S7I8]
AT4G09760	-3.38623	-	Probable choline kinase 3 [Source:UniProtKB/Swiss-Prot;Acc:Q9SZ92]
AT4G15920	-3.32171	SWEET17	Nodulin MtN3 family protein [Source:TAIR;Acc:AT4G15920]
AT5G24770	-5.34621	VSP2	Vegetative storage protein 2 [Source:UniProtKB/Swiss-Prot;Acc:O82122]
AT5G66052	-2.91672	-	Transmembrane protein [Source:UniProtKB/TrEMBL;Acc:Q8GW83]
AT5G47990	-2.39012	CYP705A5	THAD1 [Source:UniProtKB/TrEMBL;Acc:A0A178UGC2]
AT5G53250	-1.80746	AGP22	ATAGP22 [Source:UniProtKB/TrEMBL;Acc:A0A178UC75]
AT1G23800	-1.53845	ALDH2B7	Aldehyde dehydrogenase family 2 member B7, mitochondrial [Source:UniProtKB/Swiss-Prot;Acc:Q8S528]
AT5G41410	-1.93703	BEL1	Homeobox protein BEL1 homolog [Source:UniProtKB/Swiss-Prot;Acc:Q38897]
AT4G19975	-4.45088	-	Glycosyltransferase [Source:UniProtKB/TrEMBL;Acc:A0A1P8B5X7]
AT5G23750	-1.82175	-	Remorin family protein [Source:TAIR;Acc:AT5G23750]
AT2G38750	-1.42215	ANN4	Annexin D4 [Source:UniProtKB/Swiss-Prot;Acc:Q9ZVJ6]
AT5G52120	-3.07149	PP2A14	F-box protein PP2-A14 [Source:UniProtKB/Swiss-Prot;Acc:Q9FJ80]
AT4G10160	-3.77623	ATL59	E3 ubiquitin-protein ligase ATL59 [Source:UniProtKB/Swiss-Prot;Acc:Q9SN27]
AT1G61810	-3.31671	BGLU45	Beta-glucosidase 45 [Source:UniProtKB/TrEMBL;Acc:F4HVG0]
AT2G48130	-2.49405	-	Bifunctional inhibitor/lipid-transfer protein/seed storage 2S albumin superfamily protein [Source:UniProtKB/TrEMBL;Acc:Q7EB72]
AT4G17480	-3.25863	-	Alpha/beta-Hydrolases superfamily protein [Source:UniProtKB/TrEMBL;Acc:Q84JI7]
AT3G50400	-4.27972	-	GDSL esterase/lipase At3g50400 [Source:UniProtKB/Swiss-Prot;Acc:Q9M2R9]
AT2G20080	-2.22724	SPEAR1	Protein SPEAR1 [Source:UniProtKB/Swiss-Prot;Acc:Q84X40]
AT3G29060	-4.70964	PHO1-H9	Phosphate transporter PHO1 homolog 9 [Source:UniProtKB/Swiss-Prot;Acc:Q9LJW0]
AT5G51780	-2.2855	-	basic helix-loop-helix (bHLH) DNA-binding superfamily protein [Source:TAIR;Acc:AT5G51780]
AT1G73290	-4.11918	SCPL5	Serine carboxypeptidase-like 5 [Source:UniProtKB/Swiss-Prot;Acc:Q9CAU2]
AT3G20370	-1.4414	-	AT3g20370/MQC12_13 [Source:UniProtKB/TrEMBL;Acc:Q9LTQ5]
AT2G34010	-3.54516	SPEAR2	Protein SPEAR2 [Source:UniProtKB/Swiss-Prot;Acc:F4IGU3]
AT1G56320	-3.81199	-	At1g56320 [Source:UniProtKB/TrEMBL;Acc:Q9C7K7]
AT4G26260	-2.60178	MIOX4	MIOX4 [Source:UniProtKB/TrEMBL;Acc:A0A178V1J3]
AT5G19410	-4.54975	-	ABC-2 type transporter family protein [Source:TAIR;Acc:AT5G19410]
AT1G04660	-4.27238	-	Glycine-rich protein [Source:UniProtKB/TrEMBL;Acc:O23018]
AT5G65730	-3.67254	XTH6	Xyloglucan endotransglucosylase/hydrolase [Source:UniProtKB/TrEMBL;Acc:Q0WUU2]
AT2G25200	-2.6643	-	At2g25200 [Source:UniProtKB/TrEMBL;Acc:Q9SIS2]
AT5G47450	-3.12072	TIP2-3	Aquaporin TIP2-3 [Source:UniProtKB/Swiss-Prot;Acc:Q9FGL2]
AT1G68850	-4.72279	PER11	Peroxidase 11 [Source:UniProtKB/Swiss-Prot;Acc:Q96519]
AT1G11120	-1.26644	-	unknown protein; BEST Arabidopsis thaliana protein match is: unknown protein (TAIR:AT1G09812.1); Ha. [Source:TAIR;Acc:AT1G11120]
AT5G42600	-4.1466	MRN1	Marneral synthase [Source:UniProtKB/Swiss-Prot;Acc:Q9FJV8]
AT4G24130	-2.76124	-	T19F6.7 protein [Source:UniProtKB/TrEMBL;Acc:O22978]
AT5G13900	-3.53502	VAS	Lipid transfer-like protein VAS [Source:UniProtKB/Swiss-Prot;Acc:Q9FFY3]
AT3G45730	-1.43659	-	Uncharacterized protein At3g45730 [Source:UniProtKB/TrEMBL;Acc:Q9M170]
AT1G73300	-1.46915	SCPL2	Serine carboxypeptidase-like 2 [Source:UniProtKB/Swiss-Prot;Acc:Q9CAU3]
AT2G39010	-1.69446	PIP2-6	Probable aquaporin PIP2-6 [Source:UniProtKB/Swiss-Prot;Acc:Q9ZV07]
AT4G30850	-1.17393	HHP2	Heptahelical transmembrane protein 2 [Source:UniProtKB/Swiss-Prot;Acc:Q84N34]
AT3G29575	-1.70561	AFP3	Ninja-family protein AFP3 [Source:UniProtKB/Swiss-Prot;Acc:Q94F39]
AT5G63560	-4.44466	FACT	Fatty alcohol:caffeoyl-CoA acyltransferase [Source:UniProtKB/Swiss-Prot;Acc:Q9FFQ7]
AT1G21110	-1.61716	IGMT3	Indole glucosinolate O-methyltransferase 3 [Source:UniProtKB/Swiss-Prot;Acc:Q9LPU6]
AT4G21745	-2.00695	RIC11	CRIB domain-containing protein RIC11 [Source:UniProtKB/Swiss-Prot;Acc:Q0WL69]
AT3G25640	-2.64354	-	Protein of unknown function, DUF617 [Source:TAIR;Acc:AT3G25640]
AT5G55180	-1.70782	-	O-Glycosyl hydrolases family 17 protein [Source:UniProtKB/TrEMBL;Acc:F4K3D8]
AT2G20340	-2.09475	ELI5	Tyrosine decarboxylase 1 [Source:UniProtKB/Swiss-Prot;Acc:Q8RY79]
AT3G11410	-1.65568	PP2CA	Protein phosphatase 2C 37 [Source:UniProtKB/Swiss-Prot;Acc:P49598]
AT1G48480	-1.0539	RKL1	Probable inactive receptor kinase At1g48480 [Source:UniProtKB/Swiss-Prot;Acc:Q9LP77]
AT3G27250	-2.12559	-	At3g27250 [Source:UniProtKB/TrEMBL;Acc:Q9LK28]
AT4G23670	-2.33867	-	AT4G23670 protein [Source:UniProtKB/TrEMBL;Acc:Q9SUR0]
AT5G13840	-1.23065	FZR3	Protein FIZZY-RELATED 3 [Source:UniProtKB/Swiss-Prot;Acc:Q8LPL5]
AT1G72150	-1.04638	PATL1	Patellin-1 [Source:UniProtKB/Swiss-Prot;Acc:Q56WK6]
AT3G49120	-1.79165	PER34	Peroxidase 34 [Source:UniProtKB/Swiss-Prot;Acc:Q9SMU8]
AT2G44210	-1.05137	-	AT2G44210 protein [Source:UniProtKB/TrEMBL;Acc:B9DGK6]
AT5G41900	-1.98705	BDG2	Probable lysophospholipase BODYGUARD 2 [Source:UniProtKB/Swiss-Prot;Acc:Q9FJ24]
AT3G61160	-2.80526	-	Protein kinase superfamily protein [Source:UniProtKB/TrEMBL;Acc:F4JE58]
AT5G23820	-1.61606	ML3	MD-2-related lipid-recognition protein 3 [Source:UniProtKB/Swiss-Prot;Acc:Q9FF98]
AT2G24762	-1.79558	GDU4	Protein GLUTAMINE DUMPER 4 [Source:UniProtKB/Swiss-Prot;Acc:Q8S8A0]
AT1G78720	-4.94608	-	F9K20.24 protein [Source:UniProtKB/TrEMBL;Acc:Q9ZV90]
AT5G26330	-2.11724	-	At5g26330 [Source:UniProtKB/TrEMBL;Acc:O81500]
AT3G14440	-1.10958	NCED3	9-cis-epoxycarotenoid dioxygenase NCED3, chloroplastic [Source:UniProtKB/Swiss-Prot;Acc:Q9LRR7]
AT1G10640	-2.25145	-	Pectin lyase-like superfamily protein [Source:UniProtKB/TrEMBL;Acc:F4I5U6]
AT2G40370	-3.85258	LAC5	Laccase-5 [Source:UniProtKB/Swiss-Prot;Acc:Q9SIY8]
AT1G69570	-1.42916	CDF5	Cyclic dof factor 5 [Source:UniProtKB/Swiss-Prot;Acc:Q9SEZ3]
AT5G47500	-2.78839	PME68	Probable pectinesterase 68 [Source:UniProtKB/Swiss-Prot;Acc:Q8LPF3]
AT1G70370	-1.05668	PGL3	Polygalacturonase 1 beta-like protein 3 [Source:UniProtKB/Swiss-Prot;Acc:P92990]
AT2G30550	-1.67728	-	Phospholipase A1-Igamma2, chloroplastic [Source:UniProtKB/Swiss-Prot;Acc:Q3EBR6]
AT3G60220	-1.18929	ATL4	TL4 [Source:UniProtKB/TrEMBL;Acc:A0A178VKV8]
AT5G08240	-1.25175	-	At5g08240 [Source:UniProtKB/TrEMBL;Acc:Q9LEY3]
AT2G22770	-1.23774	NAI1	NAI1 [Source:UniProtKB/TrEMBL;Acc:A0A178VWP9]
AT1G20030	-1.89802	-	Pathogenesis-related thaumatin superfamily protein [Source:UniProtKB/TrEMBL;Acc:Q9LNT0]
AT3G03240	-2.57583	-	Alpha/beta-Hydrolases superfamily protein [Source:UniProtKB/TrEMBL;Acc:Q501F6]
AT3G21670	-3.60045	NPF6.4	Protein NRT1/ PTR FAMILY 6.4 [Source:UniProtKB/Swiss-Prot;Acc:Q9LVE0]
AT3G55940	-1.70657	PLC7	Phosphoinositide phospholipase C 7 [Source:UniProtKB/Swiss-Prot;Acc:Q9LY51]
AT5G36180	-1.27886	SCPL1	Serine carboxypeptidase-like 1 [Source:UniProtKB/Swiss-Prot;Acc:Q8RWJ6]
AT2G17500	-1.71883	PILS5	Protein PIN-LIKES 5 [Source:UniProtKB/Swiss-Prot;Acc:Q9SHL8]
AT4G10150	-3.04267	ATL7	RING-H2 finger protein ATL7 [Source:UniProtKB/Swiss-Prot;Acc:Q9SN28]
AT4G36830	-4.20969	HOS3-1	HOS3-1 [Source:UniProtKB/TrEMBL;Acc:A0A178UW40]
AT4G04840	-4.34472	MSRB6	MSRB6 [Source:UniProtKB/TrEMBL;Acc:A0A178V4R5]
AT2G38760	-1.36991	ANN3	Annexin [Source:UniProtKB/TrEMBL;Acc:A0A178W040]
AT3G44326	-1.42452	-	F-box protein At3g44326 [Source:UniProtKB/Swiss-Prot;Acc:Q2V3R1]
AT3G16400	-1.76881	NSP1	Nitrile-specifier protein 1 [Source:UniProtKB/Swiss-Prot;Acc:Q9SDM9]
AT2G32800	-1.25355	LECRKS2	Receptor like protein kinase S.2 [Source:UniProtKB/Swiss-Prot;Acc:O48837]
AT1G64380	-2.27536	ERF061	Ethylene-responsive transcription factor ERF061 [Source:UniProtKB/Swiss-Prot;Acc:Q9C7W2]
AT5G57670	-1.86173	-	Probable receptor-like serine/threonine-protein kinase At5g57670 [Source:UniProtKB/Swiss-Prot;Acc:Q5XF57]
AT5G11540	-2.16334	GULLO3	L-gulonolactone oxidase 3 [Source:UniProtKB/Swiss-Prot;Acc:Q9LYD8]
AT3G28220	-5.7499	-	AT3g28220/T19D11_3 [Source:UniProtKB/TrEMBL;Acc:Q9LHA6]
AT1G09480	-1.69841	-	NAD(P)-binding Rossmann-fold superfamily protein [Source:UniProtKB/TrEMBL;Acc:F4I0Z5]
AT5G55250	-1.81919	IAMT1	Indole-3-acetate O-methyltransferase 1 [Source:UniProtKB/Swiss-Prot;Acc:Q9FLN8]
AT5G37478	-3.26205	-	TPX2 (Targeting protein for Xklp2) protein family [Source:UniProtKB/TrEMBL;Acc:F4K773]
AT3G59350	-1.55714	-	Protein kinase superfamily protein [Source:UniProtKB/TrEMBL;Acc:A0A1I9LM53]
AT2G25160	-1.73444	CYP82F1	At2g25160 [Source:UniProtKB/TrEMBL;Acc:Q7Y222]
AT5G57010	-1.71421	IQM5	IQ domain-containing protein IQM5 [Source:UniProtKB/Swiss-Prot;Acc:Q058N0]
AT2G25000	-2.24219	WRKY60	Probable WRKY transcription factor 60 [Source:UniProtKB/Swiss-Prot;Acc:Q9SK33]
AT3G23480	-3.07725	-	Cyclopropane-fatty-acyl-phospholipid synthase [Source:UniProtKB/TrEMBL;Acc:F4J434]
AT3G61198	-1.37769	-	other RNA [Source:TAIR;Acc:AT3G61198]
AT1G66800	-3.12381	-	NAD(P)-binding Rossmann-fold superfamily protein [Source:UniProtKB/TrEMBL;Acc:F4HQ07]
AT5G20240	-3.63289	PI	Floral homeotic protein PISTILLATA [Source:UniProtKB/Swiss-Prot;Acc:P48007]
AT5G48010	-2.70244	THAS1	Thalianol synthase [Source:UniProtKB/Swiss-Prot;Acc:Q9FI37]
AT5G66630	-1.91253	DAR5	Protein DA1-related 5 [Source:UniProtKB/Swiss-Prot;Acc:Q84WJ0]
AT3G48720	-2.03154	-	HXXXD-type acyl-transferase family protein [Source:UniProtKB/TrEMBL;Acc:Q9SMM7]
AT1G10480	-2.59437	ZFP5	Zinc finger protein 5 [Source:UniProtKB/Swiss-Prot;Acc:Q39264]
AT2G16270	-1.43838	-	Transmembrane protein [Source:UniProtKB/TrEMBL;Acc:Q9SIX2]
AT4G38690	-1.75491	-	AT4g38690/F20M13_250 [Source:UniProtKB/TrEMBL;Acc:Q9SZP6]
AT1G08283	-2.79828	-
AT1G72520	-1.52292	LOX4	Lipoxygenase 4, chloroplastic [Source:UniProtKB/Swiss-Prot;Acc:Q9FNX8]
AT1G68110	-1.7217	-	Putative clathrin assembly protein At1g68110 [Source:UniProtKB/Swiss-Prot;Acc:Q9C9X5]
AT1G03700	-2.84987	-	CASP-like protein 1C2 [Source:UniProtKB/Swiss-Prot;Acc:Q9LR57]
AT1G80820	-1.62537	CCR2	Cinnamoyl-CoA reductase 2 [Source:UniProtKB/Swiss-Prot;Acc:Q9SAH9]
AT2G01530	-1.60267	MLP329	Uncharacterized protein At2g01530 (Fragment) [Source:UniProtKB/TrEMBL;Acc:C0SV41]
AT5G04220	-2.18656	SYT3	Synaptotagmin-3 [Source:UniProtKB/Swiss-Prot;Acc:Q7XA06]
AT3G06868	-2.19611	-	Vitellogenin-like protein [Source:UniProtKB/TrEMBL;Acc:Q0WM46]
AT1G18870	-1.92163	ICS2	Isochorismate synthase 2, chloroplastic [Source:UniProtKB/Swiss-Prot;Acc:Q9M9V6]
AT3G16430	-1.38328	PBP2	PYK10-binding protein 2 [Source:UniProtKB/Swiss-Prot;Acc:O04313]
AT3G47790	-5.96227	ABCA8	ABC transporter A family member 8 [Source:UniProtKB/Swiss-Prot;Acc:Q8LPK0]
AT3G61060	-3.02781	AtPP2-A13	Phloem protein 2-A13 [Source:UniProtKB/TrEMBL;Acc:F4JD33]
AT2G17120	-1.18179	LYM2	LysM domain-containing GPI-anchored protein 2 [Source:UniProtKB/Swiss-Prot;Acc:O23006]
AT1G55940	-4.45063	CYP708A1	cytochrome P450, family 708, subfamily A, polypeptide 1 [Source:TAIR;Acc:AT1G55940]
AT2G05440	-1.56085	ATGRP9	Glycine-rich protein 9 [Source:UniProtKB/TrEMBL;Acc:Q9SL23]
AT4G24140	-2.3889	BDG3	Probable lysophospholipase BODYGUARD 3 [Source:UniProtKB/Swiss-Prot;Acc:O22977]
AT4G29905	-2.08357	-	Putative uncharacterized protein [Source:UniProtKB/TrEMBL;Acc:Q940I1]
AT5G47240	-1.6429	atnudt8	nudix hydrolase homolog 8 [Source:TAIR;Acc:AT5G47240]
AT4G21903	-3.22822	-	Protein DETOXIFICATION [Source:UniProtKB/TrEMBL;Acc:F4JKB8]
AT5G09430	-2.93538	-	Alpha/beta-Hydrolases superfamily protein [Source:UniProtKB/TrEMBL;Acc:Q4PSG2]
AT1G05710	-1.21521	-
AT5G11610	-2.85174	-	Exostosin family protein [Source:UniProtKB/TrEMBL;Acc:Q9LYD1]
AT5G52320	-4.41008	CYP96A4	CYP96A4 [Source:UniProtKB/TrEMBL;Acc:A0A178UE51]
AT4G11330	-2.34053	MPK5	Mitogen-activated protein kinase 5 [Source:UniProtKB/Swiss-Prot;Acc:Q39025]
AT1G76090	-1.02947	SMT3	24-methylenesterol C-methyltransferase 3 [Source:UniProtKB/Swiss-Prot;Acc:Q94JS4]
AT2G35770	-2.27999	SCPL28	Serine carboxypeptidase-like 28 [Source:UniProtKB/Swiss-Prot;Acc:Q8S8K6]
AT4G37220	-2.5627	-	Cold-regulated 413 plasma membrane protein 4 [Source:UniProtKB/Swiss-Prot;Acc:O23164]
AT2G33620	-1.36388	AHL10	AT-hook motif nuclear-localized protein 10 [Source:UniProtKB/Swiss-Prot;Acc:O22812]
novel.118	-3.08956	-	-
AT2G30930	-1.46798	-	Expressed protein [Source:UniProtKB/TrEMBL;Acc:O80858]
AT1G62510	-3.05776	-	Bifunctional inhibitor/lipid-transfer protein/seed storage 2S albumin superfamily protein [Source:UniProtKB/TrEMBL;Acc:Q9SXE6]
AT4G15620	-3.4867	-	CASP-like protein 1E2 [Source:UniProtKB/Swiss-Prot;Acc:O23413]
AT3G45710	-1.30645	NPF2.5	Protein NRT1/ PTR FAMILY 2.5 [Source:UniProtKB/Swiss-Prot;Acc:Q9M172]
AT4G13860	-1.44691	-	At4g13860 [Source:UniProtKB/TrEMBL;Acc:Q6ID29]
AT2G28210	-3.11543	ATACA2	ATACA2 [Source:UniProtKB/TrEMBL;Acc:A0A178VW72]
AT4G05100	-2.07902	AtMYB74	Transcription factor MYB74 [Source:UniProtKB/Swiss-Prot;Acc:Q9M0Y5]
AT1G08650	-1.14769	PPCK1	Phosphoenolpyruvate carboxylase kinase 1 [Source:UniProtKB/Swiss-Prot;Acc:Q9SPK4]
AT5G18170	-1.1857	GDH1	Glutamate dehydrogenase 1 [Source:UniProtKB/Swiss-Prot;Acc:Q43314]
novel.138	-1.78379	-	PF13976:GAG-pre-integrase domain|PF14244:gag-polypeptide of LTR copia-type
AT1G66700	-1.02519	PXMT1	Paraxanthine methyltransferase 1 [Source:UniProtKB/Swiss-Prot;Acc:Q9C9M3]
AT3G50570	-2.67397	-	Hydroxyproline-rich glycoprotein family protein [Source:UniProtKB/TrEMBL;Acc:A0A1I9LTN0]
AT4G21440	-3.17831	ATMYB102	Transcription factor MYB102 [Source:UniProtKB/Swiss-Prot;Acc:Q9LDR8]
AT4G06195	-2.14496	-
AT4G33270	-1.22396	CDC20-1	Cell division cycle 20.1, cofactor of APC complex [Source:UniProtKB/Swiss-Prot;Acc:Q9SZA4]
AT1G45015	-2.73467	-	At1g45015 [Source:UniProtKB/TrEMBL;Acc:Q9MAK7]
AT3G24420	-1.20763	-	Alpha/beta-Hydrolases superfamily protein [Source:UniProtKB/TrEMBL;Acc:Q9LK01]
AT1G30360	-1.2577	ERD4	Hyperosmolality-gated Ca2+ permeable channel 3.1 [Source:UniProtKB/TrEMBL;Acc:A0A097NUQ9]
AT2G34070	-1.71874	TBL37	Protein trichome birefringence-like 37 [Source:UniProtKB/Swiss-Prot;Acc:O22960]
AT5G63800	-1.6801	BGAL6	Beta-galactosidase 6 [Source:UniProtKB/Swiss-Prot;Acc:Q9FFN4]
AT1G68725	-2.6167	AGP19	Lysine-rich arabinogalactan protein 19 [Source:UniProtKB/Swiss-Prot;Acc:Q9S740]
AT1G11410	-1.55177	-	S-locus lectin protein kinase family protein [Source:TAIR;Acc:AT1G11410]
AT3G59010	-2.37232	PME35	Pectinesterase [Source:UniProtKB/TrEMBL;Acc:A0A178V613]
AT1G12080	-1.09082	-	At1g12080 [Source:UniProtKB/TrEMBL;Acc:O65370]
AT1G11740	-1.4756	-	Ankyrin repeat family protein [Source:UniProtKB/TrEMBL;Acc:F4IAG4]
AT5G43780	-1.21628	APS4	ATP sulfurylase 4, chloroplastic [Source:UniProtKB/Swiss-Prot;Acc:Q9S7D8]
AT5G25140	-2.99704	CYP71B13	Cytochrome P450 71B13 [Source:UniProtKB/Swiss-Prot;Acc:P58050]
AT1G49960	-2.65991	NAT4	Nucleobase-ascorbate transporter 4 [Source:UniProtKB/Swiss-Prot;Acc:P93039]
AT3G48100	-1.59526	ARR5	Response reactor 2 [Source:UniProtKB/TrEMBL;Acc:Q0WW39]
AT1G52245	-1.20922	-	Dynein light chain [Source:UniProtKB/TrEMBL;Acc:Q9M810]
AT1G35580	-1.84592	CINV1	Alkaline/neutral invertase CINV1 [Source:UniProtKB/Swiss-Prot;Acc:Q9LQF2]
AT4G17090	-2.69434	BAM3	Beta-amylase 3, chloroplastic [Source:UniProtKB/Swiss-Prot;Acc:O23553]
AT5G24105	-2.49491	AGP41	Arabinogalactan protein 41 [Source:UniProtKB/Swiss-Prot;Acc:Q8L9T8]
AT2G39570	-1.78322	ACR9	ACT domain-containing protein ACR9 [Source:UniProtKB/Swiss-Prot;Acc:O80644]
AT5G42930	-2.13518	-	Alpha/beta-Hydrolases superfamily protein [Source:UniProtKB/TrEMBL;Acc:F4K4J2]
AT5G06530	-1.61131	ABCG22	ABC transporter G family member 22 [Source:UniProtKB/Swiss-Prot;Acc:Q93YS4]
AT3G55090	-2.98825	ABCG16	ABC transporter G family member 16 [Source:UniProtKB/Swiss-Prot;Acc:Q9M2V7]
AT5G08250	-4.78145	-	Cytochrome P450 superfamily protein [Source:UniProtKB/TrEMBL;Acc:Q9LEY2]
AT2G38800	-1.34101	-	Plant calmodulin-binding protein-like protein [Source:UniProtKB/TrEMBL;Acc:Q9SII1]
AT2G37870	-2.5601	-	Bifunctional inhibitor/lipid-transfer protein/seed storage 2S albumin superfamily protein [Source:UniProtKB/TrEMBL;Acc:Q9SHA0]
AT4G15248	-4.09942	MIP1A	B-box domain protein 30 [Source:UniProtKB/Swiss-Prot;Acc:Q1G3I2]
AT1G22370	-2.17611	UGT85A5	UDP-glycosyltransferase 85A5 [Source:UniProtKB/Swiss-Prot;Acc:Q9LMF0]
AT1G78450	-2.4728	-	F3F9.4 [Source:UniProtKB/TrEMBL;Acc:Q9SYN6]
AT3G13437	-2.40574	-	Transmembrane protein [Source:UniProtKB/TrEMBL;Acc:A0A1I9LNG9]
AT2G43290	-1.05901	CML5	MSS3 [Source:UniProtKB/TrEMBL;Acc:A0A178VP84]
AT2G37130	-1.78928	PER21	Peroxidase 21 [Source:UniProtKB/Swiss-Prot;Acc:Q42580]
AT1G01180	-1.60155	-	S-adenosyl-L-methionine-dependent methyltransferases superfamily protein [Source:UniProtKB/TrEMBL;Acc:F4HS78]
AT2G22980	-2.76248	SCPL13	Serine carboxypeptidase-like 13 [Source:UniProtKB/TrEMBL;Acc:A8MQS0]
AT3G52060	-1.06629	-	GnTL [Source:UniProtKB/TrEMBL;Acc:A0A384L2P4]
AT1G14520	-2.50175	MIOX1	myo-inositol oxygenase 1 [Source:TAIR;Acc:AT1G14520]
AT1G18280	-1.97197	-	At1g18280 [Source:UniProtKB/TrEMBL;Acc:Q9LE56]
AT5G14090	-1.57078	LA1	Protein LAZY 1 [Source:UniProtKB/Swiss-Prot;Acc:Q5XV40]
AT2G14160	-3.74126	-	RNA recognition motif-containing protein [Source:UniProtKB/TrEMBL;Acc:Q1PF73]
AT5G37300	-2.03912	WSD1	O-acyltransferase (WSD1-like) family protein [Source:TAIR;Acc:AT5G37300]
AT5G37990	-2.62345	-	Probable S-adenosylmethionine-dependent methyltransferase At5g37990 [Source:UniProtKB/Swiss-Prot;Acc:Q9FKC8]
AT5G09440	-2.10369	EXL4	EXL4 [Source:UniProtKB/TrEMBL;Acc:A0A178UJ96]
AT2G35710	-1.04612	PGSIP8	Putative glucuronosyltransferase PGSIP8 [Source:UniProtKB/Swiss-Prot;Acc:Q8VZP6]
AT2G26370	-1.91324	-	At2g26370 [Source:UniProtKB/TrEMBL;Acc:O48704]
AT2G16280	-1.36697	KCS9	3-ketoacyl-CoA synthase 9 [Source:UniProtKB/Swiss-Prot;Acc:Q9SIX1]
AT4G14550	-1.1259	IAA14	indole-3-acetic acid inducible 14 [Source:TAIR;Acc:AT4G14550]
AT2G45660	-3.25202	SOC1	SOC1 [Source:UniProtKB/TrEMBL;Acc:A0A178VZL4]
AT5G25130	-3.29829	CYP71B12	Cytochrome P450 71B12 [Source:UniProtKB/Swiss-Prot;Acc:Q9ZU07]
AT1G33770	-2.8815	-	Protein kinase superfamily protein [Source:UniProtKB/TrEMBL;Acc:Q9LQ29]
AT5G49520	-2.14201	WRKY48	Probable WRKY transcription factor 48 [Source:UniProtKB/Swiss-Prot;Acc:Q9FGZ4]
AT2G16005	-3.80314	ROSY1	MD-2-related lipid-recognition protein ROSY1 [Source:UniProtKB/Swiss-Prot;Acc:Q9AST8]
AT1G14240	-2.10404	APY3	Probable apyrase 3 [Source:UniProtKB/Swiss-Prot;Acc:Q9XI62]
AT3G56000	-1.79367	CSLA14	Probable glucomannan 4-beta-mannosyltransferase 14 [Source:UniProtKB/Swiss-Prot;Acc:Q84W06]
AT3G15510	-1.63029	NAC056	NAC transcription factor 56 [Source:UniProtKB/Swiss-Prot;Acc:Q9LD44]
AT4G17460	-1.10505	HAT1	Homeobox-leucine zipper protein HAT1 [Source:UniProtKB/Swiss-Prot;Acc:P46600]
AT5G35110	-3.3478	-	Gb [Source:UniProtKB/TrEMBL;Acc:Q9FYR1]
AT2G34500	-1.66816	CYP710A1	CYP710A1 [Source:UniProtKB/TrEMBL;Acc:A0A178VRK5]
AT5G24660	-1.82979	LSU2	Protein RESPONSE TO LOW SULFUR 2 [Source:UniProtKB/Swiss-Prot;Acc:Q9FIR9]
AT4G29740	-4.8305	CKX4	Cytokinin dehydrogenase 4 [Source:UniProtKB/Swiss-Prot;Acc:Q9FUJ2]
AT1G72120	-1.56028	NPF5.14	Protein NRT1/ PTR FAMILY 5.14 [Source:UniProtKB/Swiss-Prot;Acc:Q8VZE2]
AT5G62920	-1.44505	ARR6	Response regulator 6 [Source:UniProtKB/TrEMBL;Acc:Q0WSS6]
AT5G60890	-1.61674	MYB34	Transcription factor MYB34 [Source:UniProtKB/Swiss-Prot;Acc:O64399]
AT1G35250	-2.00713	ALT2	Acyl-acyl carrier protein thioesterase ATL2, chloroplastic [Source:UniProtKB/Swiss-Prot;Acc:Q9C7I8]
AT5G33355	-2.96115	-	Defensin-like protein 207 [Source:UniProtKB/Swiss-Prot;Acc:Q3E8R5]
novel.13	-2.40611	-	-
AT1G49450	-2.46353	-	F13F21.11 protein [Source:UniProtKB/TrEMBL;Acc:Q9XIB2]
AT4G09500	-1.12987	UGT79B7	Glycosyltransferase (Fragment) [Source:UniProtKB/TrEMBL;Acc:W8Q6L4]
AT2G04100	-1.99018	DTX6	Protein DETOXIFICATION 6 [Source:UniProtKB/Swiss-Prot;Acc:Q8RWF5]
AT1G48100	-3.96416	-	Polygalacturonase At1g48100 [Source:UniProtKB/Swiss-Prot;Acc:Q949Z1]
AT1G58460	-4.49186	-	unknown protein; Ha. [Source:TAIR;Acc:AT1G58460]
AT4G25490	-2.5586	DREB1B	DRE/CRT-binding factor 1 [Source:UniProtKB/TrEMBL;Acc:B6DTR3]
AT1G34040	-1.54174	TAR3	Tryptophan aminotransferase-related protein 3 [Source:UniProtKB/Swiss-Prot;Acc:Q9FE98]
AT4G04630	-1.65437	-	Putative uncharacterized protein [Source:UniProtKB/TrEMBL;Acc:Q8LFI5]
AT4G02090	-1.10757	-	AGAA.5 [Source:UniProtKB/TrEMBL;Acc:O04712]
AT5G44063	-2.53279	-	Uncharacterized protein (Fragment) [Source:UniProtKB/TrEMBL;Acc:A0A1P8BD38]
AT5G10230	-3.24221	ANNAT7	Annexin D7 [Source:UniProtKB/Swiss-Prot;Acc:Q9LX07]
AT3G50800	-1.89496	-	Uncharacterized protein At3g50800 [Source:UniProtKB/TrEMBL;Acc:Q9SVL8]
AT1G53540	-3.33624	HSP17.6C	17.6 kDa class I heat shock protein 3 [Source:UniProtKB/Swiss-Prot;Acc:P13853]
AT4G35060	-2.27237	HIPP25	HIPP25 [Source:UniProtKB/TrEMBL;Acc:A0A178V323]
AT5G26270	-1.52075	-	unknown protein; Ha. [Source:TAIR;Acc:AT5G26270]
AT2G05540	-2.06306	-	At2g05540/T20G20.11 [Source:UniProtKB/TrEMBL;Acc:Q9SL13]
AT1G22110	-1.67612	-	F2E2.18 [Source:UniProtKB/TrEMBL;Acc:Q9LM48]
AT5G15290	-1.10258	CASP5	Casparian strip membrane protein 5 [Source:UniProtKB/Swiss-Prot;Acc:Q9LXF3]
AT5G62770	-1.27414	-	At5g62770 [Source:UniProtKB/TrEMBL;Acc:Q9FM16]
AT3G50700	-1.32458	GAF1	Protein indeterminate-domain 2 [Source:UniProtKB/Swiss-Prot;Acc:Q9SCQ6]
AT1G08890	-1.18877	SUGTL4	Sugar transporter ERD6-like 1 [Source:UniProtKB/Swiss-Prot;Acc:Q9SCW7]
AT3G09260	-1.2247	BGLU23	PYK10 [Source:UniProtKB/TrEMBL;Acc:A0A178VCN3]
AT5G03615	-3.34352	-
AT3G25980	-1.18706	MAD2	Mitotic spindle checkpoint protein MAD2 [Source:UniProtKB/Swiss-Prot;Acc:Q9LU93]
AT2G38390	-3.67569	PER23	Peroxidase 23 [Source:UniProtKB/Swiss-Prot;Acc:O80912]
AT5G25120	-2.89156	CYP71B11	Cytochrome P450 71B11 [Source:UniProtKB/Swiss-Prot;Acc:P58049]
AT5G48110	-1.66503	-	Terpenoid cyclases/Protein prenyltransferases superfamily protein [Source:TAIR;Acc:AT5G48110]
AT5G42590	-2.60592	CYP71A16	Cytochrome P450 71A16 [Source:UniProtKB/Swiss-Prot;Acc:Q9FH66]
AT1G76250	-1.26632	-	At1g76250 [Source:UniProtKB/TrEMBL;Acc:Q8GX25]
AT3G57540	-2.627	REM4.1	Remorin 4.1 [Source:UniProtKB/Swiss-Prot;Acc:Q93YN8]
AT3G23635	-2.74106	RTFL13	ROTUNDIFOLIA like 13 [Source:UniProtKB/TrEMBL;Acc:A8MRE9]
AT3G57520	-1.88137	RFS2	Probable galactinol--sucrose galactosyltransferase 2 [Source:UniProtKB/Swiss-Prot;Acc:Q94A08]
AT3G16570	-1.29243	RALF23	RALF23 [Source:UniProtKB/TrEMBL;Acc:A0A178V8S6]
AT1G05230	-1.19935	HDG2	AT1G05230 protein [Source:UniProtKB/TrEMBL;Acc:B9DFH8]
AT3G61260	-1.37914	-	Uncharacterized protein At3g61260 [Source:UniProtKB/Swiss-Prot;Acc:Q9M2D8]
AT1G02860	-1.78028	BAH1	E3 ubiquitin-protein ligase BAH1 [Source:UniProtKB/Swiss-Prot;Acc:Q9SRX9]
AT1G72230	-1.28213	-	At1g72230/T9N14_17 [Source:UniProtKB/TrEMBL;Acc:Q9C7T2]
AT3G21352	-2.54926	-	Putative uncharacterized protein [Source:UniProtKB/TrEMBL;Acc:Q1G3B1]
AT4G22200	-2.08453	AKT2	Potassium channel AKT2/3 [Source:UniProtKB/Swiss-Prot;Acc:Q38898]
AT1G72510	-1.25665	-	At1g72510 [Source:UniProtKB/TrEMBL;Acc:Q9C9E9]
AT1G02340	-1.99399	HFR1	Transcription factor HFR1 [Source:UniProtKB/Swiss-Prot;Acc:Q9FE22]
AT3G02810	-3.96549	LIP2	Receptor-like kinase LIP2 [Source:UniProtKB/Swiss-Prot;Acc:Q9M8S2]
AT3G16420	-1.35365	PBP1	PYK10-binding protein 1 [Source:UniProtKB/Swiss-Prot;Acc:O04314]
AT1G59590	-1.33287	ZCF37	At1g59590 [Source:UniProtKB/TrEMBL;Acc:Q9SLT9]
AT1G69160	-1.58891	-	Protein BIG GRAIN 1-like E [Source:UniProtKB/Swiss-Prot;Acc:Q93Z37]
AT1G28450	-5.495	AGL58	AGAMOUS-like 58 [Source:UniProtKB/TrEMBL;Acc:Q9SGP3]
AT5G18080	-1.11016	SAUR24	Auxin-responsive protein SAUR24 [Source:UniProtKB/Swiss-Prot;Acc:Q9FK62]
AT5G57070	-1.19751	-	Hydroxyproline-rich glycoprotein family protein [Source:UniProtKB/TrEMBL;Acc:F4KAI4]
AT4G22690	-1.70741	CYP706A1	Cytochrome P450, family 706, subfamily A, polypeptide 1 [Source:UniProtKB/TrEMBL;Acc:F4JLY4]
AT2G21540	-1.11388	SFH3	Phosphatidylinositol/phosphatidylcholine transfer protein SFH3 [Source:UniProtKB/Swiss-Prot;Acc:Q93ZE9]
AT3G50480	-1.95969	HR4	RPW8-like protein 4 [Source:UniProtKB/Swiss-Prot;Acc:Q9SCS6]
AT2G26360	-1.21556	-	Mitochondrial substrate carrier family protein [Source:UniProtKB/TrEMBL;Acc:F4IUJ2]
AT4G39795	-1.23241	FLZ7	Protein of unknown function (DUF581) [Source:TAIR;Acc:AT4G39795]
AT2G27402	-1.76245	-	At2g27402 [Source:UniProtKB/TrEMBL;Acc:Q8GX30]
AT5G24080	-3.51917	-	G-type lectin S-receptor-like serine/threonine-protein kinase At5g24080 [Source:UniProtKB/Swiss-Prot;Acc:Q9FLV4]
AT3G17185	-1.74194	TASIR-ARF	TAS3/TASIR-ARF (TRANS-ACTING SIRNA3); other RNA [Source:TAIR;Acc:AT3G17185]
AT4G01950	-1.18528	ATGPAT3	glycerol-3-phosphate acyltransferase 3 [Source:TAIR;Acc:AT4G01950]
AT5G38865	-1.20881	-	Uncharacterized protein (Fragment) [Source:UniProtKB/TrEMBL;Acc:A0A1P8BB09]
AT1G13635	-2.55777	-	DNA glycosylase superfamily protein [Source:UniProtKB/TrEMBL;Acc:F4HSJ2]
AT4G33490	-1.37169	-	Eukaryotic aspartyl protease family protein [Source:UniProtKB/TrEMBL;Acc:Q8LCW1]
AT5G53590	-1.07344	-	At5g53590 [Source:UniProtKB/TrEMBL;Acc:Q6NPG2]
AT1G71910	-2.17318	-	At1g71910 [Source:UniProtKB/TrEMBL;Acc:Q9C8X0]
AT1G69840	-1.64167	HIR2	Hypersensitive-induced response protein 2 [Source:UniProtKB/Swiss-Prot;Acc:Q9CAR7]
AT2G21210	-1.50614	-	SAUR-like auxin-responsive protein family [Source:TAIR;Acc:AT2G21210]
AT1G35350	-1.52929	PHO1-H8	Phosphate transporter PHO1 homolog 8 [Source:UniProtKB/Swiss-Prot;Acc:Q6R8G2]
AT3G12110	-1.10369	ACT11	Actin-11 [Source:UniProtKB/Swiss-Prot;Acc:P53496]
AT4G17340	-1.83007	TIP2-2	TIP2 [Source:UniProtKB/TrEMBL;Acc:A0A178UVY8]
AT1G07550	-3.47951	-	Probable LRR receptor-like serine/threonine-protein kinase At1g07550 [Source:UniProtKB/Swiss-Prot;Acc:C0LGD8]
AT5G15310	-1.2691	ATMYB16	MYB16 [Source:UniProtKB/TrEMBL;Acc:A0A178UJ10]
AT3G05640	-2.0025	-	Probable protein phosphatase 2C 34 [Source:UniProtKB/Swiss-Prot;Acc:Q9M9W9]
AT4G14245	-2.47376	-	Structural constituent of ribosome protein [Source:UniProtKB/TrEMBL;Acc:A0A1P8B411]
AT5G14700	-1.98663	-	Cinnamoyl CoA reductase-like protein [Source:UniProtKB/TrEMBL;Acc:Q9LYJ0]
AT3G59930	-1.43236	-	Defensin-like protein 206 [Source:UniProtKB/Swiss-Prot;Acc:Q94JR6]
AT5G19230	-1.00348	-	Uncharacterized GPI-anchored protein At5g19230 [Source:UniProtKB/Swiss-Prot;Acc:Q8GUL8]
AT1G35625	-4.06201	RMR6	Receptor homology region, transmembrane domain- and RING domain-containing protein 6 [Source:UniProtKB/Swiss-Prot;Acc:F4HZZ4]
AT3G05880	-1.51538	RCI2A	RCI2A [Source:UniProtKB/TrEMBL;Acc:A0A178V7D5]
AT3G48390	-1.64701	-	AT3g48390/T29H11_90 [Source:UniProtKB/TrEMBL;Acc:Q9STL9]
AT3G50650	-1.05658	SCL7	Uncharacterized protein At3g50650 (Fragment) [Source:UniProtKB/TrEMBL;Acc:C0SVE0]
AT3G52840	-1.24329	BGAL2	Beta-galactosidase [Source:UniProtKB/TrEMBL;Acc:A0A1I9LM56]
AT1G71030	-2.34683	ATMYBL2	At1g71030/F23N20_2 [Source:UniProtKB/TrEMBL;Acc:Q9C9A5]
AT5G63970	-1.3815	RGLG3	E3 ubiquitin-protein ligase RGLG3 [Source:UniProtKB/Swiss-Prot;Acc:Q8RX26]
AT5G54980	-1.21939	-	CASP-like protein [Source:UniProtKB/TrEMBL;Acc:A0A178UBQ1]
AT5G06090	-3.41752	GPAT7	GPAT7 [Source:UniProtKB/TrEMBL;Acc:A0A178URK3]
AT1G62660	-1.18848	BFRUCT3	Acid beta-fructofuranosidase 3, vacuolar [Source:UniProtKB/Swiss-Prot;Acc:Q43348]
AT2G38110	-2.21677	GPAT6	Glycerol-3-phosphate 2-O-acyltransferase 6 [Source:UniProtKB/Swiss-Prot;Acc:O80437]
AT3G23510	-1.92806	-	Cyclopropane-fatty-acyl-phospholipid synthase [Source:UniProtKB/TrEMBL;Acc:Q8GZ28]
AT4G37770	-5.69308	ACS8	1-aminocyclopropane-1-carboxylate synthase-like protein [Source:UniProtKB/TrEMBL;Acc:Q56Y32]
AT2G38540	-1.78775	LTP1	Non-specific lipid-transfer protein [Source:UniProtKB/TrEMBL;Acc:A0A178VZQ3]
AT5G46900	-1.96008	-	Bifunctional inhibitor/lipid-transfer protein/seed storage 2S albumin superfamily protein [Source:UniProtKB/TrEMBL;Acc:Q39100]
AT1G58235	-1.11136	-	At1g58243/At1g58243 [Source:UniProtKB/TrEMBL;Acc:Q93ZI5]
AT5G38020	-2.81608	-	At5g38020 [Source:UniProtKB/TrEMBL;Acc:Q84MB1]
AT5G16250	-1.1275	-	Transmembrane protein [Source:UniProtKB/TrEMBL;Acc:Q9LF03]
AT4G18340	-1.70099	-	Beta-1,3-glucanase-like protein [Source:UniProtKB/TrEMBL;Acc:Q8L837]
AT3G62070	-2.28521	-	At3g62070 [Source:UniProtKB/TrEMBL;Acc:Q9M1R7]
AT5G49350	-5.2968	-	At5g49350 [Source:UniProtKB/TrEMBL;Acc:Q84Q60]
AT1G80120	-1.66582	-	Protein LURP-one-related 5 [Source:UniProtKB/Swiss-Prot;Acc:Q9SSC7]
AT1G19570	-1.55491	DHAR1	Glutathione S-transferase DHAR1, mitochondrial [Source:UniProtKB/Swiss-Prot;Acc:Q9FWR4]
AT1G66040	-2.95271	ORTH4	Putative E3 ubiquitin-protein ligase ORTHRUS 4 [Source:UniProtKB/Swiss-Prot;Acc:Q9C8E1]
AT1G03410	-1.49756	2A6	1-aminocyclopropane-1-carboxylate oxidase homolog 5 [Source:UniProtKB/Swiss-Prot;Acc:Q43383]
AT2G01340	-1.50843	At17.1	At2g01340 [Source:UniProtKB/TrEMBL;Acc:Q52K81]
AT1G74450	-1.0522	-	At1g74450/F1M20_13 [Source:UniProtKB/TrEMBL;Acc:Q9CA69]
AT4G24180	-1.32857	TLP1	THAUMATIN-LIKE PROTEIN 1 [Source:TAIR;Acc:AT4G24180]
AT5G35735	-1.43777	-	Cytochrome b561 and DOMON domain-containing protein At5g35735 [Source:UniProtKB/Swiss-Prot;Acc:Q9FKH6]
AT4G36515	-1.40116	-	At4g36515 [Source:UniProtKB/TrEMBL;Acc:Q8GYT3]
AT1G64740	-1.04033	TUBA1	Tubulin alpha-1 chain [Source:UniProtKB/Swiss-Prot;Acc:P11139]
AT1G34420	-1.204	-	F12K21.25 [Source:UniProtKB/TrEMBL;Acc:Q9LNK3]
AT5G24380	-1.09096	YSL2	Metal-nicotianamine transporter YSL2 [Source:UniProtKB/Swiss-Prot;Acc:Q6R3K9]
AT4G11020	-2.32748	-	Uncharacterized protein AT4g11020 [Source:UniProtKB/TrEMBL;Acc:Q9SN53]
AT3G18400	-2.67624	anac058	NAC domain containing protein 58 [Source:UniProtKB/TrEMBL;Acc:Q9LS50]
AT3G44540	-3.88937	FAR4	Probable fatty acyl-CoA reductase 4 [Source:UniProtKB/Swiss-Prot;Acc:Q9LXN3]
AT3G03440	-1.25961	-	ARM repeat superfamily protein [Source:UniProtKB/TrEMBL;Acc:F4J139]
AT1G77280	-1.21619	-	Protein kinase protein with adenine nucleotide alpha hydrolases-like domain [Source:TAIR;Acc:AT1G77280]
AT5G08330	-1.13829	TCP21	Transcription factor TCP21 [Source:UniProtKB/Swiss-Prot;Acc:Q9FTA2]
AT5G57790	-2.25296	-	unknown protein; Ha. [Source:TAIR;Acc:AT5G57790]
AT2G16580	-1.52462	-	Putative auxin-induced protein [Source:UniProtKB/TrEMBL;Acc:Q9SI60]
AT4G24340	-1.37004	-	At4g24340 [Source:UniProtKB/TrEMBL;Acc:Q8GW53]
AT4G22610	-3.92305	-	AT4g22610/F7K2_190 [Source:UniProtKB/TrEMBL;Acc:Q9SUV8]
AT2G40420	-1.28511	AVT6D	Amino acid transporter AVT6D [Source:UniProtKB/Swiss-Prot;Acc:Q0WQJ3]
AT5G66620	-2.01393	DAR6	Protein DA1-related 6 [Source:UniProtKB/Swiss-Prot;Acc:Q9FJX8]
AT3G16460	-1.15562	JAL34	Jacalin-related lectin 34 [Source:UniProtKB/Swiss-Prot;Acc:O04310]
AT4G23420	-1.22047	-	NAD(P)-binding Rossmann-fold superfamily protein [Source:UniProtKB/TrEMBL;Acc:F4JNJ2]
AT1G64200	-1.40945	VHA-E3	vacuolar H+-ATPase subunit E isoform 3 [Source:TAIR;Acc:AT1G64200]
AT1G03850	-1.73671	-	Glutaredoxin family protein [Source:TAIR;Acc:AT1G03850]
AT4G18530	-1.08017	-	Protein of unknown function (DUF707) [Source:TAIR;Acc:AT4G18530]
AT2G16660	-1.06509	-	At2g16660/T24I21.7 [Source:UniProtKB/TrEMBL;Acc:Q9SLF1]
AT2G39220	-1.35241	PLP6	Patatin-like protein 6 [Source:UniProtKB/Swiss-Prot;Acc:O80959]
AT5G23700	-2.81588	-	unknown protein; BEST Arabidopsis thaliana protein match is: unknown protein (TAIR:AT3G48860.2); Ha. [Source:TAIR;Acc:AT5G23700]
AT2G45280	-1.17618	ATRAD51C	RAS associated with diabetes protein 51C [Source:UniProtKB/TrEMBL;Acc:F4IW45]
AT3G13750	-1.60078	BGAL1	Beta-galactosidase 1 [Source:UniProtKB/Swiss-Prot;Acc:Q9SCW1]
AT2G24430	-4.45816	ANAC038	NAC domain containing protein 38 [Source:UniProtKB/TrEMBL;Acc:Q9ZQ25]
AT3G15890	-1.01793	-	PTI1-like tyrosine-protein kinase At3g15890 [Source:UniProtKB/Swiss-Prot;Acc:Q9LSC2]
AT2G25150	-1.30878	SCT	Spermidine coumaroyl-CoA acyltransferase [Source:UniProtKB/Swiss-Prot;Acc:Q8GYW8]
AT5G13200	-1.56478	-	GEM-like protein 5 [Source:UniProtKB/Swiss-Prot;Acc:Q9LYV6]
AT3G56250	-1.00543	-	unknown protein; Ha. [Source:TAIR;Acc:AT3G56250]
AT5G45340	-1.1997	CYP707A3	Abscisic acid 8'-hydroxylase 3 [Source:UniProtKB/Swiss-Prot;Acc:Q9FH76]
AT1G68440	-1.12711	-	At1g68440/T2E12_1 [Source:UniProtKB/TrEMBL;Acc:Q9M9C9]
AT3G05730	-1.69582	-	Defensin-like protein 205 [Source:UniProtKB/Swiss-Prot;Acc:Q9M9M3]
AT1G02650	-1.77285	-	T14P4.7 protein [Source:UniProtKB/TrEMBL;Acc:Q9FWY3]
AT1G34670	-2.85364	AtMYB93	Transcription factor MYB93 [Source:UniProtKB/Swiss-Prot;Acc:Q9S9Z2]
AT3G21150	-3.28057	BBX32	B-box zinc finger protein 32 [Source:UniProtKB/Swiss-Prot;Acc:Q9LJB7]
AT3G12500	-1.44039	CHI-B	Basic endochitinase B [Source:UniProtKB/Swiss-Prot;Acc:P19171]
AT1G49000	-2.17457	-	At1g49000 [Source:UniProtKB/TrEMBL;Acc:Q9M9A2]
AT3G59340	-1.43615	-	Solute carrier family 35 protein (DUF914) [Source:UniProtKB/TrEMBL;Acc:A0A1I9LLD6]
AT5G65230	-2.81676	AtMYB53	Transcription factor MYB53 [Source:UniProtKB/Swiss-Prot;Acc:Q9FJP2]
AT5G18970	-1.29628	-	AWPM-19-like family protein [Source:UniProtKB/TrEMBL;Acc:Q8LG79]
AT4G30400	-1.12089	ATL13	RING-H2 finger protein ATL13 [Source:UniProtKB/Swiss-Prot;Acc:Q940Q4]
AT2G37740	-2.32571	ZFP10	Zinc finger protein 10 [Source:UniProtKB/Swiss-Prot;Acc:O80942]
AT4G21326	-1.39029	ATSBT3.12	subtilase 3.12 [Source:TAIR;Acc:AT4G21326]
AT2G31585	-1.65947	-	other RNA [Source:TAIR;Acc:AT2G31585]
AT1G52400	-2.98587	BGLU18	Beta-D-glucopyranosyl abscisate beta-glucosidase [Source:UniProtKB/Swiss-Prot;Acc:Q9SE50]
AT1G07135	-2.23104	-	At1g07135 [Source:UniProtKB/TrEMBL;Acc:Q9LMK6]
AT5G66040	-1.92539	STR16	Thiosulfate sulfurtransferase 16, chloroplastic [Source:UniProtKB/Swiss-Prot;Acc:Q39129]
AT2G01770	-4.68072	VIT1	Vacuolar iron transporter 1 [Source:UniProtKB/Swiss-Prot;Acc:Q9ZUA5]
AT1G67900	-1.24546	-	BTB/POZ domain-containing protein At1g67900 [Source:UniProtKB/Swiss-Prot;Acc:Q9C9V6]
AT5G58910	-3.76875	LAC16	laccase 16 [Source:TAIR;Acc:AT5G58910]
AT2G32340	-1.91605	-	TraB family protein [Source:TAIR;Acc:AT2G32340]
AT3G29630	-2.01268	UGT79B4	AT3G29630.1 (Fragment) [Source:UniProtKB/TrEMBL;Acc:A0A0K1SB51]
AT5G65970	-1.37723	MLO10	MLO-like protein 10 [Source:UniProtKB/Swiss-Prot;Acc:Q9FKY5]
AT1G02350	-2.03729	-	Protoporphyrinogen oxidase-like protein [Source:UniProtKB/TrEMBL;Acc:F4HVZ8]
AT2G13810	-4.64325	ALD1	EDTS5 [Source:UniProtKB/TrEMBL;Acc:A0A178VQ02]
AT2G11810	-2.11338	MGD3	Monogalactosyldiacylglycerol synthase 3, chloroplastic [Source:UniProtKB/Swiss-Prot;Acc:Q9SI93]
AT4G18280	-1.14187	-	Glycine-rich cell wall protein-like protein [Source:UniProtKB/TrEMBL;Acc:F4JQT4]
novel.91	-1.55922	-	-
AT1G49500	-1.06612	-	At1g49500/F13F21_6 [Source:UniProtKB/TrEMBL;Acc:Q9XIB7]
AT4G36500	-1.86422	-	Uncharacterized protein At4g36500 [Source:UniProtKB/TrEMBL;Acc:O23231]
AT1G79520	-1.50173	-	Cation efflux family protein [Source:UniProtKB/TrEMBL;Acc:F4IF62]
AT3G53420	-1.5358	PIP2-1	PIP2A [Source:UniProtKB/TrEMBL;Acc:A0A178V8P4]
AT5G15960	-2.79975	KIN1	Stress-induced protein KIN1 [Source:UniProtKB/Swiss-Prot;Acc:P18612]
AT3G26520	-1.05695	TIP1-2	Aquaporin TIP1-2 [Source:UniProtKB/Swiss-Prot;Acc:Q41963]
AT1G65510	-1.44437	-	unknown protein; FUNCTIONS IN: molecular_function unknown; INVOLVED IN: N-terminal protein myristoylation; LOCATED IN: endomembrane system; EXPRESSED IN: 9 plant structures; EXPRESSED DURING: LP.06 six leaves visible, LP.04 four leaves visible, 4 an /.../, petal differentiation and expansion stage, LP.08 eight leaves visible; BEST Arabidopsis thaliana protein match is: unknown protein (TAIR:AT1G6…
AT3G12977	-1.4666	-	NAC (No Apical Meristem) domain transcriptional regulator superfamily protein [Source:UniProtKB/TrEMBL;Acc:Q9LSI1]
AT5G17000	-1.538	-	AT5g16970/F2K13_120 [Source:UniProtKB/TrEMBL;Acc:Q93Z72]
AT1G17147	-1.06379	VQ1	VQ motif-containing protein 1 [Source:UniProtKB/Swiss-Prot;Acc:Q1G3U8]
AT3G51642	-5.72088	-	unknown protein; Ha. [Source:TAIR;Acc:AT3G51642]
AT1G75030	-2.86143	ATLP-3	At1g75030 [Source:UniProtKB/TrEMBL;Acc:Q9C9P9]
AT3G52540	-1.94865	OFP18	Transcription repressor OFP18 [Source:UniProtKB/Swiss-Prot;Acc:Q9SVD5]
AT3G46130	-1.40518	ATMYB48	myb domain protein 48 [Source:TAIR;Acc:AT3G46130]
AT1G06640	-1.56273	-	1-aminocyclopropane-1-carboxylate oxidase homolog 2 [Source:UniProtKB/Swiss-Prot;Acc:Q9C5K7]
AT5G52900	-1.30859	MAKR6	Probable membrane-associated kinase regulator 6 [Source:UniProtKB/Swiss-Prot;Acc:Q84JK8]
AT4G40065	-1.96389	-	other RNA [Source:TAIR;Acc:AT4G40065]
novel.145	-2.14589	-	-
AT4G20260	-1.24422	PCAP1	plasma-membrane associated cation-binding protein 1 [Source:TAIR;Acc:AT4G20260]
AT5G04530	-1.00499	KCS19	3-ketoacyl-CoA synthase 19 [Source:UniProtKB/Swiss-Prot;Acc:Q9LZ72]
AT1G30820	-1.11078	-	CTP synthase [Source:UniProtKB/TrEMBL;Acc:F4I6G9]
AT1G68300	-1.25977	-	Adenine nucleotide alpha hydrolases-like superfamily protein [Source:UniProtKB/TrEMBL;Acc:Q9C9G5]
AT4G30270	-1.4726	XTH24	Xyloglucan endotransglucosylase/hydrolase protein 24 [Source:UniProtKB/Swiss-Prot;Acc:P24806]
AT3G54880	-1.20029	-	At3g54880 [Source:UniProtKB/TrEMBL;Acc:Q9SV37]
AT1G13245	-1.02488	RTFL17	At1g13245 [Source:UniProtKB/TrEMBL;Acc:Q9SAF8]
AT2G39510	-3.35467	-	WAT1-related protein At2g39510 [Source:UniProtKB/Swiss-Prot;Acc:O80638]
AT5G60850	-1.57215	DOF5.4	OBP4 [Source:UniProtKB/TrEMBL;Acc:A0A178UF84]
AT5G18010	-1.23179	SAUR19	Auxin-responsive protein SAUR19 [Source:UniProtKB/Swiss-Prot;Acc:Q9FJG1]
AT4G24010	-5.06638	CSLG1	Glycosyltransferase (Fragment) [Source:UniProtKB/TrEMBL;Acc:W8QNF0]
AT1G78850	-1.31179	-	EP1-like glycoprotein 3 [Source:UniProtKB/Swiss-Prot;Acc:Q9ZVA4]
AT2G21188	-2.11638	-	other RNA [Source:TAIR;Acc:AT2G21188]
AT3G05140	-1.47319	RBK2	RBK2 [Source:UniProtKB/TrEMBL;Acc:A0A384KHI2]
AT2G21140	-1.11941	PRP2	Proline-rich protein 2 [Source:UniProtKB/Swiss-Prot;Acc:Q9SKP9]
AT1G10920	-1.69964	LOV1	Putative inactive disease susceptibility protein LOV1 [Source:UniProtKB/Swiss-Prot;Acc:O04093]
AT3G05770	-2.1698	-	F10A16.6 protein [Source:UniProtKB/TrEMBL;Acc:Q9M9L9]
AT2G18735	-1.23426	-	other RNA [Source:TAIR;Acc:AT2G18735]
AT1G29465	-1.42123	-	Putative uncharacterized protein [Source:UniProtKB/TrEMBL;Acc:Q0WQY3]
novel.119	-1.61884	-	PF07727:Reverse transcriptase (RNA-dependent DNA polymerase)|PF13976:GAG-pre-integrase domain|PF00665:Integrase core domain|PF14223:gag-polypeptide of LTR copia-type
AT3G03280	-1.29575	-	At3g03280 [Source:UniProtKB/TrEMBL;Acc:Q9M9P6]
AT1G58190	-1.11035	AtRLP9
AT4G22590	-1.06718	TPPG	Trehalose 6-phosphate phosphatase [Source:UniProtKB/TrEMBL;Acc:A0A178UWC3]
AT1G69260	-1.2178	AFP1	Ninja-family protein AFP1 [Source:UniProtKB/Swiss-Prot;Acc:Q9LQ98]
AT5G62630	-1.26321	HIPL2	HIPL2 protein [Source:UniProtKB/Swiss-Prot;Acc:Q94F08]
AT5G61290	-2.46654	-	Flavin-containing monooxygenase FMO GS-OX-like 8 [Source:UniProtKB/Swiss-Prot;Acc:Q9FLK4]
AT1G22550	-1.13231	NPF5.16	Protein NRT1/ PTR FAMILY 5.16 [Source:UniProtKB/Swiss-Prot;Acc:Q9SK96]
AT3G11260	-2.17534	WOX5	WUSCHEL-related homeobox 5 [Source:UniProtKB/Swiss-Prot;Acc:Q8H1D2]
AT5G01700	-1.09382	-	Probable protein phosphatase 2C 65 [Source:UniProtKB/Swiss-Prot;Acc:Q6NKS1]
AT4G28940	-2.14463	-	Phosphorylase superfamily protein [Source:UniProtKB/TrEMBL;Acc:F4JM51]
AT5G15830	-1.14396	AtbZIP3	At5g15830 [Source:UniProtKB/TrEMBL;Acc:Q9LFU3]
AT4G03420	-1.76551	-	AT4g03420/F9H3_4 [Source:UniProtKB/TrEMBL;Acc:Q8S9K9]
AT1G80180	-1.07514	-	MAPK kinase substrate protein At1g80180 [Source:UniProtKB/Swiss-Prot;Acc:Q9SSC1]
AT1G14120	-1.72807	-	2-oxoglutarate (2OG) and Fe(II)-dependent oxygenase superfamily protein [Source:UniProtKB/TrEMBL;Acc:Q9XI76]
AT1G28765	-2.15118	-
AT4G36900	-1.47003	RAP2-10	Ethylene-responsive transcription factor RAP2-10 [Source:UniProtKB/Swiss-Prot;Acc:Q9SW63]
AT2G03250	-3.38898	-	EXS (ERD1/XPR1/SYG1) family protein [Source:TAIR;Acc:AT2G03250]
AT1G60270	-2.81161	BGLU6	Putative beta-glucosidase 6 [Source:UniProtKB/Swiss-Prot;Acc:Q682B4]
AT5G56620	-4.13915	anac099	NAC domain containing protein 99 [Source:TAIR;Acc:AT5G56620]
AT2G35070	-6.68535	-	At2g35070/T4C15.26 [Source:UniProtKB/TrEMBL;Acc:O82184]
AT2G40470	-1.73884	LBD15	LOB domain-containing protein 15 [Source:UniProtKB/Swiss-Prot;Acc:Q8L5T5]
AT1G64170	-1.71426	CHX16	Cation/H(+) antiporter 16 [Source:UniProtKB/Swiss-Prot;Acc:Q1HDT3]
AT3G30775	-1.16096	POX1	Proline dehydrogenase 1, mitochondrial [Source:UniProtKB/Swiss-Prot;Acc:P92983]
AT4G38840	-1.6076	-	At4g38840 [Source:UniProtKB/TrEMBL;Acc:Q9T0J2]
AT5G49900	-1.00407	-	Non-lysosomal glucosylceramidase [Source:UniProtKB/TrEMBL;Acc:Q8GUI9]
AT5G20860	-5.20133	-	Plant invertase/pectin methylesterase inhibitor superfamily [Source:TAIR;Acc:AT5G20860]
AT1G76220	-1.59322	-	T23E18.15 [Source:UniProtKB/TrEMBL;Acc:Q9SGR2]
AT2G16990	-1.23763	-	Major facilitator superfamily protein [Source:UniProtKB/TrEMBL;Acc:F4IMD9]
AT5G57630	-1.37228	CIPK21	CBL-interacting serine/threonine-protein kinase 21 [Source:UniProtKB/Swiss-Prot;Acc:Q94CG0]
AT1G24430	-3.90394	-	F21J9.9 [Source:UniProtKB/TrEMBL;Acc:Q9FYM0]
AT3G16700	-1.40163	FAHD2	Probable acylpyruvase FAHD2, mitochondrial [Source:UniProtKB/Swiss-Prot;Acc:Q9LUR3]
AT1G75900	-1.36562	EXL3	GDSL esterase/lipase EXL3 [Source:UniProtKB/Swiss-Prot;Acc:Q94CH6]
AT1G22740	-1.16897	RABG3B	Ras-related protein RABG3b [Source:UniProtKB/Swiss-Prot;Acc:O04157]
AT1G76600	-1.32687	-	Poly polymerase [Source:UniProtKB/TrEMBL;Acc:Q9C9J8]
AT5G03210	-1.71045	-	Arabidopsis thaliana genomic DNA, chromosome 5, P1 clone:MOK16 [Source:UniProtKB/TrEMBL;Acc:Q9FYM8]
AT1G53163	-2.05146	-	F12M16.3 [Source:UniProtKB/TrEMBL;Acc:Q9MAI8]
AT1G76590	-1.67711	-	At1g76590 [Source:UniProtKB/TrEMBL;Acc:Q2HIW3]
AT4G20820	-1.61287	-	Berberine bridge enzyme-like 18 [Source:UniProtKB/Swiss-Prot;Acc:Q9SVG5]
AT2G20142	-1.81317	-	Toll-Interleukin-Resistance (TIR) domain family protein [Source:UniProtKB/TrEMBL;Acc:F4IUF0]
AT1G15100	-1.46661	RHA2A	E3 ubiquitin-protein ligase RHA2A [Source:UniProtKB/Swiss-Prot;Acc:Q9ZT50]
AT2G22990	-1.79214	SNG1	sinapoylglucose 1 [Source:TAIR;Acc:AT2G22990]
AT3G04640	-1.31794	-	At3g04640 [Source:UniProtKB/TrEMBL;Acc:Q9SR10]
AT5G38005	-1.54152	-	other RNA [Source:TAIR;Acc:AT5G38005]
AT3G13950	-2.64675	-	AT3G13950 protein [Source:UniProtKB/TrEMBL;Acc:B9DG91]
AT1G01520	-3.23399	-	ASG4 [Source:UniProtKB/TrEMBL;Acc:A0A384LJW3]
AT1G50560	-1.08525	CYP705A25	Cytochrome P450, family 705, subfamily A, polypeptide 25 [Source:UniProtKB/TrEMBL;Acc:Q9LPS6]
AT4G18880	-1.01478	HSFA4A	HSF A4A [Source:UniProtKB/TrEMBL;Acc:A0A178UUP9]
AT5G54470	-1.88234	-	BBX29 [Source:UniProtKB/TrEMBL;Acc:A0A178UJV0]
AT5G49850	-2.01514	JAL46	Jacalin-related lectin 46 [Source:UniProtKB/Swiss-Prot;Acc:Q9LTA8]
AT2G16890	-1.59971	UGT90A1	UDP-glycosyltransferase 90A1 [Source:UniProtKB/Swiss-Prot;Acc:Q9ZVX4]
AT5G10450	-1.10278	GRF6	G-box regulating factor 6 [Source:TAIR;Acc:AT5G10450]
AT1G62990	-1.29252	KNAT7	Homeobox protein knotted-1-like 7 [Source:UniProtKB/Swiss-Prot;Acc:Q9FPQ8]
AT3G17510	-1.56063	CIPK1	CBL-interacting serine/threonine-protein kinase 1 [Source:UniProtKB/Swiss-Prot;Acc:Q8RWC9]
AT5G09978	-1.69335	PEP7	Elicitor peptide 7 [Source:UniProtKB/Swiss-Prot;Acc:P0C1T5]
AT3G21351	-1.07355	-	Transmembrane protein [Source:UniProtKB/TrEMBL;Acc:F4IXJ9]
AT1G09812	-1.46845	-	Multidrug resistance protein [Source:UniProtKB/TrEMBL;Acc:Q5Q0I0]
AT2G17600	-3.6358	-	Cysteine/Histidine-rich C1 domain family protein [Source:UniProtKB/TrEMBL;Acc:Q9SHK9]
AT1G62370	-1.20567	-	F2401.10 [Source:UniProtKB/TrEMBL;Acc:O48801]
AT4G32150	-1.42117	VAMP711	Vesicle-associated membrane protein 711 [Source:UniProtKB/Swiss-Prot;Acc:O49377]
AT1G15790	-1.28974	-	unknown protein; BEST Arabidopsis thaliana protein match is: unknown protein (TAIR:AT1G15780.1); Ha. [Source:TAIR;Acc:AT1G15790]
AT5G41040	-1.57067	HHT1	Omega-hydroxypalmitate O-feruloyl transferase [Source:UniProtKB/Swiss-Prot;Acc:Q94CD1]
AT2G43150	-1.75869	-	Proline-rich extensin-like family protein [Source:UniProtKB/TrEMBL;Acc:Q9ZW80]
AT2G45820	-1.04178	DBP	Remorin [Source:UniProtKB/Swiss-Prot;Acc:O80837]
AT4G00430	-1.02363	PIP1.4	TMP-C [Source:UniProtKB/TrEMBL;Acc:A0A178USZ7]
AT4G23880	-1.7592	-	At4g23880 [Source:UniProtKB/TrEMBL;Acc:Q9T0A3]
AT5G24800	-1.09731	BZIP9	Basic leucine zipper 9 [Source:UniProtKB/Swiss-Prot;Acc:Q9FUD3]
AT1G67110	-1.9474	CYP735A2	Cytokinin hydroxylase [Source:UniProtKB/Swiss-Prot;Acc:Q9ZW95]
AT5G48540	-1.53464	CRRSP55	Cysteine-rich repeat secretory protein 55 [Source:UniProtKB/Swiss-Prot;Acc:Q9LV60]
AT2G25450	-1.8285	GSL-OH	Probable 2-oxoacid dependent dioxygenase [Source:UniProtKB/Swiss-Prot;Acc:Q9SKK4]
AT3G17790	-1.32754	PAP17	Purple acid phosphatase 17 [Source:UniProtKB/Swiss-Prot;Acc:Q9SCX8]
AT3G06690	-1.43025	-	Putative acyl-coenzyme A oxidase At3g06690 [Source:UniProtKB/Swiss-Prot;Acc:P0CZ24]
AT3G16530	-2.16752	-	Lectin-like protein At3g16530 [Source:UniProtKB/Swiss-Prot;Acc:Q9LK72]
AT1G11350	-1.07914	SD113	G-type lectin S-receptor-like serine/threonine-protein kinase SD1-13 [Source:UniProtKB/Swiss-Prot;Acc:Q9LPZ9]
AT5G20230	-2.64425	BCB	SAG14 [Source:UniProtKB/TrEMBL;Acc:A0A178UM84]
AT5G62470	-1.23492	MYB96	Transcription factor MYB96 [Source:UniProtKB/Swiss-Prot;Acc:Q24JK1]
AT5G02865	-3.47893	-
AT4G31730	-1.20407	GDU1	Protein GLUTAMINE DUMPER 1 [Source:UniProtKB/Swiss-Prot;Acc:O81775]
AT3G47620	-1.2312	TCP14	Transcription factor TCP14 [Source:UniProtKB/Swiss-Prot;Acc:Q93Z00]
AT2G29370	-4.48848	-	Tropinone reductase homolog At2g29370 [Source:UniProtKB/Swiss-Prot;Acc:Q9ZW20]
AT2G03730	-1.48329	ACR5	ACT domain-containing protein ACR5 [Source:UniProtKB/Swiss-Prot;Acc:Q9ZPQ8]
AT5G51850	-2.71209	-	TRM24 [Source:UniProtKB/TrEMBL;Acc:A0A178UFN7]
AT4G36230	-1.57682	-	Putative glycine-rich cell wall protein [Source:UniProtKB/TrEMBL;Acc:O65514]
AT5G64190	-1.99643	-	unknown protein; BEST Arabidopsis thaliana protein match is: unknown protein (TAIR:AT2G40390.1); Ha. [Source:TAIR;Acc:AT5G64190]
AT3G49330	-1.28415	-	Plant invertase/pectin methylesterase inhibitor superfamily protein [Source:UniProtKB/TrEMBL;Acc:Q9CA10]
AT2G37180	-1.58431	PIP2-3	Aquaporin PIP2-3 [Source:UniProtKB/Swiss-Prot;Acc:P30302]
AT5G37940	-3.33421	-	AT5g37940/K18L3_100 [Source:UniProtKB/TrEMBL;Acc:Q9FKD2]
AT3G47250	-2.21883	-	Transmembrane protein, putative (DUF247) [Source:UniProtKB/TrEMBL;Acc:Q9SD48]
AT3G44970	-2.44423	-	Cytochrome P450 superfamily protein [Source:UniProtKB/TrEMBL;Acc:F4J4C0]
AT5G63350	-1.2199	-	Emb [Source:UniProtKB/TrEMBL;Acc:Q9FGW7]
AT1G69890	-1.93224	-	Actin cross-linking protein (DUF569) [Source:UniProtKB/TrEMBL;Acc:Q9CAS2]
AT1G24440	-1.06618	-	F21J9.10 [Source:UniProtKB/TrEMBL;Acc:Q9FYL9]
AT1G67195	-1.12549	MIR414	MIR414 (MICRORNA 414) [Source:TAIR;Acc:AT1G67195]
AT5G44005	-1.67429	-	At5g44005 [Source:UniProtKB/TrEMBL;Acc:Q84WM1]
AT1G51700	-1.51809	DOF1.7	Dof zinc finger protein DOF1.7 [Source:UniProtKB/Swiss-Prot;Acc:O82155]
AT5G56870	-1.29548	BGAL4	Beta-galactosidase 4 [Source:UniProtKB/Swiss-Prot;Acc:Q9SCV8]
AT1G18470	-1.04391	-	At1g18470 [Source:UniProtKB/TrEMBL;Acc:Q8LBF1]
AT1G67650	-1.64793	-	Signal recognition particle subunit SRP72 [Source:UniProtKB/TrEMBL;Acc:Q9FXD1]
AT3G48240	-1.68508	-	At3g48240 [Source:UniProtKB/TrEMBL;Acc:Q9STK4]
novel.99	-1.11209	-	-
AT2G46380	-1.29596	-	Extra-large G-like protein, putative (DUF3133) [Source:UniProtKB/TrEMBL;Acc:Q0WVG1]
AT5G62130	-1.20274	-	Per1-like family protein [Source:UniProtKB/TrEMBL;Acc:F4K556]
AT4G26540	-1.21081	RGI3	LRR receptor-like serine/threonine-protein kinase [Source:UniProtKB/Swiss-Prot;Acc:C0LGR3]
AT4G28085	-1.85527	-	Transmembrane protein [Source:UniProtKB/TrEMBL;Acc:Q94AQ4]
AT3G49750	-1.02719	AtRLP44	RLP44 [Source:UniProtKB/TrEMBL;Acc:A0A178VI92]
AT5G65280	-1.58323	GCL1	LanC-like protein GCL1 [Source:UniProtKB/Swiss-Prot;Acc:Q9FJN7]
AT1G17870	-1.44093	EGY3	Probable zinc metallopeptidase EGY3, chloroplastic [Source:UniProtKB/Swiss-Prot;Acc:Q9LMU1]
AT3G60840	-1.02977	MAP65-4	65-kDa microtubule-associated protein 4 [Source:UniProtKB/Swiss-Prot;Acc:Q9LZY0]
AT5G51460	-1.3014	TPPA	Trehalose 6-phosphate phosphatase [Source:UniProtKB/TrEMBL;Acc:A0A178UCG0]
AT4G11300	-1.14873	-	At4g11300 [Source:UniProtKB/TrEMBL;Acc:Q9SUT1]
AT1G03457	-1.029	-	RNA-binding (RRM/RBD/RNP motifs) family protein [Source:UniProtKB/TrEMBL;Acc:F4I0X0]
AT4G21850	-1.21385	MSRB9	MSRB9 [Source:UniProtKB/TrEMBL;Acc:A0A178V287]
AT3G02940	-2.23984	MYB107	At3g02940 [Source:UniProtKB/TrEMBL;Acc:Q9LDI5]
AT4G33625	-1.32087	-	At4g33625 [Source:UniProtKB/TrEMBL;Acc:Q8GXK1]
AT5G40170	-1.12225	AtRLP54	Receptor-like protein 54 [Source:UniProtKB/Swiss-Prot;Acc:F4KHA2]
AT1G49240	-1.02189	ACT8	Actin-8 [Source:UniProtKB/Swiss-Prot;Acc:Q96293]
AT2G47485	-1.60472	-	At2g47485 [Source:UniProtKB/TrEMBL;Acc:Q6DBG0]
AT2G32510	-1.87119	MAPKKK17	Mitogen-activated protein kinase kinase kinase 17 [Source:UniProtKB/Swiss-Prot;Acc:O80888]
AT3G26720	-1.01495	-	Alpha-mannosidase At3g26720 [Source:UniProtKB/Swiss-Prot;Acc:P94078]
AT5G64870	-1.7068	FLOT3	Flotillin-like protein 3 [Source:UniProtKB/Swiss-Prot;Acc:Q9LV90]
AT1G64210	-1.39159	-	Putative inactive receptor-like protein kinase At1g64210 [Source:UniProtKB/Swiss-Prot;Acc:Q9SH71]
AT1G80190	-1.04151	PSF1	partner of SLD five 1 [Source:TAIR;Acc:AT1G80190]
AT3G47295	-1.08718	PSY2	Protein PSY2 [Source:UniProtKB/Swiss-Prot;Acc:Q8LE92]
AT5G64880	-1.09845	-	Transmembrane protein [Source:UniProtKB/TrEMBL;Acc:Q9LV89]
AT3G48450	-2.62527	-	At3g48450 [Source:UniProtKB/TrEMBL;Acc:Q8LCF4]
AT1G74670	-1.01518	GASA6	Gibberellin-regulated protein 6 [Source:UniProtKB/Swiss-Prot;Acc:Q6NMQ7]
AT2G36420	-1.03519	-	Nucleolin-like protein [Source:UniProtKB/TrEMBL;Acc:Q9SJR3]
AT1G65060	-2.04335	4CL3	4-coumarate--CoA ligase 3 [Source:UniProtKB/Swiss-Prot;Acc:Q9S777]
AT1G78070	-2.36195	-	At1g78070/F28K19_28 [Source:UniProtKB/TrEMBL;Acc:Q94JT6]
AT3G16920	-1.59755	CTL2	Chitinase-like protein [Source:UniProtKB/TrEMBL;Acc:A0A1I9LSA0]
AT1G78990	-5.3565	-	HXXXD-type acyl-transferase family protein [Source:UniProtKB/TrEMBL;Acc:F4IDH0]
AT5G57150	-1.16277	-	Basic helix-loop-helix (BHLH) DNA-binding superfamily protein [Source:UniProtKB/TrEMBL;Acc:F4KAJ5]
AT1G13700	-1.92344	PGL1	Probable 6-phosphogluconolactonase 1 [Source:UniProtKB/Swiss-Prot;Acc:Q9LMX8]
AT1G17940	-1.67318	-	At1g17940 [Source:UniProtKB/TrEMBL;Acc:Q9LMT6]
AT1G54740	-1.81586	-	Protein of unknown function (DUF3049) [Source:TAIR;Acc:AT1G54740]
AT4G23450	-1.50578	AIRP1	RING/U-box superfamily protein [Source:UniProtKB/TrEMBL;Acc:F4JNK0]
AT2G43550	-2.33019	ATTI6	Defensin-like protein 197 [Source:UniProtKB/Swiss-Prot;Acc:O22869]
AT1G23120	-1.56441	-	Polyketide cyclase/dehydrase and lipid transport superfamily protein [Source:TAIR;Acc:AT1G23120]
AT4G34750	-1.14691	-	SAUR-like auxin-responsive protein family [Source:UniProtKB/TrEMBL;Acc:O65694]
AT2G05400	-2.65833	-	Ubiquitin-specific protease family C19-related protein [Source:UniProtKB/TrEMBL;Acc:Q9SHT4]
AT5G13210	-1.46732	-	AT5g13210/T31B5_30 [Source:UniProtKB/TrEMBL;Acc:Q9LYV5]
AT4G36220	-1.64032	CYP84A1	Cytochrome P450 84A1 [Source:UniProtKB/Swiss-Prot;Acc:Q42600]
AT5G49360	-1.17582	BXL1	Beta-D-xylosidase 1 [Source:UniProtKB/Swiss-Prot;Acc:Q9FGY1]
AT5G62100	-1.63124	ATBAG2	BCL-2-associated athanogene 2 [Source:TAIR;Acc:AT5G62100]
AT4G32480	-1.15983	-	AT4g32480/F8B4_180 [Source:UniProtKB/TrEMBL;Acc:Q9SUU4]
AT4G15765	-1.59887	-	FAD/NAD(P)-binding oxidoreductase family protein [Source:UniProtKB/TrEMBL;Acc:F4JK86]
AT4G18205	-1.22614	PUP22	Probable purine permease 22 [Source:UniProtKB/Swiss-Prot;Acc:Q8RY74]
AT2G36430	-1.41297	-	Transmembrane protein, putative (DUF247) [Source:UniProtKB/TrEMBL;Acc:Q9SJR2]
AT3G57400	-1.05069	-	Transmembrane protein [Source:UniProtKB/TrEMBL;Acc:Q9M2K7]
AT1G79310	-1.2653	AMC7	Metacaspase-7 [Source:UniProtKB/Swiss-Prot;Acc:Q6XPT5]
AT5G11070	-1.12103	-	Uncharacterized protein At5g11070 [Source:UniProtKB/TrEMBL;Acc:Q9FY58]
AT5G37950	-1.1107	-	Glucosyltransferase-like protein [Source:UniProtKB/TrEMBL;Acc:Q9FKD1]
AT3G02120	-1.00553	-	Hydroxyproline-rich glycoprotein family protein [Source:UniProtKB/TrEMBL;Acc:Q8L9N1]
AT1G66460	-2.08953	-	Protein kinase superfamily protein [Source:TAIR;Acc:AT1G66460]
AT2G22760	-5.66678	BHLH19	Uncharacterized protein At2g22760 (Fragment) [Source:UniProtKB/TrEMBL;Acc:C0SV56]
AT1G22500	-1.43581	ATL15	E3 ubiquitin-protein ligase ATL15 [Source:UniProtKB/Swiss-Prot;Acc:Q9SK92]
AT1G05340	-1.70547	-	Cysteine-rich TM module stress tolerance protein [Source:UniProtKB/TrEMBL;Acc:O23035]
AT4G13190	-2.8217	PBL24	Probable serine/threonine-protein kinase PBL24 [Source:UniProtKB/Swiss-Prot;Acc:Q1PE89]
AT3G09490	-1.09831	-	At3g09490 [Source:UniProtKB/TrEMBL;Acc:Q9SF54]
AT2G35940	-1.534	BLH1	BEL1-like homeodomain protein 1 [Source:UniProtKB/Swiss-Prot;Acc:Q9SJ56]
AT1G05100	-2.10864	MAPKKK18	Mitogen-activated protein kinase kinase kinase 18 [Source:UniProtKB/Swiss-Prot;Acc:Q9ZVP5]
AT1G26670	-1.26471	VTI12	VTI1B [Source:UniProtKB/TrEMBL;Acc:A0A178W140]
AT5G01360	-1.69098	TBL3	Protein trichome birefringence-like 3 [Source:UniProtKB/Swiss-Prot;Acc:Q8LED3]
AT2G01300	-1.37093	-	Mediator of RNA polymerase II transcription subunit [Source:UniProtKB/TrEMBL;Acc:Q9ZU37]
AT1G76960	-4.01011	-	F22K20.6 protein [Source:UniProtKB/TrEMBL;Acc:O49282]
AT4G21230	-1.01551	CRK27	Cysteine-rich receptor-like protein kinase 27 [Source:UniProtKB/Swiss-Prot;Acc:O49564]
AT5G10140	-1.39012	FLC	At5g10140 [Source:UniProtKB/TrEMBL;Acc:Q5Q9J1]
AT1G22490	-2.25602	-	basic helix-loop-helix (bHLH) DNA-binding superfamily protein [Source:TAIR;Acc:AT1G22490]
AT1G66870	-4.22682	-	Carbohydrate-binding X8 domain superfamily protein [Source:TAIR;Acc:AT1G66870]
AT3G53232	-3.87662	RTFL1	At3g53232 [Source:UniProtKB/TrEMBL;Acc:Q8LBB5]
AT5G44050	-3.54148	DTX28	Protein DETOXIFICATION 28 [Source:UniProtKB/Swiss-Prot;Acc:Q9FNC1]
AT3G09405	-1.51502	PAE4	Pectin acetylesterase 4 [Source:UniProtKB/Swiss-Prot;Acc:Q9SR23]
AT4G02630	-1.19826	-	Protein kinase superfamily protein [Source:UniProtKB/TrEMBL;Acc:O22764]
AT3G18217	-4.03516	MIR157C	MIR157C; miRNA [Source:TAIR;Acc:AT3G18217]
AT2G22430	-1.02095	ATHB-6	Homeobox-leucine zipper protein ATHB-6 [Source:UniProtKB/Swiss-Prot;Acc:P46668]
AT1G22890	-1.20198	-	AT1G22890 protein [Source:UniProtKB/TrEMBL;Acc:A0JQ18]
AT3G26290	-1.69945	CYP71B26	Cytochrome P450, family 71, subfamily B, polypeptide 26 [Source:UniProtKB/TrEMBL;Acc:A0A1I9LRI3]
AT1G11080	-2.41666	scpl31	Carboxypeptidase [Source:UniProtKB/TrEMBL;Acc:F4I7C9]
AT1G26440	-1.20966	UPS5	Ureide permease 5 [Source:UniProtKB/Swiss-Prot;Acc:Q93Z75]
AT4G22270	-1.10256	MRB1	Transmembrane protein, putative (DUF3537) [Source:UniProtKB/TrEMBL;Acc:Q94AL2]
AT5G41260	-1.16167	BSK8	Serine/threonine-protein kinase BSK8 [Source:UniProtKB/Swiss-Prot;Acc:Q9FHD7]
AT5G39030	-1.43549	-	Probable receptor-like protein kinase At5g39030 [Source:UniProtKB/Swiss-Prot;Acc:Q9FID5]
AT1G05450	-2.7441	-	Bifunctional inhibitor/lipid-transfer protein/seed storage 2S albumin superfamily protein [Source:UniProtKB/TrEMBL;Acc:Q1G2Y5]
AT1G03400	-1.52935	-	2-oxoglutarate (2OG) and Fe(II)-dependent oxygenase superfamily protein [Source:TAIR;Acc:AT1G03400]
AT3G06125	-1.43775	-	other RNA [Source:TAIR;Acc:AT3G06125]
AT2G20880	-2.94354	ERF053	Ethylene-responsive transcription factor ERF053 [Source:UniProtKB/Swiss-Prot;Acc:Q9SKT1]
AT1G78290	-2.30309	SRK2C	SRK2C [Source:UniProtKB/TrEMBL;Acc:A0A178W6S8]
AT5G19240	-1.79586	-	Uncharacterized GPI-anchored protein At5g19240 [Source:UniProtKB/Swiss-Prot;Acc:Q84VZ5]
AT2G35600	-1.05157	BRXL1	BRXL1 [Source:UniProtKB/TrEMBL;Acc:A0A178VQ67]
AT1G70505	-1.34786	-	unknown protein; BEST Arabidopsis thaliana protein match is: unknown protein (TAIR:AT1G10660.1); Ha. [Source:TAIR;Acc:AT1G70505]
AT1G17090	-1.08896	-	At1g17090/F6I1_23 [Source:UniProtKB/TrEMBL;Acc:Q93Z61]
AT3G48790	-4.02168	-	Pyridoxal phosphate (PLP)-dependent transferases superfamily protein [Source:UniProtKB/TrEMBL;Acc:F4JF53]
AT1G02390	-1.96125	GPAT2	Probable glycerol-3-phosphate acyltransferase 2 [Source:UniProtKB/Swiss-Prot;Acc:Q9FZ22]
AT1G15175	-1.43213	-	other RNA [Source:TAIR;Acc:AT1G15175]
AT5G44574	-2.56192	-	unknown protein; FUNCTIONS IN: molecular_function unknown; INVOLVED IN: biological_process unknown; LOCATED IN: endomembrane system; Ha. [Source:TAIR;Acc:AT5G44574]
AT5G54300	-1.88339	-	Cotton fiber expressed protein 1-like protein [Source:UniProtKB/TrEMBL;Acc:Q9FL70]
AT3G19663	-2.42106	-	unknown protein; Ha. [Source:TAIR;Acc:AT3G19663]
AT3G19580	-1.22477	AZF2	ZF2 [Source:UniProtKB/TrEMBL;Acc:A0A178VJ97]
AT5G36940	-1.37465	CAT3	Cationic amino acid transporter 3, mitochondrial [Source:UniProtKB/Swiss-Prot;Acc:Q8GYB4]
AT3G61890	-1.34675	ATHB-12	HB-12 [Source:UniProtKB/TrEMBL;Acc:A0A178VND2]
AT3G51970	-1.11086	ASAT1	Acyl-CoA--sterol O-acyltransferase 1 [Source:UniProtKB/Swiss-Prot;Acc:Q9SV07]
AT1G64000	-3.40191	WRKY56	At1g64000 [Source:UniProtKB/TrEMBL;Acc:Q29PS1]
AT1G30250	-4.65023	-	At1g30250 [Source:UniProtKB/TrEMBL;Acc:Q66GS7]
AT5G40730	-1.21991	AGP24	Arabinogalactan peptide 24 [Source:UniProtKB/Swiss-Prot;Acc:Q5PP12]
AT1G35210	-2.34849	-	Uncharacterized protein T32G9.25 [Source:UniProtKB/TrEMBL;Acc:Q9C6F2]
AT4G22212	-2.19997	-	Defensin-like protein 98 [Source:UniProtKB/Swiss-Prot;Acc:Q94AZ8]
AT3G18320	-1.88087	-	F-box and associated interaction domains-containing protein [Source:TAIR;Acc:AT3G18320]
AT3G03230	-1.98767	-	Alpha/beta-Hydrolases superfamily protein [Source:UniProtKB/TrEMBL;Acc:Q9M9P1]
AT1G53990	-1.79241	GLIP3	GDSL esterase/lipase 3 [Source:UniProtKB/Swiss-Prot;Acc:Q9SYF5]
AT1G29000	-5.97669	HIPP04	Heavy metal-associated isoprenylated plant protein 4 [Source:UniProtKB/Swiss-Prot;Acc:Q9SHQ8]
AT5G61600	-1.02562	ERF104	Ethylene-responsive transcription factor ERF104 [Source:UniProtKB/Swiss-Prot;Acc:Q9FKG1]
AT5G49645	-1.95003	-
AT2G34000	-2.36326	-	At2g34000 [Source:UniProtKB/TrEMBL;Acc:O22953]
AT1G62620	-2.72933	-	Flavin-containing monooxygenase FMO GS-OX-like 3 [Source:UniProtKB/Swiss-Prot;Acc:Q9SXD5]
AT2G26530	-1.45267	AR781	AR781 [Source:UniProtKB/TrEMBL;Acc:A0A178VPT1]
AT2G46680	-1.2528	ATHB-7	Homeobox-leucine zipper protein ATHB-7 [Source:UniProtKB/Swiss-Prot;Acc:P46897]
AT5G46350	-1.88073	WRKY8	WRKY transcription factor 8 [Source:UniProtKB/Swiss-Prot;Acc:Q9FL26]
AT5G48740	-2.29125	-	Probable LRR receptor-like serine/threonine-protein kinase At5g48740 [Source:UniProtKB/Swiss-Prot;Acc:C0LGV0]
AT1G73640	-1.09382	RABA6A	Ras-related protein RABA6a [Source:UniProtKB/Swiss-Prot;Acc:Q9C9U7]
AT2G25880	-1.3491	AtAUR2	ataurora2 [Source:TAIR;Acc:AT2G25880]
AT1G33600	-1.37609	-	Leucine-rich repeat (LRR) family protein [Source:UniProtKB/TrEMBL;Acc:Q9FW48]
AT1G18030	-1.26693	-	Probable protein phosphatase 2C 8 [Source:UniProtKB/Swiss-Prot;Acc:Q9LMT1]
AT4G37610	-1.12823	BT5	BTB/POZ and TAZ domain-containing protein 5 [Source:UniProtKB/Swiss-Prot;Acc:Q6EJ98]
AT4G05150	-1.34014	-	AT4g05150/C17L7_70 [Source:UniProtKB/TrEMBL;Acc:Q940N7]
AT5G44060	-1.23364	-	Embryo sac development arrest protein [Source:UniProtKB/TrEMBL;Acc:Q9FNC0]
AT1G63710	-2.5058	CYP86A7	Cytochrome P450 86A7 [Source:UniProtKB/Swiss-Prot;Acc:Q9CAD6]
AT3G50220	-1.82947	IRX15	Protein IRREGULAR XYLEM 15 [Source:UniProtKB/Swiss-Prot;Acc:Q9SNE5]
AT5G62380	-2.3243	NAC101	NAC domain-containing protein 101 [Source:UniProtKB/Swiss-Prot;Acc:Q9LVA1]
AT1G10020	-1.19518	-	At1g10020 [Source:UniProtKB/TrEMBL;Acc:O80593]
AT5G50720	-1.01398	HVA22E	HVA22-like protein [Source:UniProtKB/TrEMBL;Acc:Q0IGM2]
AT5G16770	-4.72705	AtMYB9	Myb domain protein 9 [Source:UniProtKB/TrEMBL;Acc:F4KE69]
AT5G17490	-1.12801	RGL3	DELLA protein RGL3 [Source:UniProtKB/Swiss-Prot;Acc:Q9LF53]
AT4G37310	-1.3693	CYP81H1	Cytochrome P450, family 81, subfamily H, polypeptide 1 [Source:UniProtKB/TrEMBL;Acc:Q9SW67]
AT1G78230	-1.74625	-	Outer arm dynein light chain 1 protein [Source:UniProtKB/TrEMBL;Acc:F4IA60]
AT5G43980	-1.70969	CRRSP56	Cysteine-rich repeat secretory protein 56 [Source:UniProtKB/Swiss-Prot;Acc:Q8GXV7]
AT3G58710	-1.29537	WRKY69	WRKY69 [Source:UniProtKB/TrEMBL;Acc:A0A178V7K8]
AT1G15580	-1.13445	IAA5	Auxin-responsive protein IAA5 [Source:UniProtKB/Swiss-Prot;Acc:P33078]
AT2G15220	-1.47321	-	At2g15220/F15A23.4 [Source:UniProtKB/TrEMBL;Acc:Q9SKL6]
AT1G29970	-1.18178	RPL18AA	60S ribosomal protein L18A-1 [Source:UniProtKB/TrEMBL;Acc:A8MRF3]
AT4G25250	-2.03718	PMEI4	Pectinesterase inhibitor 4 [Source:UniProtKB/Swiss-Prot;Acc:Q9SB38]
AT5G52330	-1.56551	-	At5g52330 [Source:UniProtKB/TrEMBL;Acc:Q9FHC7]
AT2G43390	-4.32341	-	Putative uncharacterized protein [Source:UniProtKB/TrEMBL;Acc:Q5BPR6]
AT4G24630	-1.37144	PAT08	S-acyltransferase [Source:UniProtKB/TrEMBL;Acc:A0A178UXE5]
AT5G14120	-1.06827	-	Major facilitator superfamily protein [Source:UniProtKB/TrEMBL;Acc:Q9FMT8]
AT2G17430	-1.41804	MLO7	MLO-like protein 7 [Source:UniProtKB/Swiss-Prot;Acc:O22752]
AT5G62360	-3.28486	-	Plant invertase/pectin methylesterase inhibitor superfamily protein [Source:UniProtKB/TrEMBL;Acc:Q9LVA3]
AT4G33870	-1.80013	PER48	Putative Peroxidase 48 [Source:UniProtKB/Swiss-Prot;Acc:O81755]
AT4G14746	-1.03964	-	CONTAINS InterPro DOMAIN/s: EGF-like (InterPro:IPR006210); Ha. [Source:TAIR;Acc:AT4G14746]
AT4G23400	-1.22889	PIP1-5	PIP1D [Source:UniProtKB/TrEMBL;Acc:A0A178V129]
AT1G64400	-1.13892	LACS3	Long chain acyl-CoA synthetase 3 [Source:UniProtKB/Swiss-Prot;Acc:Q9C7W4]
AT5G46410	-1.09277	SSP4	SCP1-like small phosphatase 4 [Source:UniProtKB/TrEMBL;Acc:F4KHG9]
AT1G15400	-1.05467	-	Uncharacterized protein At1g15400 [Source:UniProtKB/Swiss-Prot;Acc:Q9XI29]
AT4G19960	-1.40649	KUP9	K+ uptake permease 9 [Source:TAIR;Acc:AT4G19960]
AT4G38260	-1.02093	-	Protein of unknown function (DUF833) [Source:TAIR;Acc:AT4G38260]
AT3G20935	-1.10914	CYP705A28	Cytochrome P450, family 705, subfamily A, polypeptide 28 [Source:UniProtKB/TrEMBL;Acc:F4IWB9]
AT5G23240	-1.69604	DJC76	Chaperone protein dnaJ C76, chloroplastic [Source:UniProtKB/Swiss-Prot;Acc:Q9FMX6]
AT3G52310	-3.1885	-	ABC-2 type transporter family protein [Source:TAIR;Acc:AT3G52310]
AT2G26180	-1.27959	IQD6	At2g26180 [Source:UniProtKB/TrEMBL;Acc:O64852]
AT4G29030	-1.87619	-	Glycine-rich protein like [Source:UniProtKB/TrEMBL;Acc:Q9SZD3]
AT1G65390	-1.08348	PP2A5	Protein PHLOEM PROTEIN 2-LIKE A5 [Source:UniProtKB/Swiss-Prot;Acc:Q9C5Q9]
AT3G06145	-1.48316	-	Putative RING zinc finger protein [Source:UniProtKB/TrEMBL;Acc:Q56XV3]
AT1G47655	-1.64683	DOF1.6	Dof zinc finger protein DOF1.6 [Source:UniProtKB/Swiss-Prot;Acc:Q9SX97]
AT1G78895	-1.17185	RTNLB22	Reticulon-like protein B22 [Source:UniProtKB/Swiss-Prot;Acc:Q8GWH5]
AT2G22750	-3.12202	-	basic helix-loop-helix (bHLH) DNA-binding superfamily protein [Source:TAIR;Acc:AT2G22750]
AT5G20250	-1.14248	DIN10	Raffinose synthase family protein [Source:UniProtKB/TrEMBL;Acc:F4K470]
AT5G27950	-1.35233	KIN14U	Kinesin-like protein KIN-14U [Source:UniProtKB/Swiss-Prot;Acc:Q8W0Y9]
AT5G48530	-1.4945	-	unknown protein; FUNCTIONS IN: molecular_function unknown; INVOLVED IN: biological_process unknown; LOCATED IN: mitochondrion; BEST Arabidopsis thaliana protein match is: unknown protein (TAIR:AT3G07440.1); Ha. [Source:TAIR;Acc:AT5G48530]
AT1G78600	-1.72529	LZF1	Light-regulated zinc finger protein 1 [Source:UniProtKB/TrEMBL;Acc:F4IBS4]
AT2G35060	-1.39682	KUP11	Potassium transporter [Source:UniProtKB/TrEMBL;Acc:F4IIZ3]
AT5G47635	-2.17108	-	At5g47635 [Source:UniProtKB/TrEMBL;Acc:Q29PT1]
AT3G55120	-1.84837	CHI1	Chalcone--flavonone isomerase 1 [Source:UniProtKB/Swiss-Prot;Acc:P41088]
AT2G33830	-1.17477	DRMH1	DRM2 [Source:UniProtKB/TrEMBL;Acc:A0A178VR62]
AT1G49900	-2.36022	-	C2H2 type zinc finger transcription factor family [Source:UniProtKB/TrEMBL;Acc:Q9C538]
AT4G39480	-2.5215	CYP96A9	Cytochrome P450, family 96, subfamily A, polypeptide 9 [Source:UniProtKB/TrEMBL;Acc:Q9SVB0]
AT2G33385	-2.68263	ARPC2B	Actin-related protein 2/3 complex subunit 2B [Source:UniProtKB/Swiss-Prot;Acc:F4IVU1]
AT1G75520	-2.20967	SRS5	Protein SHI RELATED SEQUENCE 5 [Source:UniProtKB/Swiss-Prot;Acc:Q9LQZ5]
AT5G49525	-2.4572	-	At5g49525 [Source:UniProtKB/TrEMBL;Acc:Q8L7F0]
AT5G62430	-2.16238	CDF1	Cyclic dof factor 1 [Source:UniProtKB/Swiss-Prot;Acc:Q8W1E3]
AT4G03030	-1.06605	OR23	F-box/kelch-repeat protein OR23 [Source:UniProtKB/Swiss-Prot;Acc:Q0V7S6]
AT5G47000	-3.01014	PER65	Peroxidase 65 [Source:UniProtKB/Swiss-Prot;Acc:Q9FJR1]
AT4G27560	-2.02956	UGT79B2	UDP-glycosyltransferase 79B2 [Source:UniProtKB/Swiss-Prot;Acc:Q9T080]
AT1G18810	-1.1924	PKS3	Protein PHYTOCHROME KINASE SUBSTRATE 3 [Source:UniProtKB/Swiss-Prot;Acc:Q8GXS8]
AT2G18950	-1.18535	HPT1	Homogentisate phytyltransferase 1, chloroplastic [Source:UniProtKB/Swiss-Prot;Acc:Q8VWJ1]
AT5G42250	-1.16851	-	Alcohol dehydrogenase-like 7 [Source:UniProtKB/Swiss-Prot;Acc:Q9FH04]
AT2G17770	-2.56287	ATBZIP27	basic region/leucine zipper motif 27 [Source:TAIR;Acc:AT2G17770]
AT1G64780	-1.21154	AMT1-2	Ammonium transporter 1 member 2 [Source:UniProtKB/Swiss-Prot;Acc:Q9ZPJ8]
AT5G01910	-1.14647	-	Myelin transcription factor [Source:UniProtKB/TrEMBL;Acc:Q1PE06]
AT2G43000	-1.58853	JUB1	Transcription factor JUNGBRUNNEN 1 [Source:UniProtKB/Swiss-Prot;Acc:Q9SK55]
AT1G60590	-3.37973	-	Pectin lyase-like superfamily protein [Source:UniProtKB/TrEMBL;Acc:O22699]
AT1G18990	-1.83297	MYOB5	Probable myosin-binding protein 5 [Source:UniProtKB/Swiss-Prot;Acc:Q9LMC8]
AT1G52827	-1.36143	CDT1	At1g52827 [Source:UniProtKB/TrEMBL;Acc:Q3ECR7]
AT4G37470	-1.36803	KAI2	KAI2 [Source:UniProtKB/TrEMBL;Acc:A0A178V1E5]
AT1G44160	-1.5813	-	HSP40/DnaJ peptide-binding protein [Source:UniProtKB/TrEMBL;Acc:Q0WRX5]
AT2G46270	-1.05113	GBF3	G-box-binding factor 3 [Source:UniProtKB/Swiss-Prot;Acc:P42776]
AT1G52855	-1.84397	-	At1g52855 [Source:UniProtKB/TrEMBL;Acc:Q8LC41]
AT1G46768	-1.28213	RAP2-1	Ethylene-responsive transcription factor RAP2-1 [Source:UniProtKB/Swiss-Prot;Acc:Q8LC30]
AT5G41590	-1.85665	-	Protein LURP-one-related 17 [Source:UniProtKB/Swiss-Prot;Acc:A0MFL4]
AT3G56730	-1.9091	-	Putative endonuclease or glycosyl hydrolase [Source:UniProtKB/TrEMBL;Acc:F4J0R7]
AT4G04750	-1.82304	-	Major facilitator superfamily protein [Source:TAIR;Acc:AT4G04750]
AT1G50190	-3.22403	-	Cysteine/Histidine-rich C1 domain family protein [Source:UniProtKB/TrEMBL;Acc:F4I4Z0]
AT5G65207	-1.50951	-	Uncharacterized protein At5g65207 [Source:UniProtKB/TrEMBL;Acc:Q8RXW8]
AT1G26730	-1.41903	PHO1-H7	Phosphate transporter PHO1 homolog 7 [Source:UniProtKB/Swiss-Prot;Acc:Q6R8G3]
AT4G27810	-1.74608	-	Putative uncharacterized protein [Source:UniProtKB/TrEMBL;Acc:Q5S4T5]
AT2G28860	-5.72171	CYP710A4	Cytochrome P450 710A4 [Source:UniProtKB/Swiss-Prot;Acc:Q9ZV28]
AT5G61340	-1.09518	-	Transmembrane protein [Source:UniProtKB/TrEMBL;Acc:Q9FLJ9]
AT4G03230	-1.03431	-	S-locus lectin protein kinase family protein [Source:TAIR;Acc:AT4G03230]
AT5G27350	-1.11872	SFP1	Sugar transporter ERD6-like 17 [Source:UniProtKB/Swiss-Prot;Acc:Q94CI7]
AT2G41190	-1.25561	AVT1A	Amino acid transporter AVT1A [Source:UniProtKB/Swiss-Prot;Acc:O80668]
AT3G06990	-1.17075	-	Cysteine/Histidine-rich C1 domain family protein [Source:UniProtKB/TrEMBL;Acc:Q9M900]
AT3G46490	-1.26698	-	2-oxoglutarate (2OG) and Fe(II)-dependent oxygenase superfamily protein [Source:UniProtKB/TrEMBL;Acc:F4J938]
AT2G41312	-1.5622	-	other RNA [Source:TAIR;Acc:AT2G41312]
AT1G07560	-1.58996	-	Probable LRR receptor-like serine/threonine-protein kinase At1g07560 [Source:UniProtKB/Swiss-Prot;Acc:C0LGD9]
AT3G22460	-1.61428	OASA2	O-acetylserine (thiol) lyase (OAS-TL) isoform A2 [Source:TAIR;Acc:AT3G22460]
AT5G51440	-1.33383	HSP23.5	23.5 kDa heat shock protein, mitochondrial [Source:UniProtKB/Swiss-Prot;Acc:Q9FGM9]
AT3G04110	-1.06895	GLR1.1	Glutamate receptor 1.1 [Source:UniProtKB/Swiss-Prot;Acc:Q9M8W7]
AT3G45430	-1.60538	LECRK15	Probable L-type lectin-domain containing receptor kinase I.5 [Source:UniProtKB/Swiss-Prot;Acc:Q9M1G4]
AT4G22980	-1.33687	-	Molybdenum cofactor sulfurase-like protein [Source:UniProtKB/TrEMBL;Acc:O82746]
AT1G51805	-1.79454	-	Leucine-rich repeat protein kinase family protein [Source:UniProtKB/TrEMBL;Acc:F4IB63]
AT5G02950	-1.36606	-	Tudor/PWWP/MBT superfamily protein [Source:UniProtKB/TrEMBL;Acc:Q9LYZ0]
AT1G50590	-1.5981	-	Pirin-like protein At1g50590 [Source:UniProtKB/Swiss-Prot;Acc:Q9LPS9]
AT3G01795	-1.50393	-
AT2G22330	-1.19433	CYP79B3	cytochrome P450, family 79, subfamily B, polypeptide 3 [Source:TAIR;Acc:AT2G22330]
AT2G34600	-1.2323	TIFY 5B	Protein TIFY 5B [Source:UniProtKB/Swiss-Prot;Acc:O64687]
AT1G73740	-1.08486	-	Putative UDP-N-acetylglucosamine--N-acetylmuramyl-(Pentapeptide)-pyrophosphoryl-undecaprenol N-acetylglucosamine transferase; 62395-63952 [Source:UniProtKB/TrEMBL;Acc:Q9C9T8]
AT5G44410	-1.12546	-	Berberine bridge enzyme-like 27 [Source:UniProtKB/Swiss-Prot;Acc:Q9FI25]
AT1G49390	-1.35765	-	2-oxoglutarate (2OG) and Fe(II)-dependent oxygenase superfamily protein [Source:UniProtKB/TrEMBL;Acc:Q9XIA5]
AT2G20670	-1.35121	-	Expressed protein [Source:UniProtKB/TrEMBL;Acc:Q9SIU5]
AT3G21260	-2.03626	GLTP3	Glycolipid transfer protein 3 [Source:UniProtKB/Swiss-Prot;Acc:Q9LU33]
AT5G05410	-1.46166	DREB2A	Dehydration-responsive element-binding protein 2A [Source:UniProtKB/Swiss-Prot;Acc:O82132]
novel.112	-1.27876	-	-
AT3G62730	-4.31804	-	AT3g62730/F26K9_160 [Source:UniProtKB/TrEMBL;Acc:Q9LZJ2]
AT1G26800	-1.31882	MPSR1	E3 ubiquitin-protein ligase MPSR1 [Source:UniProtKB/Swiss-Prot;Acc:Q9LQX2]
AT3G56260	-1.22074	-	At3g56260 [Source:UniProtKB/TrEMBL;Acc:Q6NLT4]
AT5G41570	-3.27204	WRKY24	Probable WRKY transcription factor 24 [Source:UniProtKB/Swiss-Prot;Acc:Q9FFS3]
AT3G03000	-1.20607	CML18	Probable calcium-binding protein CML18 [Source:UniProtKB/Swiss-Prot;Acc:Q9M8U1]
AT5G61270	-2.13631	BHLH72	Transcription factor PIF7 [Source:UniProtKB/Swiss-Prot;Acc:Q570R7]
AT5G55590	-3.75729	QRT1	Pectinesterase QRT1 [Source:UniProtKB/Swiss-Prot;Acc:Q9FM79]
AT5G25770	-1.05467	-	Alpha/beta-Hydrolases superfamily protein [Source:UniProtKB/TrEMBL;Acc:A8MQE3]
AT3G16800	-1.74984	-	Probable protein phosphatase 2C 41 [Source:UniProtKB/Swiss-Prot;Acc:Q9LRZ4]
AT5G20550	-1.30771	-	2-oxoglutarate (2OG) and Fe(II)-dependent oxygenase superfamily protein [Source:UniProtKB/TrEMBL;Acc:Q8LF12]
AT1G54540	-2.41793	-	Late embryogenesis abundant (LEA) hydroxyproline-rich glycoprotein family [Source:UniProtKB/TrEMBL;Acc:Q9SLI0]
AT1G15460	-2.01686	BOR4	BOR4 [Source:UniProtKB/TrEMBL;Acc:A0A178W6Z7]
AT4G32450	-1.1688	PCMP-H63	Pentatricopeptide repeat-containing protein At4g32450, mitochondrial [Source:UniProtKB/Swiss-Prot;Acc:Q9SUU7]
AT2G28305	-1.5131	LOG1	Cytokinin riboside 5'-monophosphate phosphoribohydrolase [Source:UniProtKB/TrEMBL;Acc:A0A178VS96]
AT4G33467	-2.0241	-	Putative uncharacterized protein [Source:UniProtKB/TrEMBL;Acc:Q570U1]
AT3G22620	-1.09657	-	Bifunctional inhibitor/lipid-transfer protein/seed storage 2S albumin superfamily protein [Source:UniProtKB/TrEMBL;Acc:Q9LJ85]
AT1G73965	-1.107	CLE13	CLAVATA3/ESR (CLE)-related protein 13 [Source:UniProtKB/Swiss-Prot;Acc:Q6NMF0]
AT4G05095	-3.46795	-	BEST Arabidopsis thaliana protein match is: RNA-directed DNA polymerase (reverse transcriptase)-related family protein (TAIR:AT4G04650.1); Ha. [Source:TAIR;Acc:AT4G05095]
AT2G06925	-1.00316	PLA2-ALPHA	PLA2-ALPHA [Source:UniProtKB/TrEMBL;Acc:A0A178VVH8]
AT3G44770	-2.04534	-	Transmembrane protein, putative (DUF626) [Source:UniProtKB/TrEMBL;Acc:F4J494]
AT5G18850	-1.18344	-	At5g18850 [Source:UniProtKB/TrEMBL;Acc:Q6NLF5]
AT5G64590	-3.23481	-	Emb [Source:UniProtKB/TrEMBL;Acc:Q9FLF9]
AT5G65925	-1.14495	-	At5g65925 [Source:UniProtKB/TrEMBL;Acc:Q6NLB7]
AT3G14810	-1.97227	MSL5	Mechanosensitive ion channel protein 5 [Source:UniProtKB/Swiss-Prot;Acc:Q9LH74]
AT5G20410	-1.0895	MGD2	Monogalactosyldiacylglycerol synthase 2, chloroplastic [Source:UniProtKB/Swiss-Prot;Acc:O82730]
AT2G15029	-1.7268	-	unknown protein; Ha. [Source:TAIR;Acc:AT2G15029]
AT3G26280	-3.35248	CYP71B4	Cytochrome P450, family 71, subfamily B, polypeptide 4 [Source:UniProtKB/TrEMBL;Acc:A0A1I9LMQ2]
AT5G64850	-1.7459	-	At5g64850 [Source:UniProtKB/TrEMBL;Acc:Q0WN19]
AT2G29670	-1.2575	-	At2g29670/T27A16.23 [Source:UniProtKB/TrEMBL;Acc:O82388]
AT2G42110	-1.31242	-	At2g42110 [Source:UniProtKB/TrEMBL;Acc:O23683]
AT1G10865	-1.04169	-	Cytochrome C oxidase assembly factor [Source:UniProtKB/TrEMBL;Acc:Q8GWM1]
AT3G28210	-1.332	SAP12	Zinc finger AN1 domain-containing stress-associated protein 12 [Source:UniProtKB/Swiss-Prot;Acc:Q67YE6]
AT1G51530	-3.10097	-	RNA-binding (RRM/RBD/RNP motifs) family protein [Source:UniProtKB/TrEMBL;Acc:F4I9K0]
AT3G48020	-1.44513	-	At3g48020 [Source:UniProtKB/TrEMBL;Acc:Q9SU65]
AT4G32800	-2.44295	ERF043	Ethylene-responsive transcription factor ERF043 [Source:UniProtKB/Swiss-Prot;Acc:Q9M080]
AT5G18860	-1.03413	-	AT5g18860/F17K4_110 [Source:UniProtKB/TrEMBL;Acc:Q8RY23]
AT2G47600	-1.26935	MHX	Magnesium/proton exchanger [Source:UniProtKB/Swiss-Prot;Acc:O22252]
AT2G22920	-1.27058	SCPL12	Serine carboxypeptidase-like 12 [Source:UniProtKB/Swiss-Prot;Acc:O81009]
AT4G37010	-1.26753	CEN2	Centrin 2 [Source:UniProtKB/TrEMBL;Acc:B6EUB9]
AT5G42200	-1.14971	ATL23	E3 ubiquitin-protein ligase ATL23 [Source:UniProtKB/Swiss-Prot;Acc:Q8L9W3]
AT5G25240	-1.40695	-	Stress induced protein [Source:UniProtKB/TrEMBL;Acc:Q8GYN8]
AT3G29250	-1.96886	SDR4	Short-chain dehydrogenase reductase 4 [Source:UniProtKB/Swiss-Prot;Acc:F4J2Z7]
AT4G03540	-1.98298	-	CASP-like protein [Source:UniProtKB/TrEMBL;Acc:A0A178V2N5]
AT2G39800	-1.15893	P5CSA	Delta-1-pyrroline-5-carboxylate synthase A [Source:UniProtKB/Swiss-Prot;Acc:P54887]
AT1G30760	-1.1359	-	FAD-binding Berberine family protein [Source:TAIR;Acc:AT1G30760]
AT4G15610	-1.39547	-	CASP-like protein 1D1 [Source:UniProtKB/Swiss-Prot;Acc:Q9FE29]
AT3G12040	-1.12649	MAG	DNA-3-methyladenine glycosylase [Source:UniProtKB/Swiss-Prot;Acc:Q39147]
AT3G30210	-2.17525	ATMYB121	MYB transcription factor [Source:UniProtKB/TrEMBL;Acc:Q9LRU5]
AT5G00970	-2.60763	-
AT5G57780	-1.1984	-	At5g57780 [Source:UniProtKB/TrEMBL;Acc:Q9FJN6]
AT5G19970	-1.57165	-	unknown protein; Ha. [Source:TAIR;Acc:AT5G19970]
AT1G25400	-1.19329	-	At1g25400 [Source:UniProtKB/TrEMBL;Acc:Q9C6L0]
AT5G63600	-1.18279	FLS5	Flavonol synthase 5 [Source:UniProtKB/TrEMBL;Acc:F4KAS3]
AT5G17460	-1.57719	-	Glutamyl-tRNA (Gln) amidotransferase subunit C [Source:UniProtKB/TrEMBL;Acc:Q949X1]
AT2G35700	-2.70906	ERF038	ERF38 [Source:UniProtKB/TrEMBL;Acc:A0A178VWJ3]
AT1G29440	-1.27345	SAUR63	Auxin-responsive protein SAUR63 [Source:UniProtKB/Swiss-Prot;Acc:F4I1H5]
AT4G23870	-1.16956	-	Uncharacterized protein At4g23870; T32A16.40 [Source:UniProtKB/TrEMBL;Acc:Q9T0A2]
AT5G57560	-1.56794	XTH22	Xyloglucan endotransglucosylase/hydrolase [Source:UniProtKB/TrEMBL;Acc:A0A178UQX4]
AT3G15050	-2.81008	IQD10	IQ-domain 10 [Source:UniProtKB/TrEMBL;Acc:Q9LKA0]
novel.43	-1.05461	-	-
AT1G27030	-1.22711	-	At1g27030/T7N9_9 [Source:UniProtKB/TrEMBL;Acc:Q9LFY3]
AT2G36295	-3.26122	-	At2g36295 [Source:UniProtKB/TrEMBL;Acc:Q570L6]
novel.1	-1.10482	-	-
AT3G18660	-1.60461	GUX1	UDP-glucuronate:xylan alpha-glucuronosyltransferase 1 [Source:UniProtKB/Swiss-Prot;Acc:Q9LSB1]
AT1G22690	-2.00813	GASA9	Gibberellin-regulated protein 9 [Source:UniProtKB/Swiss-Prot;Acc:Q8GWK5]
AT2G05185	-1.0212	-	At2g05185 [Source:UniProtKB/TrEMBL;Acc:Q3EC64]
AT1G05065	-1.17335	CLE20	CLAVATA3/ESR (CLE)-related protein 20 [Source:UniProtKB/Swiss-Prot;Acc:Q3EDI6]
AT3G06850	-1.22538	BCE2	Lipoamide acyltransferase component of branched-chain alpha-keto acid dehydrogenase complex, mitochondrial [Source:UniProtKB/Swiss-Prot;Acc:Q9M7Z1]
AT2G43050	-1.21254	PME16	Probable pectinesterase/pectinesterase inhibitor 16 [Source:UniProtKB/Swiss-Prot;Acc:Q9SKX2]
AT2G40460	-1.57262	NPF5.1	Protein NRT1/ PTR FAMILY 5.1 [Source:UniProtKB/Swiss-Prot;Acc:Q8VZR7]
AT5G09805	-2.29442	IDL3	Protein IDA-LIKE 3 [Source:UniProtKB/Swiss-Prot;Acc:Q6DUW7]
AT5G59780	-1.07558	MYB59	Transcription factor MYB59 [Source:UniProtKB/Swiss-Prot;Acc:Q4JL84]
AT3G56290	-1.96157	-	Potassium transporter [Source:UniProtKB/TrEMBL;Acc:Q9LYL4]
AT1G01480	-1.02519	ACS2	1-aminocyclopropane-1-carboxylate synthase 2 [Source:UniProtKB/Swiss-Prot;Acc:Q06402]
AT3G10340	-1.36087	PAL4	Phenylalanine ammonia-lyase 4 [Source:UniProtKB/Swiss-Prot;Acc:Q9SS45]
AT2G43010	-1.2544	PIF4	phytochrome interacting factor 4 [Source:TAIR;Acc:AT2G43010]
AT3G63360	-2.72289	-	Defensin-like protein 11 [Source:UniProtKB/Swiss-Prot;Acc:Q9M1V4]
AT5G28020	-1.03494	CYSD2	Bifunctional L-3-cyanoalanine synthase/cysteine synthase D2 [Source:UniProtKB/Swiss-Prot;Acc:Q9SXS7]
AT3G22415	-1.94226	-	At3g22415 [Source:UniProtKB/TrEMBL;Acc:Q3EB24]
AT3G11415	-3.09131	-
AT1G31320	-1.82144	LBD4	LOB domain-containing protein 4 [Source:UniProtKB/Swiss-Prot;Acc:Q9SHE9]
AT5G60840	-1.04288	-	Uncharacterized protein At5g60840/mae1_90 [Source:UniProtKB/TrEMBL;Acc:Q8GXK2]
AT5G15360	-1.45836	-	Transmembrane protein [Source:UniProtKB/TrEMBL;Acc:Q9LXE7]
AT2G39050	-1.12441	EULS3	Ricin B-like lectin EULS3 [Source:UniProtKB/Swiss-Prot;Acc:Q945P1]
AT2G29120	-2.24548	GLR2.7	Glutamate receptor 2.7 [Source:UniProtKB/Swiss-Prot;Acc:Q8LGN0]
AT3G21880	-5.97304	-	B-box type zinc finger protein with CCT domain-containing protein [Source:UniProtKB/TrEMBL;Acc:A0A1I9LPX4]
AT1G62975	-1.16611	BHLH125	Transcription factor bHLH125 [Source:UniProtKB/Swiss-Prot;Acc:Q9LQ08]
AT2G15970	-1.50912	COR413PM1	WCOR413-like protein [Source:UniProtKB/TrEMBL;Acc:A0A178VY40]
AT1G31335	-1.12368	-	At1g31335 [Source:UniProtKB/TrEMBL;Acc:Q8LG39]
AT3G47110	-1.17143	-	Putative receptor-like protein kinase At3g47110 [Source:UniProtKB/Swiss-Prot;Acc:Q9SD62]
AT2G38250	-1.24848	GT-3B	Trihelix transcription factor GT-3b [Source:UniProtKB/Swiss-Prot;Acc:O80450]
AT3G48940	-1.13685	-	Remorin family protein [Source:UniProtKB/TrEMBL;Acc:Q9SMT2]
AT3G60700	-2.87517	-	Uncharacterized protein T4C21_110 [Source:UniProtKB/TrEMBL;Acc:Q9LZZ3]
AT4G13130	-1.13316	-	Cysteine/Histidine-rich C1 domain family protein [Source:UniProtKB/TrEMBL;Acc:Q9SVR4]
AT3G13380	-1.24139	BRL3	Receptor-like protein kinase BRI1-like 3 [Source:UniProtKB/Swiss-Prot;Acc:Q9LJF3]
AT5G44568	-1.6741	-	Transmembrane protein [Source:UniProtKB/TrEMBL;Acc:Q570K8]
AT5G11650	-1.18324	-	Alpha/beta-Hydrolases superfamily protein [Source:UniProtKB/TrEMBL;Acc:Q9LYG5]
AT5G51720	-2.44392	NEET	NEET [Source:UniProtKB/TrEMBL;Acc:A0A178UGQ5]
AT3G52790	-1.09372	-	At3g52790 [Source:UniProtKB/TrEMBL;Acc:Q9LXI6]
AT4G12550	-5.48587	AIR1	Putative lipid-binding protein AIR1 [Source:UniProtKB/Swiss-Prot;Acc:Q9S7I2]
AT2G38600	-4.48793	-	HAD superfamily, subfamily IIIB acid phosphatase [Source:UniProtKB/TrEMBL;Acc:Q9ZVI2]
AT5G11110	-1.23911	SPS2	Glycosyltransferase (Fragment) [Source:UniProtKB/TrEMBL;Acc:W8QNB0]
AT3G27200	-1.3656	-	At3g27200 [Source:UniProtKB/TrEMBL;Acc:Q8VY59]
AT2G44940	-1.45832	ERF034	Ethylene-responsive transcription factor ERF034 [Source:UniProtKB/Swiss-Prot;Acc:Q8LBQ7]
AT3G61950	-1.56867	BHLH67	Transcription factor bHLH67 [Source:UniProtKB/Swiss-Prot;Acc:Q700E4]
AT4G28840	-1.15359	SPEAR3	Protein SPEAR3 [Source:UniProtKB/Swiss-Prot;Acc:Q6IDB0]
AT4G28140	-3.42785	ERF054	Ethylene-responsive transcription factor ERF054 [Source:UniProtKB/Swiss-Prot;Acc:Q9M0J3]
AT5G10965	-1.23701	-
AT1G23550	-1.51732	SRO2	Probable inactive poly [ADP-ribose] polymerase SRO2 [Source:UniProtKB/Swiss-Prot;Acc:Q9ZUD9]
AT5G67140	-1.45812	-	F-box protein At5g67140 [Source:UniProtKB/Swiss-Prot;Acc:Q9FH99]
AT1G08430	-1.6279	ALMT1	Aluminum-activated malate transporter 1 [Source:UniProtKB/Swiss-Prot;Acc:Q9SJE9]
AT3G15200	-1.41855	-	Putative pentatricopeptide repeat-containing protein At3g15200 [Source:UniProtKB/Swiss-Prot;Acc:Q9LIL5]
AT2G01430	-1.64972	ATHB-17	Homeobox-leucine zipper protein ATHB-17 [Source:UniProtKB/Swiss-Prot;Acc:Q8S9N6]
AT2G28110	-1.31361	IRX7	Glycosyltransferase (Fragment) [Source:UniProtKB/TrEMBL;Acc:W8Q712]
AT3G13276	-2.34999	-
AT1G50390	-1.47352	-	pfkB-like carbohydrate kinase family protein [Source:TAIR;Acc:AT1G50390]
AT1G79270	-1.23869	ECT8	Evolutionarily conserved C-terminal region 8 [Source:UniProtKB/TrEMBL;Acc:Q9FPE7]
AT1G66725	-2.40786	MIR163	MIR163; miRNA [Source:TAIR;Acc:AT1G66725]
AT1G54095	-1.62431	-	At1g54095 [Source:UniProtKB/TrEMBL;Acc:Q6NNH0]
novel.52	-3.30888	-	PF04776:Protein of unknown function (DUF626)
AT4G12170	-5.18279	-	Thioredoxin superfamily protein [Source:TAIR;Acc:AT4G12170]
AT4G01010	-1.1811	CNGC13	Putative cyclic nucleotide-gated ion channel 13 [Source:UniProtKB/Swiss-Prot;Acc:Q9LD40]
AT4G19420	-1.42495	-	Pectinacetylesterase family protein [Source:TAIR;Acc:AT4G19420]
AT3G21080	-2.89398	-	ABC transporter-like protein [Source:UniProtKB/TrEMBL;Acc:Q9LJC4]
AT4G16640	-1.45593	1MMP	Metalloendoproteinase 1-MMP [Source:UniProtKB/Swiss-Prot;Acc:O23507]
AT2G25590	-1.08697	-	Plant Tudor-like protein [Source:UniProtKB/TrEMBL;Acc:Q9SLA4]
AT5G66650	-1.12079	-	Calcium uniporter protein 3, mitochondrial [Source:UniProtKB/Swiss-Prot;Acc:Q9LVR5]
AT5G40210	-2.55762	-	WAT1-related protein At5g40210 [Source:UniProtKB/Swiss-Prot;Acc:Q945L4]
AT2G28315	-1.42804	UXT1	UDP-xylose transporter 1 [Source:UniProtKB/Swiss-Prot;Acc:F4IHS9]
AT1G15960	-1.70771	NRAMP6	Metal transporter Nramp6 [Source:UniProtKB/Swiss-Prot;Acc:Q9S9N8]
AT5G40020	-1.56852	-	At5g40020 [Source:UniProtKB/TrEMBL;Acc:Q9FLD4]
AT5G15190	-1.60342	-	At5g15190 [Source:UniProtKB/TrEMBL;Acc:Q8GW49]
AT5G17300	-1.4869	RVE1	Protein REVEILLE 1 [Source:UniProtKB/Swiss-Prot;Acc:F4KGY6]
AT4G02420	-2.8559	LECRK44	L-type lectin-domain containing receptor kinase IV.4 [Source:UniProtKB/Swiss-Prot;Acc:O81291]
AT1G69870	-1.75324	NPF2.13	Protein NRT1/ PTR FAMILY 2.13 [Source:UniProtKB/Swiss-Prot;Acc:Q8RX77]
AT3G11640	-1.8064	-	At3g11640 [Source:UniProtKB/TrEMBL;Acc:Q9SRN2]
AT3G09085	-1.11137	-	At3g09085 [Source:UniProtKB/TrEMBL;Acc:Q8LDK7]
AT1G76180	-1.13253	ERD14	Dehydrin ERD14 [Source:UniProtKB/Swiss-Prot;Acc:P42763]
AT1G52315	-1.65191	-	Regulator of Vps4 activity in the MVB pathway protein [Source:UniProtKB/TrEMBL;Acc:F4ICV8]
AT3G51860	-1.09359	CAX3	Vacuolar cation/proton exchanger [Source:UniProtKB/TrEMBL;Acc:A0A1I9LSS9]
AT2G47890	-1.05614	COL13	Zinc finger protein CONSTANS-LIKE 13 [Source:UniProtKB/Swiss-Prot;Acc:O82256]
AT3G49930	-1.22884	-	At3g49930 [Source:UniProtKB/TrEMBL;Acc:Q9SN24]
AT5G59820	-1.26878	ZAT12	Zinc finger protein ZAT12 [Source:UniProtKB/Swiss-Prot;Acc:Q42410]
AT1G28930	-3.05433	-	pre-tRNA [Source:TAIR;Acc:AT1G28930]
AT2G32190	-1.29904	-	Cysteine-rich/transmembrane domain A-like protein [Source:UniProtKB/TrEMBL;Acc:Q9SKY1]
AT3G10910	-1.17834	ATL72	RING-H2 finger protein ATL72 [Source:UniProtKB/Swiss-Prot;Acc:Q9SG96]
AT5G01380	-1.83499	GT-3A	Trihelix transcription factor GT-3a [Source:UniProtKB/Swiss-Prot;Acc:Q9SDW0]
AT1G49160	-1.00059	WNK7	Protein kinase superfamily protein [Source:TAIR;Acc:AT1G49160]
AT5G35525	-1.02596	PCR3	Protein PLANT CADMIUM RESISTANCE 3 [Source:UniProtKB/Swiss-Prot;Acc:P0CW97]
AT4G29800	-1.07376	PLP8	PATATIN-like protein 8 [Source:TAIR;Acc:AT4G29800]
AT4G15630	-1.26177	-	CASP-like protein 1E1 [Source:UniProtKB/Swiss-Prot;Acc:Q8L8Z1]
AT4G33330	-1.72593	PGSIP3	plant glycogenin-like starch initiation protein 3 [Source:TAIR;Acc:AT4G33330]
AT1G61340	-1.98077	-	F-box protein At1g61340 [Source:UniProtKB/Swiss-Prot;Acc:Q8GX77]
AT3G52526	-1.24849	-	Phosphoglucan phosphatase [Source:UniProtKB/TrEMBL;Acc:A0A1I9LS57]
AT4G33970	-1.45216	PEX4	Pollen-specific leucine-rich repeat extensin-like protein 4 [Source:UniProtKB/Swiss-Prot;Acc:O81765]
AT2G45210	-1.02122	SAUR36	Auxin-responsive protein SAUR36 [Source:UniProtKB/Swiss-Prot;Acc:O22150]
AT2G21320	-1.68728	BBX18	B-box zinc finger protein 18 [Source:UniProtKB/Swiss-Prot;Acc:Q9SJU5]
AT3G23020	-1.09769	-	Pentatricopeptide repeat-containing protein At3g23020 [Source:UniProtKB/Swiss-Prot;Acc:Q9LS88]
AT1G73210	-1.05706	-	At1g73210 [Source:UniProtKB/TrEMBL;Acc:Q9CAT5]
AT5G01870	-1.44264	LTP10	Non-specific lipid-transfer protein [Source:UniProtKB/TrEMBL;Acc:A0A178UD43]
AT3G50120	-1.18774	-	Transmembrane protein, putative (DUF247) [Source:UniProtKB/TrEMBL;Acc:Q9SN06]
AT4G25350	-1.00255	PHO1-H4	Phosphate transporter PHO1 homolog 4 [Source:UniProtKB/Swiss-Prot;Acc:Q6R8G6]
AT5G14070	-1.71826	GRXC8	Glutaredoxin-C8 [Source:UniProtKB/Swiss-Prot;Acc:Q8LF89]
AT5G47560	-1.12376	TDT	Tonoplast dicarboxylate transporter [Source:UniProtKB/Swiss-Prot;Acc:Q8LG88]
AT3G14140	-2.40317	-	2-oxoglutarate-dependent dioxygenase family protein [Source:UniProtKB/TrEMBL;Acc:F4JFR7]
AT2G01580	-3.80839	-	At2g01580 [Source:UniProtKB/TrEMBL;Acc:Q9ZVE8]
AT5G57260	-1.23108	CYP71B10	CYP71B10 [Source:UniProtKB/TrEMBL;Acc:A0A178UG51]
AT1G04223	-2.1011	-
AT5G08640	-2.11666	FLS1	Flavonol synthase/flavanone 3-hydroxylase [Source:UniProtKB/Swiss-Prot;Acc:Q96330]
AT1G68795	-1.56848	CLE12	CLAVATA3/ESR (CLE)-related protein 12 [Source:UniProtKB/Swiss-Prot;Acc:Q29PU4]
AT1G30860	-1.27944	-	At1g30860 [Source:UniProtKB/TrEMBL;Acc:Q6NQ80]
AT1G09350	-1.87946	GOLS3	Hexosyltransferase (Fragment) [Source:UniProtKB/TrEMBL;Acc:W8PVD7]
AT5G24820	-2.86738	-	Aspartyl protease family protein [Source:UniProtKB/TrEMBL;Acc:Q4PSE9]
AT5G25755	-1.22687	-
AT1G10417	-1.27504	-	Encodes protein with unknown function whose expression is repressed by inoculation with Agrobacterium tumerifaciens. [Source:TAIR;Acc:AT1G10417]
AT5G67620	-1.17213	-	At5g67620 [Source:UniProtKB/TrEMBL;Acc:Q9FJW1]
AT1G21810	-1.82411	FPP2	Filament-like plant protein 2 [Source:UniProtKB/Swiss-Prot;Acc:Q9SFF4]
AT2G15880	-1.47238	PEX3	Pollen-specific leucine-rich repeat extensin-like protein 3 [Source:UniProtKB/Swiss-Prot;Acc:Q9XIL9]
AT3G26180	-1.50402	CYP71B20	Cytochrome P450 71B20 [Source:UniProtKB/Swiss-Prot;Acc:Q9LTM3]
AT5G10210	-1.24542	-	At5g10210 [Source:UniProtKB/TrEMBL;Acc:Q9LX09]
AT3G28540	-1.85126	-	AAA-ATPase At3g28540 [Source:UniProtKB/Swiss-Prot;Acc:Q9LH82]
AT3G24518	-2.04555	-	other RNA [Source:TAIR;Acc:AT3G24518]
AT2G13550	-1.77674	-	unknown protein; Ha. [Source:TAIR;Acc:AT2G13550]
AT3G56470	-1.02574	-	F-box protein At3g56470 [Source:UniProtKB/Swiss-Prot;Acc:Q9LXZ3]
AT5G05320	-1.0871	MO3	Monooxygenase 3 [Source:UniProtKB/Swiss-Prot;Acc:Q9FLC2]
AT4G19370	-1.48843	-	Chitin synthase, putative (DUF1218) [Source:UniProtKB/TrEMBL;Acc:O65708]
AT4G19530	-1.76203	-	disease resistance protein (TIR-NBS-LRR class) family [Source:TAIR;Acc:AT4G19530]
AT2G40320	-1.09677	TBL33	TBL33 [Source:UniProtKB/TrEMBL;Acc:A0A178VXJ7]
AT1G70920	-1.79018	ATHB-X	Homeobox-leucine zipper protein ATHB-X [Source:UniProtKB/Swiss-Prot;Acc:Q8GXM7]
AT3G28150	-1.16641	AXY4L	Protein ALTERED XYLOGLUCAN 4-like [Source:UniProtKB/Swiss-Prot;Acc:Q9LRS2]
AT4G01350	-1.22864	-	Cysteine/Histidine-rich C1 domain family protein [Source:UniProtKB/TrEMBL;Acc:F4JI14]
AT2G17680	-2.09445	-	DUF241 domain protein, putative (DUF241) [Source:UniProtKB/TrEMBL;Acc:Q6DR26]
AT3G06080	-1.08059	TBL10	Protein trichome birefringence-like 10 [Source:UniProtKB/Swiss-Prot;Acc:Q9LDG2]
AT5G49330	-1.9293	MYB111	Transcription factor MYB111 [Source:UniProtKB/Swiss-Prot;Acc:Q9FJ07]
AT5G01200	-1.01092	-	Duplicated homeodomain-like superfamily protein [Source:UniProtKB/TrEMBL;Acc:Q9LFB6]
AT1G04147	-2.28773	-
AT3G03370	-1.13427	-	BEST Arabidopsis thaliana protein match is: DegP protease 7 (TAIR:AT3G03380.1); Ha. [Source:TAIR;Acc:AT3G03370]
AT1G50290	-1.48406	-	At1g50290/F14I3_12 [Source:UniProtKB/TrEMBL;Acc:Q944R3]
AT5G18780	-1.04017	-	FBD-associated F-box protein At5g18780 [Source:UniProtKB/Swiss-Prot;Acc:Q56YH2]
AT3G55990	-1.17944	ESK1	Protein ESKIMO 1 [Source:UniProtKB/Swiss-Prot;Acc:Q9LY46]
AT4G13260	-1.1631	YUC2	Indole-3-pyruvate monooxygenase YUCCA2 [Source:UniProtKB/Swiss-Prot;Acc:Q9SVQ1]
AT2G28250	-1.01882	NCRK	NCRK [Source:UniProtKB/TrEMBL;Acc:A0A178VW29]
AT3G25710	-1.30847	BHLH32	Transcription factor AIG1 [Source:UniProtKB/Swiss-Prot;Acc:Q9LS08]
AT3G27884	-1.26251	-	other RNA [Source:TAIR;Acc:AT3G27884]
AT3G26050	-1.54768	-	TPX2 (Targeting protein for Xklp2) protein family [Source:UniProtKB/TrEMBL;Acc:Q84JG6]
AT3G08065	-1.21401	-
AT3G14185	-1.82614	-	other RNA [Source:TAIR;Acc:AT3G14185]
AT1G71340	-1.11273	GDPD4	Glycerophosphodiester phosphodiesterase GDPD4 [Source:UniProtKB/Swiss-Prot;Acc:F4I8H8]
AT2G29710	-1.36538	UGT71D2	UDP-glycosyltransferase 71D2 [Source:UniProtKB/Swiss-Prot;Acc:O82385]
AT5G58500	-1.62726	LSH5	LSH5 [Source:UniProtKB/TrEMBL;Acc:A0A178U8N9]
AT1G78815	-2.13933	LSH7	Protein LIGHT-DEPENDENT SHORT HYPOCOTYLS 7 [Source:UniProtKB/Swiss-Prot;Acc:Q9ZVA0]
AT2G21200	-1.19105	-	At2g21200 [Source:UniProtKB/TrEMBL;Acc:Q9SKP3]
AT3G48180	-1.39529	-	At3g48180 [Source:UniProtKB/TrEMBL;Acc:Q9STS0]
AT5G35940	-1.95212	JAL41	Jacalin-related lectin 41 [Source:UniProtKB/Swiss-Prot;Acc:Q9FGC5]
AT4G31805	-1.56979	POLAR	Protein POLAR LOCALIZATION DURING ASYMMETRIC DIVISION AND REDISTRIBUTION [Source:UniProtKB/Swiss-Prot;Acc:Q6NQ99]
AT5G60860	-1.09771	RABA1F	Ras-related protein RABA1f [Source:UniProtKB/Swiss-Prot;Acc:Q9FJH0]
AT3G56790	-2.81508	-	RNA splicing factor-like protein [Source:UniProtKB/TrEMBL;Acc:Q9LES8]
AT2G28550	-1.08946	RAP2.7	Related to AP2.7 [Source:UniProtKB/TrEMBL;Acc:F4IIR3]
AT4G12000	-1.04313	-	SNARE associated Golgi protein family [Source:UniProtKB/TrEMBL;Acc:Q9SZ65]
AT1G49032	-1.35693	-	Putative uncharacterized protein [Source:UniProtKB/TrEMBL;Acc:Q8GX22]
AT2G40935	-1.01357	PCR10	Protein PLANT CADMIUM RESISTANCE 10 [Source:UniProtKB/Swiss-Prot;Acc:Q8S8T8]
AT5G57565	-1.13515	-	Protein kinase superfamily protein [Source:TAIR;Acc:AT5G57565]
novel.73	-2.56948	-	-
AT5G59660	-1.63611	-	Leucine-rich repeat protein kinase family protein [Source:TAIR;Acc:AT5G59660]
AT5G24530	-1.00134	DMR6	Protein DOWNY MILDEW RESISTANCE 6 [Source:UniProtKB/Swiss-Prot;Acc:Q9FLV0]
AT2G36770	-3.08345	UGT73C4	Glycosyltransferase (Fragment) [Source:UniProtKB/TrEMBL;Acc:W8QNU5]
AT1G54040	-5.46649	ESP	Epithiospecifier protein [Source:UniProtKB/Swiss-Prot;Acc:Q8RY71]
AT4G25390	-1.17074	-	Receptor-like serine/threonine-protein kinase At4g25390 [Source:UniProtKB/Swiss-Prot;Acc:Q9STJ8]
AT3G16670	-2.46464	-	AT3g16670/MGL6_12 [Source:UniProtKB/TrEMBL;Acc:Q9LUR6]
AT5G42090	-1.29728	-	Dbj [Source:UniProtKB/TrEMBL;Acc:Q9FHX6]
AT4G26530	-2.00024	FBA5	Fructose-bisphosphate aldolase [Source:UniProtKB/TrEMBL;Acc:A0A178V385]
AT4G29110	-1.0163	-	At4g29110 [Source:UniProtKB/TrEMBL;Acc:Q9SZE0]
AT5G58750	-1.03543	-	At5g58750 [Source:UniProtKB/TrEMBL;Acc:Q9LUY6]
AT5G03285	-1.11285	-	other RNA [Source:TAIR;Acc:AT5G03285]
AT5G24155	-4.1116	-	At5g24155 [Source:UniProtKB/TrEMBL;Acc:Q6ID26]
AT1G06717	-1.77898	-
AT2G19650	-1.91571	-	Cysteine/Histidine-rich C1 domain family protein [Source:UniProtKB/TrEMBL;Acc:Q9ZUM8]
AT1G29395	-1.73183	COR413IM1	Cold-regulated 413 inner membrane protein 1, chloroplastic [Source:UniProtKB/Swiss-Prot;Acc:Q94AL8]
AT2G34390	-2.00365	NIP2-1	Aquaporin NIP2-1 [Source:UniProtKB/Swiss-Prot;Acc:Q8W037]
AT1G76360	-1.18399	-	At1g76360 [Source:UniProtKB/TrEMBL;Acc:A4FVS9]
AT5G03170	-1.21418	FLA11	Fasciclin-like arabinogalactan protein 11 [Source:UniProtKB/Swiss-Prot;Acc:Q8LEJ6]
AT1G56010	-1.08583	NAC021	NAC domain-containing protein 21/22 [Source:UniProtKB/Swiss-Prot;Acc:Q84TE6]
AT5G59470	-1.06784	-	Mannose-P-dolichol utilization defect 1 protein homolog 1 [Source:UniProtKB/Swiss-Prot;Acc:Q9LTI3]
AT2G37090	-1.54872	IRX9	Glycosyltransferases (Fragment) [Source:UniProtKB/TrEMBL;Acc:W8QNT8]
AT2G02990	-1.09193	RNS1	Ribonuclease 1 [Source:UniProtKB/Swiss-Prot;Acc:P42813]

## Sheet: dcp2_acc_vs_wt_acc
gene_id	log2FoldChange	gene_name	gene_description
AT5G03495	6.54091	-	RNA-binding (RRM/RBD/RNP motifs) family protein [Source:UniProtKB/TrEMBL;Acc:Q67YA0]
AT1G63530	5.12561	-	BEST Arabidopsis thaliana protein match is: hydroxyproline-rich glycoprotein family protein (TAIR:AT1G63540.1); Ha. [Source:TAIR;Acc:AT1G63530]
AT5G64910	6.21473	-	unknown protein; BEST Arabidopsis thaliana protein match is: unknown protein (TAIR:AT5G10010.1); Ha. [Source:TAIR;Acc:AT5G64910]
AT5G24240	4.45947	PI4KG3	Phosphatidylinositol 4-kinase gamma 3 [Source:UniProtKB/Swiss-Prot;Acc:Q9FNF8]
AT5G09530	4.84991	PELPK1	PRP10 [Source:UniProtKB/TrEMBL;Acc:A0A178UP14]
AT5G45990	7.52072	-	crooked neck protein, putative / cell cycle protein, putative [Source:TAIR;Acc:AT5G45990]
AT1G72800	3.04199	-	RNA-binding (RRM/RBD/RNP motifs) family protein [Source:UniProtKB/TrEMBL;Acc:Q9CAJ2]
AT5G17020	1.54247	XPO1	XPO1A [Source:UniProtKB/TrEMBL;Acc:A0A178U9W2]
AT1G59660	3.37613	NUP98B	Nuclear pore complex protein NUP98B [Source:UniProtKB/Swiss-Prot;Acc:F4ID16]
AT5G60250	3.85376	-	RBR-type E3 ubiquitin transferase [Source:UniProtKB/TrEMBL;Acc:Q9LSS2]
AT1G69680	2.58968	-	At1g69680/T6C23_12 [Source:UniProtKB/TrEMBL;Acc:Q94C15]
AT2G37870	4.29407	-	Bifunctional inhibitor/lipid-transfer protein/seed storage 2S albumin superfamily protein [Source:UniProtKB/TrEMBL;Acc:Q9SHA0]
AT1G01620	1.13593	PIP1-3	TMP-B [Source:UniProtKB/TrEMBL;Acc:A0A178WIA6]
AT2G02760	1.27073	UBC2	UBC2 [Source:UniProtKB/TrEMBL;Acc:A0A178W0U6]
AT5G47590	3.15533	-	Heat shock protein HSP20/alpha crystallin family [Source:UniProtKB/TrEMBL;Acc:Q9FGJ8]
AT5G17650	2.13523	-	At5g17650 [Source:UniProtKB/TrEMBL;Acc:Q9LF59]
AT3G03470	1.77548	CYP89A9	Cytochrome P450 89A9 [Source:UniProtKB/Swiss-Prot;Acc:Q9SRQ1]
AT1G65150	2.97922	-	T23K8.6 [Source:UniProtKB/TrEMBL;Acc:Q9S9J5]
AT2G39310	1.63988	JAL22	Jacalin-related lectin 22 [Source:UniProtKB/Swiss-Prot;Acc:O80950]
AT1G69410	1.93953	ELF5A-3	Eukaryotic translation initiation factor 5A-3 [Source:UniProtKB/Swiss-Prot;Acc:Q9C505]
AT3G12580	1.45383	MED37C	Probable mediator of RNA polymerase II transcription subunit 37c [Source:UniProtKB/Swiss-Prot;Acc:Q9LHA8]
AT2G27150	1.37457	AAO3	Abscisic-aldehyde oxidase [Source:UniProtKB/Swiss-Prot;Acc:Q7G9P4]
AT4G32690	1.50619	GLB3	GLB3 [Source:UniProtKB/TrEMBL;Acc:A0A178V2G3]
AT2G46980	2.1424	ASY3	Meiosis-specific protein ASY3 [Source:UniProtKB/Swiss-Prot;Acc:Q0WR66]
AT1G80670	1.67359	RAE1	Protein RAE1 [Source:UniProtKB/Swiss-Prot;Acc:Q38942]
AT5G56600	2.13768	PRO5	Profilin-5 [Source:UniProtKB/Swiss-Prot;Acc:Q9FE63]
AT1G28760	2.34281	-	F1K23.6 [Source:UniProtKB/TrEMBL;Acc:Q9SHQ6]
AT2G43535	1.50161	ATTI4	Defensin-like protein 196 [Source:UniProtKB/Swiss-Prot;Acc:Q8RYE7]
AT4G11320	2.441	RDL5	Probable cysteine protease RDL5 [Source:UniProtKB/Swiss-Prot;Acc:Q9SUS9]
AT5G59320	3.83328	LTP3	Non-specific lipid-transfer protein 3 [Source:UniProtKB/Swiss-Prot;Acc:Q9LLR7]
novel.17	1.52605	-	PF03732:Retrotransposon gag protein
AT3G19240	1.3992	-	Dem protein [Source:UniProtKB/TrEMBL;Acc:Q9LJK5]
AT5G58980	2.48399	NCER3	Neutral ceramidase 3 [Source:UniProtKB/Swiss-Prot;Acc:F4KHQ8]
AT1G70850	1.31174	MLP34	MLP34 [Source:UniProtKB/TrEMBL;Acc:A0A384KEJ8]
AT5G55190	1.1003	RAN3	GTP-binding nuclear protein [Source:UniProtKB/TrEMBL;Acc:A0A178UD71]
AT3G57870	1.00409	SCE1	SCE1A [Source:UniProtKB/TrEMBL;Acc:A0A178V9H0]
AT5G20010	2.03888	RAN1	GTP-binding nuclear protein [Source:UniProtKB/TrEMBL;Acc:A0A178UC18]
AT5G59890	1.34167	ADF4	Actin-depolymerizing factor 4 [Source:UniProtKB/Swiss-Prot;Acc:Q9ZSK3]
AT3G03110	1.70946	XPO1B	Protein EXPORTIN 1B [Source:UniProtKB/Swiss-Prot;Acc:F4IZR5]
AT5G20020	1.3712	RAN2	GTP-binding nuclear protein [Source:UniProtKB/TrEMBL;Acc:A0A178UQ77]
AT2G18600	2.60355	RCE2	Probable NEDD8-conjugating enzyme Ubc12-like [Source:UniProtKB/Swiss-Prot;Acc:Q9ZU75]
AT1G78280	1.07708	-	F-box protein At1g78280 [Source:UniProtKB/Swiss-Prot;Acc:Q9M9E8]
AT1G68110	2.82973	-	Putative clathrin assembly protein At1g68110 [Source:UniProtKB/Swiss-Prot;Acc:Q9C9X5]
AT3G49780	1.5011	PSK3	Phytosulfokines 3 [Source:UniProtKB/Swiss-Prot;Acc:Q9M2Y0]
AT2G31200	1.43489	ADF6	Actin-depolymerizing factor 6 [Source:UniProtKB/Swiss-Prot;Acc:Q9ZSK2]
AT5G10180	1.79412	SULTR2;1	Sulfate transporter 2.1 [Source:UniProtKB/Swiss-Prot;Acc:O04722]
AT5G59220	1.92583	SAG113	Probable protein phosphatase 2C 78 [Source:UniProtKB/Swiss-Prot;Acc:Q9FIF5]
AT2G02820	1.19523	MYB88	Transcription factor MYB88 [Source:UniProtKB/Swiss-Prot;Acc:F4IRB4]
AT4G33550	1.22453	-	At4g33550 [Source:UniProtKB/TrEMBL;Acc:Q6NLG8]
AT5G13580	3.56726	ABCG6	ABC transporter G family member 6 [Source:UniProtKB/Swiss-Prot;Acc:Q9FNB5]
AT1G58235	1.32977	-	At1g58243/At1g58243 [Source:UniProtKB/TrEMBL;Acc:Q93ZI5]
AT3G61113	3.18953	URM1-2	Ubiquitin-related modifier 1 homolog 2 [Source:UniProtKB/Swiss-Prot;Acc:B3H7G2]
AT2G35635	1.36018	RUB2	UBQ7 [Source:UniProtKB/TrEMBL;Acc:A0A178VL95]
AT1G11175	1.24589	-	other RNA [Source:TAIR;Acc:AT1G11175]
AT2G48140	2.02342	EDA4	At2g48140/F11L15.4 [Source:UniProtKB/TrEMBL;Acc:Q94AX3]
AT5G03260	1.42688	LAC11	Laccase-11 [Source:UniProtKB/Swiss-Prot;Acc:Q8VZA1]
AT1G70890	1.96126	MLP43	MLP-like protein 43 [Source:UniProtKB/Swiss-Prot;Acc:Q9SSK5]
AT5G51890	1.17315	PER66	Peroxidase 66 [Source:UniProtKB/Swiss-Prot;Acc:Q9LT91]
AT2G39510	4.32061	-	WAT1-related protein At2g39510 [Source:UniProtKB/Swiss-Prot;Acc:O80638]
AT5G47450	1.67491	TIP2-3	Aquaporin TIP2-3 [Source:UniProtKB/Swiss-Prot;Acc:Q9FGL2]
AT4G33610	3.55588	-	At4g33610 [Source:UniProtKB/TrEMBL;Acc:O81878]
AT5G66052	1.92387	-	Transmembrane protein [Source:UniProtKB/TrEMBL;Acc:Q8GW83]
AT3G48390	2.00032	-	AT3g48390/T29H11_90 [Source:UniProtKB/TrEMBL;Acc:Q9STL9]
AT1G75340	1.04094	CG1	Zinc finger CCCH domain-containing protein 16 [Source:UniProtKB/Swiss-Prot;Acc:Q9FWS3]
AT1G27970	1.15561	NTF2B	Nuclear transport factor 2B [Source:UniProtKB/TrEMBL;Acc:A8MS55]
AT1G73330	1.20762	ATDR4	Dr4 protein [Source:UniProtKB/TrEMBL;Acc:Q39091]
AT2G34490	3.76318	CYP710A2	Cytochrome P450 710A2 [Source:UniProtKB/Swiss-Prot;Acc:O64698]
AT4G35350	1.10706	XCP1	Cysteine protease XCP1 [Source:UniProtKB/Swiss-Prot;Acc:O65493]
AT5G35926	1.91787	-	Protein with RNI-like/FBD-like domains [Source:TAIR;Acc:AT5G35926]
AT2G25150	1.54421	SCT	Spermidine coumaroyl-CoA acyltransferase [Source:UniProtKB/Swiss-Prot;Acc:Q8GYW8]
AT4G13290	3.03319	CYP71A19	Cytochrome P450 71A19 [Source:UniProtKB/Swiss-Prot;Acc:Q9T0K0]
AT3G21330	1.43492	BHLH87	Transcription factor bHLH87 [Source:UniProtKB/Swiss-Prot;Acc:Q8S3D2]
AT2G05440	1.46573	ATGRP9	Glycine-rich protein 9 [Source:UniProtKB/TrEMBL;Acc:Q9SL23]
AT5G53870	2.96001	ENODL1	At5g53870 [Source:UniProtKB/TrEMBL;Acc:Q9FN39]
AT1G47960	1.19038	C/VIF1	Cell wall / vacuolar inhibitor of fructosidase 1 [Source:UniProtKB/Swiss-Prot;Acc:F4HWQ8]
AT1G52340	1.22197	ABA2	Xanthoxin dehydrogenase [Source:UniProtKB/Swiss-Prot;Acc:Q9C826]
AT2G30270	1.19732	-	Protein LURP-one-related 7 [Source:UniProtKB/Swiss-Prot;Acc:Q8GWL2]
AT2G02990	1.12316	RNS1	Ribonuclease 1 [Source:UniProtKB/Swiss-Prot;Acc:P42813]
AT4G15920	1.51187	SWEET17	Nodulin MtN3 family protein [Source:TAIR;Acc:AT4G15920]
AT2G38080	1.00913	IRX12	Laccase-4 [Source:UniProtKB/Swiss-Prot;Acc:O80434]
AT3G21270	1.10237	DOF3.1	DOF2 [Source:UniProtKB/TrEMBL;Acc:A0A178VA07]
AT4G11211	1.02727	-	At4g11211 [Source:UniProtKB/TrEMBL;Acc:Q3EA55]
AT5G53190	1.86011	SWEET3	Bidirectional sugar transporter SWEET [Source:UniProtKB/TrEMBL;Acc:A0A178U9N2]
AT5G40370	1.20833	-	Glutaredoxin family protein [Source:UniProtKB/TrEMBL;Acc:B3H604]
AT4G09760	1.64949	-	Probable choline kinase 3 [Source:UniProtKB/Swiss-Prot;Acc:Q9SZ92]
AT4G10240	1.32922	BBX23	Bbx23 [Source:UniProtKB/TrEMBL;Acc:A0A178UTH9]
AT2G48130	1.28502	-	Bifunctional inhibitor/lipid-transfer protein/seed storage 2S albumin superfamily protein [Source:UniProtKB/TrEMBL;Acc:Q7EB72]
AT2G34790	1.1399	MEE23	Berberine bridge enzyme-like 15 [Source:UniProtKB/Swiss-Prot;Acc:O64743]
AT2G16700	1.00932	ADF5	ATADF5 [Source:UniProtKB/TrEMBL;Acc:A0A178VPY9]
AT4G16790	1.32594	-	AT4g16790/dl4420c [Source:UniProtKB/TrEMBL;Acc:Q9SUK6]
AT5G12420	2.28067	-	O-acyltransferase (WSD1-like) family protein [Source:UniProtKB/TrEMBL;Acc:Q94CK0]
AT1G21100	1.04236	IGMT1	Indole glucosinolate O-methyltransferase 1 [Source:UniProtKB/Swiss-Prot;Acc:Q9LPU5]
AT4G18280	1.01211	-	Glycine-rich cell wall protein-like protein [Source:UniProtKB/TrEMBL;Acc:F4JQT4]
AT1G76590	1.10978	-	At1g76590 [Source:UniProtKB/TrEMBL;Acc:Q2HIW3]
AT4G06195	1.49083	-
AT2G42680	1.0486	MBF1A	MBF1A [Source:UniProtKB/TrEMBL;Acc:A0A178VSD5]
AT1G55990	3.23728	-	Glycine-rich protein [Source:UniProtKB/TrEMBL;Acc:F4I3I2]
AT2G46610	1.41789	RS31A	Serine/arginine-rich splicing factor RS31A [Source:UniProtKB/Swiss-Prot;Acc:Q9ZPX8]
AT5G40020	1.68895	-	At5g40020 [Source:UniProtKB/TrEMBL;Acc:Q9FLD4]
AT5G55010	2.6922	-	Putative uncharacterized protein [Source:UniProtKB/TrEMBL;Acc:Q9FIA5]
AT3G11430	3.42427	GPAT5	Glycerol-3-phosphate acyltransferase 5 [Source:UniProtKB/Swiss-Prot;Acc:Q9CAY3]
AT2G20560	1.33116	-	At2g20560/T13C7.15 [Source:UniProtKB/TrEMBL;Acc:Q9SIL3]
AT2G47670	2.96262	PMEI6	Pectinesterase inhibitor 6 [Source:UniProtKB/Swiss-Prot;Acc:O22244]
AT5G09520	3.34679	PELPK2	Protein PELPK2 [Source:UniProtKB/Swiss-Prot;Acc:Q9LXB7]
AT1G23800	1.03495	ALDH2B7	Aldehyde dehydrogenase family 2 member B7, mitochondrial [Source:UniProtKB/Swiss-Prot;Acc:Q8S528]
AT1G20030	1.63845	-	Pathogenesis-related thaumatin superfamily protein [Source:UniProtKB/TrEMBL;Acc:Q9LNT0]
AT4G14020	1.29991	-	At4g14020 [Source:UniProtKB/TrEMBL;Acc:O23263]
AT5G52120	1.31559	PP2A14	F-box protein PP2-A14 [Source:UniProtKB/Swiss-Prot;Acc:Q9FJ80]
AT5G17460	1.11711	-	Glutamyl-tRNA (Gln) amidotransferase subunit C [Source:UniProtKB/TrEMBL;Acc:Q949X1]
AT5G55180	1.15094	-	O-Glycosyl hydrolases family 17 protein [Source:UniProtKB/TrEMBL;Acc:F4K3D8]
AT1G29395	1.9556	COR413IM1	Cold-regulated 413 inner membrane protein 1, chloroplastic [Source:UniProtKB/Swiss-Prot;Acc:Q94AL8]
AT3G24310	1.41489	MYB305	MYB305 [Source:UniProtKB/TrEMBL;Acc:A0A384L796]
AT1G20850	1.03897	XCP2	Cysteine protease XCP2 [Source:UniProtKB/Swiss-Prot;Acc:Q9LM66]
AT5G28510	2.13754	BGLU24	Beta-glucosidase 24 [Source:UniProtKB/Swiss-Prot;Acc:Q9LKR7]
AT4G38080	1.29169	-	At4g38080 [Source:UniProtKB/TrEMBL;Acc:Q9SZK8]
AT4G36610	2.86299	-	Alpha/beta-Hydrolases superfamily protein [Source:UniProtKB/TrEMBL;Acc:O23220]
AT4G19975	2.78875	-	Glycosyltransferase [Source:UniProtKB/TrEMBL;Acc:A0A1P8B5X7]
AT2G01520	2.06079	MLP328	MLP-like protein 328 [Source:UniProtKB/Swiss-Prot;Acc:Q9ZVF3]
AT5G60020	1.45904	LAC17	Laccase-17 [Source:UniProtKB/Swiss-Prot;Acc:Q9FJD5]
AT4G37220	1.89483	-	Cold-regulated 413 plasma membrane protein 4 [Source:UniProtKB/Swiss-Prot;Acc:O23164]
AT3G16920	1.22399	CTL2	Chitinase-like protein [Source:UniProtKB/TrEMBL;Acc:A0A1I9LSA0]
AT4G16000	1.23027	-	Uncharacterized protein At4g16000 [Source:UniProtKB/TrEMBL;Acc:Q0WWC4]
AT3G61160	1.16252	-	Protein kinase superfamily protein [Source:UniProtKB/TrEMBL;Acc:F4JE58]
AT2G29130	2.59915	LAC2	Laccase-2 [Source:UniProtKB/Swiss-Prot;Acc:O81081]
AT2G22510	2.74642	-	At2g22510 [Source:UniProtKB/TrEMBL;Acc:Q9SJY4]
AT4G37050	1.21557	PLP3	Patatin-like protein 3 [Source:UniProtKB/Swiss-Prot;Acc:O23181]
AT1G69890	1.01035	-	Actin cross-linking protein (DUF569) [Source:UniProtKB/TrEMBL;Acc:Q9CAS2]
AT2G16600	1.08914	CYP19-1	Peptidyl-prolyl cis-trans isomerase [Source:UniProtKB/TrEMBL;Acc:A0A178VVJ7]
AT1G60190	1.11704	PUB19	U-box domain-containing protein 19 [Source:UniProtKB/Swiss-Prot;Acc:O80742]
AT3G16670	2.73426	-	AT3g16670/MGL6_12 [Source:UniProtKB/TrEMBL;Acc:Q9LUR6]
AT1G49130	1.31328	-	B-box type zinc finger protein with CCT domain-containing protein [Source:UniProtKB/TrEMBL;Acc:F4I1N0]
AT4G24130	1.30064	-	T19F6.7 protein [Source:UniProtKB/TrEMBL;Acc:O22978]
AT3G27200	1.2408	-	At3g27200 [Source:UniProtKB/TrEMBL;Acc:Q8VY59]
AT3G60390	1.1305	HAT3	Homeobox-leucine zipper protein HAT3 [Source:UniProtKB/Swiss-Prot;Acc:P46602]
AT3G54820	1.2825	PIP2-5	Probable aquaporin PIP2-5 [Source:UniProtKB/Swiss-Prot;Acc:Q9SV31]
AT3G17250	1.02447	-	Probable protein phosphatase 2C 43 [Source:UniProtKB/Swiss-Prot;Acc:Q9LUU7]
AT3G25710	1.04931	BHLH32	Transcription factor AIG1 [Source:UniProtKB/Swiss-Prot;Acc:Q9LS08]
AT3G59930	1.33775	-	Defensin-like protein 206 [Source:UniProtKB/Swiss-Prot;Acc:Q94JR6]
AT1G05310	1.32773	PME8	Probable pectinesterase 8 [Source:UniProtKB/Swiss-Prot;Acc:O23038]
AT1G13130	2.57656	-	At1g13130 [Source:UniProtKB/TrEMBL;Acc:Q66GP7]
AT4G27480	1.03711	-	Core-2/I-branching beta-1,6-N-acetylglucosaminyltransferase family protein [Source:UniProtKB/TrEMBL;Acc:F4JIW2]
AT2G20880	1.8454	ERF053	Ethylene-responsive transcription factor ERF053 [Source:UniProtKB/Swiss-Prot;Acc:Q9SKT1]
AT4G18780	1.07111	CESA8	Cellulose synthase (Fragment) [Source:UniProtKB/TrEMBL;Acc:A0A068FHR7]
AT5G54165	1.55094	-	Avr9/Cf-9 rapidly elicited protein [Source:UniProtKB/TrEMBL;Acc:Q570N6]
AT1G02335	1.0626	GL22	Germin-like protein subfamily 2 member 2 [Source:UniProtKB/Swiss-Prot;Acc:Q9FZ27]
AT5G56320	1.04484	ATEXPA14	expansin A14 [Source:TAIR;Acc:AT5G56320]
AT2G03200	1.99145	-	At2g03200 [Source:UniProtKB/TrEMBL;Acc:Q84M99]
AT4G36450	1.08101	MPK14	Mitogen-activated protein kinase 14 [Source:UniProtKB/Swiss-Prot;Acc:O23236]
AT4G24180	1.28113	TLP1	THAUMATIN-LIKE PROTEIN 1 [Source:TAIR;Acc:AT4G24180]
AT5G63350	1.30835	-	Emb [Source:UniProtKB/TrEMBL;Acc:Q9FGW7]
AT1G64370	1.86024	-	Filaggrin-like protein [Source:UniProtKB/TrEMBL;Acc:Q9C7W1]
AT5G17420	1.11566	CESA7	MUR10 [Source:UniProtKB/TrEMBL;Acc:A0A384LP57]
AT1G73177	1.3206	APC13	Anaphase-promoting complex subunit 13 [Source:UniProtKB/Swiss-Prot;Acc:Q8L981]
AT1G28715	1.04458	-
AT5G50720	1.19568	HVA22E	HVA22-like protein [Source:UniProtKB/TrEMBL;Acc:Q0IGM2]
AT4G08160	1.04981	XYN3	Endo-1,4-beta-xylanase 3 [Source:UniProtKB/Swiss-Prot;Acc:F4JG10]
AT1G54790	1.44412	-	GDSL esterase/lipase At1g54790 [Source:UniProtKB/Swiss-Prot;Acc:Q3ECP6]
AT3G55840	1.40392	HSPRO1	Nematode resistance protein-like HSPRO1 [Source:UniProtKB/Swiss-Prot;Acc:Q9LY61]
AT5G26330	1.4596	-	At5g26330 [Source:UniProtKB/TrEMBL;Acc:O81500]
AT4G14245	2.30832	-	Structural constituent of ribosome protein [Source:UniProtKB/TrEMBL;Acc:A0A1P8B411]
AT2G37240	1.80914	-	Thioredoxin-like protein AAED1, chloroplastic [Source:UniProtKB/Swiss-Prot;Acc:Q9ZUU2]
AT4G28180	1.76113	-	At4g28180 [Source:UniProtKB/TrEMBL;Acc:Q9M0I9]
AT1G64380	1.02003	ERF061	Ethylene-responsive transcription factor ERF061 [Source:UniProtKB/Swiss-Prot;Acc:Q9C7W2]
AT2G18735	1.13438	-	other RNA [Source:TAIR;Acc:AT2G18735]
AT5G24080	2.47765	-	G-type lectin S-receptor-like serine/threonine-protein kinase At5g24080 [Source:UniProtKB/Swiss-Prot;Acc:Q9FLV4]
AT2G36590	2.66497	PROT3	Proline transporter 3 [Source:UniProtKB/Swiss-Prot;Acc:Q9SJP9]
AT5G66260	1.67912	-	Auxin-induced protein-like [Source:UniProtKB/TrEMBL;Acc:Q9FH62]
AT3G18660	1.31401	GUX1	UDP-glucuronate:xylan alpha-glucuronosyltransferase 1 [Source:UniProtKB/Swiss-Prot;Acc:Q9LSB1]
AT3G52748	1.01119	-	other RNA [Source:TAIR;Acc:AT3G52748]
AT1G61810	1.38443	BGLU45	Beta-glucosidase 45 [Source:UniProtKB/TrEMBL;Acc:F4HVG0]
AT5G41410	1.02518	BEL1	Homeobox protein BEL1 homolog [Source:UniProtKB/Swiss-Prot;Acc:Q38897]
AT1G13635	2.17019	-	DNA glycosylase superfamily protein [Source:UniProtKB/TrEMBL;Acc:F4HSJ2]
AT1G64940	1.28929	CYP89A6	Cytochrome P450, family 87, subfamily A, polypeptide 6 [Source:UniProtKB/TrEMBL;Acc:Q9XIQ2]
AT1G67900	1.15434	-	BTB/POZ domain-containing protein At1g67900 [Source:UniProtKB/Swiss-Prot;Acc:Q9C9V6]
AT5G38780	1.54914	-	Probable S-adenosylmethionine-dependent methyltransferase At5g38780 [Source:UniProtKB/Swiss-Prot;Acc:Q9FKR0]
AT4G25530	3.11608	HDG6	Homeodomain-containing transcription factor FWA [Source:UniProtKB/TrEMBL;Acc:B5BPE6]
AT1G64020	4.14852	-	Serine protease inhibitor (SERPIN) family protein [Source:UniProtKB/TrEMBL;Acc:Q4PSX8]
AT2G08735	3.51578	-
AT1G80660	2.3472	AHA9	ATPase 9, plasma membrane-type [Source:UniProtKB/Swiss-Prot;Acc:Q42556]
AT4G29930	1.89414	BHLH27	Transcription factor bHLH27 [Source:UniProtKB/Swiss-Prot;Acc:Q700E3]
AT5G07475	3.08137	-	At5g07475 [Source:UniProtKB/TrEMBL;Acc:Q7XA70]
AT4G11190	1.28929	DIR13	Dirigent protein 13 [Source:UniProtKB/Swiss-Prot;Acc:Q9T017]
AT4G04630	1.46007	-	Putative uncharacterized protein [Source:UniProtKB/TrEMBL;Acc:Q8LFI5]
AT3G25640	1.54692	-	Protein of unknown function, DUF617 [Source:TAIR;Acc:AT3G25640]
AT1G23130	2.2879	-	At1g23130/T26J12_10 [Source:UniProtKB/TrEMBL;Acc:O49304]
AT4G11330	1.0675	MPK5	Mitogen-activated protein kinase 5 [Source:UniProtKB/Swiss-Prot;Acc:Q39025]
AT5G15960	2.35692	KIN1	Stress-induced protein KIN1 [Source:UniProtKB/Swiss-Prot;Acc:P18612]
AT5G23190	2.32887	CYP86B1	Cytochrome P450 86B1 [Source:UniProtKB/Swiss-Prot;Acc:Q9FMY1]
AT3G54363	1.05213	-	unknown protein; Ha. [Source:TAIR;Acc:AT3G54363]
AT5G59310	6.42766	LTP4	Non-specific lipid-transfer protein 4 [Source:UniProtKB/Swiss-Prot;Acc:Q9LLR6]
AT3G12730	1.08559	PHL12	Myb family transcription factor PHL12 [Source:UniProtKB/Swiss-Prot;Acc:Q8VYI2]
AT5G49200	3.40338	ZFWD4	Zinc finger CCCH domain-containing protein 62 [Source:UniProtKB/Swiss-Prot;Acc:Q9FE91]
AT2G20340	1.27168	ELI5	Tyrosine decarboxylase 1 [Source:UniProtKB/Swiss-Prot;Acc:Q8RY79]
AT1G64010	3.0589	-	Serine protease inhibitor (SERPIN) family protein [Source:TAIR;Acc:AT1G64010]
AT4G15490	1.82967	UGT84A3	UDP-glycosyltransferase 84A3 [Source:UniProtKB/Swiss-Prot;Acc:O23401]
AT1G20160	1.28405	CRSP	CO(2)-response secreted protease [Source:UniProtKB/Swiss-Prot;Acc:Q9LNU1]
AT1G55940	3.60688	CYP708A1	cytochrome P450, family 708, subfamily A, polypeptide 1 [Source:TAIR;Acc:AT1G55940]
AT5G61520	1.02818	STP3	AT5G61520 protein [Source:UniProtKB/TrEMBL;Acc:B9DGV5]
AT4G21650	1.98994	SBT3.13	Subtilisin-like protease SBT3.13 [Source:UniProtKB/Swiss-Prot;Acc:Q8GUK4]
AT5G64510	1.16276	TIN1	Tunicamycin induced protein [Source:UniProtKB/TrEMBL;Acc:Q84JN2]
AT4G33467	1.34676	-	Putative uncharacterized protein [Source:UniProtKB/TrEMBL;Acc:Q570U1]
AT5G37300	1.14723	WSD1	O-acyltransferase (WSD1-like) family protein [Source:TAIR;Acc:AT5G37300]
AT4G35770	1.09566	STR15	SEN1 [Source:UniProtKB/TrEMBL;Acc:A0A178UYD5]
AT4G15370	1.85413	BARS1	Baruol synthase [Source:UniProtKB/Swiss-Prot;Acc:O23390]
AT4G40065	1.15362	-	other RNA [Source:TAIR;Acc:AT4G40065]
AT2G39250	1.1319	SNZ	AP2-like ethylene-responsive transcription factor SNZ [Source:UniProtKB/Swiss-Prot;Acc:Q6PV67]
AT2G45660	1.38711	SOC1	SOC1 [Source:UniProtKB/TrEMBL;Acc:A0A178VZL4]
AT3G53980	2.54496	-	At3g53980 [Source:UniProtKB/TrEMBL;Acc:Q9M329]
AT1G02620	1.64696	-	Ras-related small GTP-binding family protein [Source:UniProtKB/TrEMBL;Acc:Q3E6Q3]
AT5G14180	1.05652	LIP2	Triacylglycerol lipase 2 [Source:UniProtKB/Swiss-Prot;Acc:Q67ZU1]
AT3G46730	1.53587	RPP13L3	Putative disease resistance RPP13-like protein 3 [Source:UniProtKB/Swiss-Prot;Acc:Q9STE7]
AT2G41190	1.14403	AVT1A	Amino acid transporter AVT1A [Source:UniProtKB/Swiss-Prot;Acc:O80668]
AT2G16050	1.00918	-	Cysteine/Histidine-rich C1 domain family protein [Source:UniProtKB/TrEMBL;Acc:F4IJF7]
AT1G30170	6.45988	-	Uncharacterized protein T2H7.3 [Source:UniProtKB/TrEMBL;Acc:Q9C6Z8]
AT3G50220	1.58191	IRX15	Protein IRREGULAR XYLEM 15 [Source:UniProtKB/Swiss-Prot;Acc:Q9SNE5]
AT3G09520	1.46636	ATEXO70H4	Exocyst subunit Exo70 family protein [Source:UniProtKB/TrEMBL;Acc:Q9SF51]
AT3G23060	1.21952	-	Probable E3 ubiquitin protein ligase DRIPH [Source:UniProtKB/Swiss-Prot;Acc:Q9LS86]
AT1G15010	1.68372	-	Mediator of RNA polymerase II transcription subunit [Source:UniProtKB/TrEMBL;Acc:Q8LCU9]
AT5G25370	1.02227	PLDALPHA3	Phospholipase D alpha 3 [Source:UniProtKB/Swiss-Prot;Acc:P58766]
AT3G62950	1.00585	GRXC11	Glutaredoxin-C11 [Source:UniProtKB/Swiss-Prot;Acc:Q9LYC6]
AT2G40370	2.31298	LAC5	Laccase-5 [Source:UniProtKB/Swiss-Prot;Acc:Q9SIY8]
AT1G69400	1.26905	BUB3.3	Mitotic checkpoint protein BUB3.3 [Source:UniProtKB/Swiss-Prot;Acc:F4I241]
AT2G27402	1.16559	-	At2g27402 [Source:UniProtKB/TrEMBL;Acc:Q8GX30]
AT5G65730	1.90891	XTH6	Xyloglucan endotransglucosylase/hydrolase [Source:UniProtKB/TrEMBL;Acc:Q0WUU2]
AT2G37770	1.87339	AKR4C9	NADPH-dependent aldo-keto reductase, chloroplastic [Source:UniProtKB/Swiss-Prot;Acc:Q0PGJ6]
AT3G50770	1.22112	CML41	Probable calcium-binding protein CML41 [Source:UniProtKB/Swiss-Prot;Acc:Q8L3R2]
AT5G03285	1.08045	-	other RNA [Source:TAIR;Acc:AT5G03285]
AT5G60720	1.1611	-	Protein of unknown function, DUF547 [Source:TAIR;Acc:AT5G60720]
AT2G37090	1.25301	IRX9	Glycosyltransferases (Fragment) [Source:UniProtKB/TrEMBL;Acc:W8QNT8]
AT1G09240	2.3199	NAS3	Nicotianamine synthase 3 [Source:UniProtKB/Swiss-Prot;Acc:O80483]
AT5G28520	6.18643	JAL40	Jacalin-related lectin 40 [Source:UniProtKB/Swiss-Prot;Acc:Q9LKR6]
AT4G15990	1.0094	-	Uncharacterized protein AT4g15990 [Source:UniProtKB/TrEMBL;Acc:O23448]
AT2G37180	1.03811	PIP2-3	Aquaporin PIP2-3 [Source:UniProtKB/Swiss-Prot;Acc:P30302]
AT4G13280	3.07634	TPS12	(Z)-gamma-bisabolene synthase 1 [Source:UniProtKB/Swiss-Prot;Acc:Q9T0J9]
AT5G11610	1.50754	-	Exostosin family protein [Source:UniProtKB/TrEMBL;Acc:Q9LYD1]
AT5G57670	1.04407	-	Probable receptor-like serine/threonine-protein kinase At5g57670 [Source:UniProtKB/Swiss-Prot;Acc:Q5XF57]
AT5G39520	1.77837	-	Uncharacterized protein At5g39520 [Source:UniProtKB/TrEMBL;Acc:Q0WW43]
AT1G76740	1.28649	-	Uncharacterized protein F28O16.11 [Source:UniProtKB/TrEMBL;Acc:Q9SRD9]
AT5G03615	2.29565	-
AT1G49870	1.07357	-	Myosin-2 heavy chain-like protein [Source:UniProtKB/TrEMBL;Acc:Q9C6C7]
AT2G47870	2.82177	GRXC12	Putative glutaredoxin-C12 [Source:UniProtKB/Swiss-Prot;Acc:O82254]
AT5G60230	1.05638	SEN2	Splicing endonuclease 2 [Source:UniProtKB/TrEMBL;Acc:F4JYW0]
AT5G42200	1.05571	ATL23	E3 ubiquitin-protein ligase ATL23 [Source:UniProtKB/Swiss-Prot;Acc:Q8L9W3]
AT4G08555	1.00352	-	At4g08555 [Source:UniProtKB/TrEMBL;Acc:Q8GWL6]
AT4G27140	2.32391	AT2S1	2S seed storage protein 1 [Source:UniProtKB/Swiss-Prot;Acc:P15457]
AT3G28770	1.49423	-	Transmembrane protein, putative (DUF1216) [Source:UniProtKB/TrEMBL;Acc:Q9LH98]
AT5G47330	1.28101	-	Alpha/beta-Hydrolases superfamily protein [Source:UniProtKB/TrEMBL;Acc:Q9LVS6]
AT5G16490	1.18382	RIC4	CRIB domain-containing protein RIC4 [Source:UniProtKB/Swiss-Prot;Acc:Q9FFD5]
AT1G15175	1.22062	-	other RNA [Source:TAIR;Acc:AT1G15175]
AT3G58350	1.15728	RTM3	Protein RESTRICTED TEV MOVEMENT 3 [Source:UniProtKB/Swiss-Prot;Acc:D5K228]
AT5G55250	1.12176	IAMT1	Indole-3-acetate O-methyltransferase 1 [Source:UniProtKB/Swiss-Prot;Acc:Q9FLN8]
AT3G05640	1.33862	-	Probable protein phosphatase 2C 34 [Source:UniProtKB/Swiss-Prot;Acc:Q9M9W9]
AT5G37478	2.47785	-	TPX2 (Targeting protein for Xklp2) protein family [Source:UniProtKB/TrEMBL;Acc:F4K773]
AT4G21500	1.0525	-	At4g21500 [Source:UniProtKB/TrEMBL;Acc:O65415]
AT4G13310	1.02871	CYP71A20	Cytochrome P450 71A20 [Source:UniProtKB/Swiss-Prot;Acc:Q9T0K2]
AT4G33810	1.19523	XYN5	Glycosyl hydrolase superfamily protein [Source:TAIR;Acc:AT4G33810]
AT5G33355	2.06153	-	Defensin-like protein 207 [Source:UniProtKB/Swiss-Prot;Acc:Q3E8R5]
AT4G39810	1.72565	NEN4	Protein NEN4 [Source:UniProtKB/Swiss-Prot;Acc:F4JJ23]
AT4G24430	1.33778	-	LG27/30-like gene [Source:UniProtKB/TrEMBL;Acc:Q9STV1]
AT1G07483	1.95484	-
AT3G50970	1.04672	XERO2	Dehydrin Xero 2 [Source:UniProtKB/Swiss-Prot;Acc:P42758]
AT4G19570	3.04867	-	Chaperone DnaJ-domain superfamily protein [Source:UniProtKB/TrEMBL;Acc:Q84TH2]
AT5G47000	1.9508	PER65	Peroxidase 65 [Source:UniProtKB/Swiss-Prot;Acc:Q9FJR1]
AT5G01190	1.41246	LAC10	Laccase-10 [Source:UniProtKB/Swiss-Prot;Acc:Q6ID18]
AT4G34320	1.26359	-	UPF0496 protein At4g34320 [Source:UniProtKB/Swiss-Prot;Acc:Q9SYZ7]
AT2G28315	1.0046	UXT1	UDP-xylose transporter 1 [Source:UniProtKB/Swiss-Prot;Acc:F4IHS9]
AT4G20240	1.1099	CYP71A27	cytochrome P450, family 71, subfamily A, polypeptide 27 [Source:TAIR;Acc:AT4G20240]
AT5G17450	1.25815	HIPP21	Heavy metal-associated isoprenylated plant protein 21 [Source:UniProtKB/Swiss-Prot;Acc:Q9LF57]
AT2G46760	1.42189	GULLO6	Probable L-gulonolactone oxidase 6 [Source:UniProtKB/Swiss-Prot;Acc:O81032]
AT2G42110	1.17358	-	At2g42110 [Source:UniProtKB/TrEMBL;Acc:O23683]
AT2G27035	1.3627	ENODL20	Early nodulin-like protein 20 [Source:UniProtKB/TrEMBL;Acc:F4IVN9]
AT3G48300	2.07566	CYP71A23	Cytochrome P450, family 71, subfamily A, polypeptide 23 [Source:UniProtKB/TrEMBL;Acc:A0A1I9LLC1]
AT2G02240	1.55981	MEE66	F-box protein At2g02240 [Source:UniProtKB/Swiss-Prot;Acc:Q3E6P4]
AT2G19800	1.03142	MIOX2	At2g19800 [Source:UniProtKB/TrEMBL;Acc:B4F7Q2]
AT3G61060	1.08388	AtPP2-A13	Phloem protein 2-A13 [Source:UniProtKB/TrEMBL;Acc:F4JD33]
AT2G36780	1.11819	UGT73C3	UDP-glycosyltransferase 73C3 [Source:UniProtKB/Swiss-Prot;Acc:Q9ZQ96]
AT4G11020	1.2554	-	Uncharacterized protein AT4g11020 [Source:UniProtKB/TrEMBL;Acc:Q9SN53]
AT5G35110	2.25292	-	Gb [Source:UniProtKB/TrEMBL;Acc:Q9FYR1]
AT3G04330	2.49065	-	Kunitz family trypsin and protease inhibitor protein [Source:UniProtKB/TrEMBL;Acc:Q9M8Y9]
AT1G63295	1.17227	-	Remorin family protein [Source:TAIR;Acc:AT1G63295]
AT1G15040	1.0383	GAT1_2.1	Putative glutamine amidotransferase GAT1_2.1 [Source:UniProtKB/Swiss-Prot;Acc:Q8H0Z4]
AT3G44550	2.02822	FAR5	Probable fatty acyl-CoA reductase 5 [Source:UniProtKB/Swiss-Prot;Acc:Q0WRB0]
AT1G18280	1.1183	-	At1g18280 [Source:UniProtKB/TrEMBL;Acc:Q9LE56]
AT1G31335	1.02722	-	At1g31335 [Source:UniProtKB/TrEMBL;Acc:Q8LG39]
AT4G18900	3.10728	-	Transducin/WD40 repeat-like superfamily protein [Source:UniProtKB/TrEMBL;Acc:F4JSB9]
AT3G15620	1.09108	UVR3	(6-4)DNA photolyase [Source:UniProtKB/Swiss-Prot;Acc:O48652]
AT1G52690	3.3501	LEA7	Late embryogenesis abundant protein 7 [Source:UniProtKB/Swiss-Prot;Acc:Q96270]
AT5G08250	2.98837	-	Cytochrome P450 superfamily protein [Source:UniProtKB/TrEMBL;Acc:Q9LEY2]
AT3G23635	1.80583	RTFL13	ROTUNDIFOLIA like 13 [Source:UniProtKB/TrEMBL;Acc:A8MRE9]
AT1G56600	1.77793	GOLS2	Galactinol synthase 2 [Source:UniProtKB/Swiss-Prot;Acc:Q9FXB2]
AT2G18210	1.24413	-	At2g18210 [Source:UniProtKB/TrEMBL;Acc:Q9ZPV4]
AT3G62160	1.00225	-	At3g62160 [Source:UniProtKB/TrEMBL;Acc:Q9M1Q8]
AT2G14095	1.07795	-	Expressed protein [Source:UniProtKB/TrEMBL;Acc:Q8S8A5]
AT3G59010	1.45282	PME35	Pectinesterase [Source:UniProtKB/TrEMBL;Acc:A0A178V613]
AT1G66690	1.66127	-	Paraxanthine methyltransferase 2 [Source:UniProtKB/Swiss-Prot;Acc:Q9C9M2]
AT3G50570	1.15796	-	Hydroxyproline-rich glycoprotein family protein [Source:UniProtKB/TrEMBL;Acc:A0A1I9LTN0]
AT1G75550	1.14832	-	glycine-rich protein [Source:TAIR;Acc:AT1G75550]
AT4G36230	1.07613	-	Putative glycine-rich cell wall protein [Source:UniProtKB/TrEMBL;Acc:O65514]
AT2G38400	1.04306	AGT3	Alanine:glyoxylate aminotransferase 3 [Source:UniProtKB/TrEMBL;Acc:F4ISY3]
AT5G09430	1.44257	-	Alpha/beta-Hydrolases superfamily protein [Source:UniProtKB/TrEMBL;Acc:Q4PSG2]
AT1G63540	3.24458	-	F2K11.10 [Source:UniProtKB/TrEMBL;Acc:Q9SH38]
AT1G02390	1.21375	GPAT2	Probable glycerol-3-phosphate acyltransferase 2 [Source:UniProtKB/Swiss-Prot;Acc:Q9FZ22]
AT4G23493	1.06851	-	Putative uncharacterized protein [Source:UniProtKB/TrEMBL;Acc:Q8LC94]
AT4G32950	1.3925	-	Probable protein phosphatase 2C 61 [Source:UniProtKB/Swiss-Prot;Acc:O82637]
AT5G10230	1.93868	ANNAT7	Annexin D7 [Source:UniProtKB/Swiss-Prot;Acc:Q9LX07]
AT4G37700	1.29986	-	At4g37700 [Source:UniProtKB/TrEMBL;Acc:Q9SZG2]
AT3G23480	1.59778	-	Cyclopropane-fatty-acyl-phospholipid synthase [Source:UniProtKB/TrEMBL;Acc:F4J434]
AT2G13810	2.73515	ALD1	EDTS5 [Source:UniProtKB/TrEMBL;Acc:A0A178VQ02]
AT4G26880	1.62044	-	Stigma-specific STIG1-like protein 1 [Source:UniProtKB/Swiss-Prot;Acc:Q9SZ28]
AT1G24260	2.55744	45903	At1g24260 [Source:UniProtKB/TrEMBL;Acc:B4F7R9]
AT1G10480	1.22332	ZFP5	Zinc finger protein 5 [Source:UniProtKB/Swiss-Prot;Acc:Q39264]
AT2G34655	1.46429	-	At2g34655 [Source:UniProtKB/TrEMBL;Acc:Q94BZ4]
AT1G75530	2.22251	-	Forkhead-associated (FHA) domain-containing protein [Source:UniProtKB/TrEMBL;Acc:F4HZ48]
AT2G16586	1.89719	-	Transmembrane protein [Source:UniProtKB/TrEMBL;Acc:Q8GXM1]
AT5G24150	2.28495	SQE5	Squalene epoxidase 5 [Source:UniProtKB/Swiss-Prot;Acc:O65404]
AT1G70440	2.03043	SRO3	Probable inactive poly [ADP-ribose] polymerase SRO3 [Source:UniProtKB/Swiss-Prot;Acc:O64592]
AT5G45970	2.00943	ARAC2	ROP7 [Source:UniProtKB/TrEMBL;Acc:A0A178UDV3]
AT5G09480	2.1455	-	At5g09480 [Source:UniProtKB/TrEMBL;Acc:Q9FY67]
AT5G42580	1.10101	CYP705A12	Cytochrome P450 705A12 [Source:UniProtKB/Swiss-Prot;Acc:Q9FH67]
AT5G58860	1.39125	CYP86A1	Cytochrome P450 86A1 [Source:UniProtKB/Swiss-Prot;Acc:P48422]
AT3G28750	1.50736	-	Uncharacterized protein At3g28750/T19N8_4 [Source:UniProtKB/TrEMBL;Acc:Q9LHA0]
AT3G50400	2.03186	-	GDSL esterase/lipase At3g50400 [Source:UniProtKB/Swiss-Prot;Acc:Q9M2R9]
AT1G69325	1.31822	-	Remorin family protein [Source:UniProtKB/TrEMBL;Acc:F4I0M0]
AT3G05770	1.61612	-	F10A16.6 protein [Source:UniProtKB/TrEMBL;Acc:Q9M9L9]
AT3G47250	1.19038	-	Transmembrane protein, putative (DUF247) [Source:UniProtKB/TrEMBL;Acc:Q9SD48]
AT5G14070	1.36326	GRXC8	Glutaredoxin-C8 [Source:UniProtKB/Swiss-Prot;Acc:Q8LF89]
AT3G18485	1.45647	ILR2	IAA-leucine resistant 2 [Source:UniProtKB/Swiss-Prot;Acc:F4J8R4]
AT3G01940	1.1039	-	F1C9.28 protein [Source:UniProtKB/TrEMBL;Acc:Q9S7L7]
AT1G74460	1.26424	-	GDSL esterase/lipase At1g74460 [Source:UniProtKB/Swiss-Prot;Acc:Q9CA68]
AT3G63050	1.3373	-	unknown protein; BEST Arabidopsis thaliana protein match is: unknown protein (TAIR:AT2G48075.1); Ha. [Source:TAIR;Acc:AT3G63050]
AT2G37740	1.16796	ZFP10	Zinc finger protein 10 [Source:UniProtKB/Swiss-Prot;Acc:O80942]
AT4G39000	2.70479	AtGH9B17	Endoglucanase 23 [Source:UniProtKB/Swiss-Prot;Acc:Q8GY58]
AT3G51230	1.09151	-	Chalcone-flavanone isomerase family protein [Source:UniProtKB/TrEMBL;Acc:Q6DYC8]
AT3G58550	2.35133	-	At3g58550 [Source:UniProtKB/TrEMBL;Acc:Q9M2G1]
AT1G68180	1.99922	-	RING/U-box superfamily protein [Source:TAIR;Acc:AT1G68180]
AT4G26730	2.79056	-	S-adenosyl-L-methionine-dependent methyltransferases superfamily protein [Source:UniProtKB/TrEMBL;Acc:Q9SZ14]
AT4G28110	2.20445	AtMYB41	MYB41 [Source:UniProtKB/TrEMBL;Acc:A0A178V452]
AT2G13550	1.3238	-	unknown protein; Ha. [Source:TAIR;Acc:AT2G13550]
AT1G10800	1.85408	-	F20B24.22 [Source:UniProtKB/TrEMBL;Acc:Q9SGX2]
AT2G25200	1.03342	-	At2g25200 [Source:UniProtKB/TrEMBL;Acc:Q9SIS2]
AT1G68350	1.15124	-	At1g68350 [Source:UniProtKB/TrEMBL;Acc:Q9C9H0]
AT1G15460	1.61466	BOR4	BOR4 [Source:UniProtKB/TrEMBL;Acc:A0A178W6Z7]
novel.91	1.0844	-	-
AT2G44000	1.22673	-	Late embryogenesis abundant (LEA) hydroxyproline-rich glycoprotein family [Source:UniProtKB/TrEMBL;Acc:O80570]
AT3G03240	1.43834	-	Alpha/beta-Hydrolases superfamily protein [Source:UniProtKB/TrEMBL;Acc:Q501F6]
AT4G28780	1.26012	-	GDSL esterase/lipase At4g28780 [Source:UniProtKB/Swiss-Prot;Acc:Q9SVU5]
AT5G60610	1.04702	-	FBD-associated F-box protein At5g60610 [Source:UniProtKB/Swiss-Prot;Acc:Q9FF58]
AT1G67110	1.12689	CYP735A2	Cytokinin hydroxylase [Source:UniProtKB/Swiss-Prot;Acc:Q9ZW95]
AT4G31805	1.19234	POLAR	Protein POLAR LOCALIZATION DURING ASYMMETRIC DIVISION AND REDISTRIBUTION [Source:UniProtKB/Swiss-Prot;Acc:Q6NQ99]
AT4G28500	1.20661	NAC073	NAC domain-containing protein 73 [Source:UniProtKB/Swiss-Prot;Acc:O49459]
AT1G35250	1.00695	ALT2	Acyl-acyl carrier protein thioesterase ATL2, chloroplastic [Source:UniProtKB/Swiss-Prot;Acc:Q9C7I8]
AT1G68725	1.08852	AGP19	Lysine-rich arabinogalactan protein 19 [Source:UniProtKB/Swiss-Prot;Acc:Q9S740]
AT1G60360	1.18191	-	RING/U-box superfamily protein [Source:UniProtKB/TrEMBL;Acc:O80757]
AT4G29770	2.08977	-	Target of trans acting-siR480/255. [Source:TAIR;Acc:AT4G29770]
novel.141	1.29588	-	PF14244:gag-polypeptide of LTR copia-type|PF13976:GAG-pre-integrase domain
AT1G34580	1.48257	STP5	Sugar transport protein 5 [Source:UniProtKB/Swiss-Prot;Acc:Q93Y91]
AT4G16270	1.336	PER40	Peroxidase 40 [Source:UniProtKB/Swiss-Prot;Acc:O23474]
AT5G61280	1.18528	-	Gb [Source:UniProtKB/TrEMBL;Acc:Q9FLK5]
AT1G68850	2.48041	PER11	Peroxidase 11 [Source:UniProtKB/Swiss-Prot;Acc:Q96519]
AT3G27730	1.08919	RCK	DNA helicase ROCK-N-ROLLERS [Source:UniProtKB/TrEMBL;Acc:A0A1I9LN50]
AT3G15570	1.0192	-	Non-phototropic hypocotyl-like protein [Source:UniProtKB/TrEMBL;Acc:Q9LRP8]
AT3G06360	1.37095	AGP27	Classical arabinogalactan protein 27 [Source:UniProtKB/Swiss-Prot;Acc:Q9SQT9]
AT2G44910	1.12741	ATHB-4	Uncharacterized protein At2g44910 (Fragment) [Source:UniProtKB/TrEMBL;Acc:C0SV86]
AT3G01600	1.16042	anac044	NAC domain containing protein 44 [Source:UniProtKB/TrEMBL;Acc:F4J4R5]
AT5G13900	1.40529	VAS	Lipid transfer-like protein VAS [Source:UniProtKB/Swiss-Prot;Acc:Q9FFY3]
AT3G57160	1.05093	-	Cysteine-rich TM module stress tolerance protein [Source:UniProtKB/TrEMBL;Acc:A0A1I9LN23]
AT2G22630	1.34436	AGL17	AGL17 [Source:UniProtKB/TrEMBL;Acc:A0A384L577]
AT2G21610	1.20054	PE11	PE11 [Source:UniProtKB/TrEMBL;Acc:A0A178W118]
AT3G22415	1.5054	-	At3g22415 [Source:UniProtKB/TrEMBL;Acc:Q3EB24]
AT5G60260	1.74312	-	unknown protein; Ha. [Source:TAIR;Acc:AT5G60260]
novel.7	1.27852	-	PF13976:GAG-pre-integrase domain
AT1G26760	1.22379	ATXR1	SET domain protein 35 [Source:UniProtKB/TrEMBL;Acc:F4HPB8]
AT5G43840	1.21318	HSFA6A	Heat stress transcription factor A-6a [Source:UniProtKB/Swiss-Prot;Acc:Q1PDN3]
AT2G34010	1.08994	SPEAR2	Protein SPEAR2 [Source:UniProtKB/Swiss-Prot;Acc:F4IGU3]
AT1G56320	1.91799	-	At1g56320 [Source:UniProtKB/TrEMBL;Acc:Q9C7K7]
AT4G10160	1.63148	ATL59	E3 ubiquitin-protein ligase ATL59 [Source:UniProtKB/Swiss-Prot;Acc:Q9SN27]
AT3G55090	1.15676	ABCG16	ABC transporter G family member 16 [Source:UniProtKB/Swiss-Prot;Acc:Q9M2V7]
AT4G37980	1.46841	CAD7	ELI3-1 [Source:UniProtKB/TrEMBL;Acc:A0A178V3X8]
AT5G45530	1.33064	-	Transmembrane protein, putative (DUF594) [Source:UniProtKB/TrEMBL;Acc:Q9FHI3]
AT2G23540	1.28996	-	GDSL esterase/lipase At2g23540 [Source:UniProtKB/Swiss-Prot;Acc:O80470]
AT2G01008	1.43476	-	FUNCTIONS IN: molecular_function unknown; INVOLVED IN: biological_process unknown; LOCATED IN: cellular_component unknown; BEST Arabidopsis thaliana protein match is: maternal effect embryo arrest 38 (TAIR:AT3G43160.1). [Source:TAIR;Acc:AT2G01008]
AT4G36830	1.74835	HOS3-1	HOS3-1 [Source:UniProtKB/TrEMBL;Acc:A0A178UW40]
AT2G05400	1.88016	-	Ubiquitin-specific protease family C19-related protein [Source:UniProtKB/TrEMBL;Acc:Q9SHT4]
AT2G21220	1.10059	-	Putative auxin-regulated protein [Source:UniProtKB/TrEMBL;Acc:Q9SIG9]
AT4G10150	1.54525	ATL7	RING-H2 finger protein ATL7 [Source:UniProtKB/Swiss-Prot;Acc:Q9SN28]
AT5G06090	1.60493	GPAT7	GPAT7 [Source:UniProtKB/TrEMBL;Acc:A0A178URK3]
AT5G25130	1.33657	CYP71B12	Cytochrome P450 71B12 [Source:UniProtKB/Swiss-Prot;Acc:Q9ZU07]
AT4G39360	1.20994	-	At4g39360 [Source:UniProtKB/TrEMBL;Acc:Q5Q0B1]
AT1G49900	1.29327	-	C2H2 type zinc finger transcription factor family [Source:UniProtKB/TrEMBL;Acc:Q9C538]
AT3G22961	1.4638	-	Paired amphipathic helix (PAH2) superfamily protein [Source:UniProtKB/TrEMBL;Acc:Q9LIJ9]
AT1G04110	1.01301	SBT1.2	SDD1 [Source:UniProtKB/TrEMBL;Acc:A0A178WPN6]
AT5G50580	2.04163	SAE1B-2	SUMO-activating enzyme subunit 1B-1 [Source:UniProtKB/Swiss-Prot;Acc:P0DI12]
AT5G46115	1.78782	-	Putative uncharacterized protein [Source:UniProtKB/TrEMBL;Acc:Q3E8G0]
AT2G33793	1.14066	-	unknown protein; Ha. [Source:TAIR;Acc:AT2G33793]
AT1G80555	1.76108	-	Isocitrate/isopropylmalate dehydrogenase family protein [Source:TAIR;Acc:AT1G80555]
AT2G38620	1.04389	CDKB1-2	Cyclin-dependent kinase B1-2 [Source:UniProtKB/Swiss-Prot;Acc:Q2V419]
AT2G04070	2.18898	DTX4	Protein DETOXIFICATION 4 [Source:UniProtKB/Swiss-Prot;Acc:Q9SIA3]
AT5G55950	1.07703	-	Nucleotide-sugar uncharacterized transporter 2 [Source:UniProtKB/Swiss-Prot;Acc:Q9FG70]
AT1G11220	1.00464	-	Cotton fiber, putative (DUF761) [Source:UniProtKB/TrEMBL;Acc:Q9SXA8]
AT4G15280	1.27319	UGT71B5	UDP-glucosyl transferase 71B5 [Source:TAIR;Acc:AT4G15280]
AT5G19890	-2.32881	PER59	Peroxidase 59 [Source:UniProtKB/Swiss-Prot;Acc:Q39034]
AT5G38940	-2.47686	-	RmlC-like cupins superfamily protein [Source:TAIR;Acc:AT5G38940]
AT4G35160	-1.63355	ASMT	Acetylserotonin O-methyltransferase [Source:UniProtKB/Swiss-Prot;Acc:Q9T003]
AT3G15370	-2.36137	ATEXPA12	Expansin [Source:UniProtKB/TrEMBL;Acc:A0A1I9LSN2]
AT3G27650	-2.74196	LBD25	LOB domain-containing protein 25 [Source:UniProtKB/Swiss-Prot;Acc:Q8L8Q3]
AT1G35310	-3.45447	MLP168	MLP-like protein 168 [Source:UniProtKB/Swiss-Prot;Acc:Q9C7I3]
AT5G42530	-2.62674	-	Uncharacterized protein At5g42530; MDH9.23 [Source:UniProtKB/TrEMBL;Acc:Q8W483]
AT3G49970	-2.01312	-	Putative BTB/POZ domain-containing protein At3g49970 [Source:UniProtKB/Swiss-Prot;Acc:Q9SN21]
AT2G41230	-1.8997	ORS1	Protein ORGAN SIZE RELATED 1 [Source:UniProtKB/Swiss-Prot;Acc:Q8RWS1]
AT3G45280	-2.44531	SYP72	SYP72 [Source:UniProtKB/TrEMBL;Acc:A0A384LL62]
AT3G21560	-1.50686	UGT84A2	UGT84A2 [Source:UniProtKB/TrEMBL;Acc:A0A384L2P1]
AT5G18670	-1.16023	BAM9	Inactive beta-amylase 9 [Source:UniProtKB/Swiss-Prot;Acc:Q8VYW2]
AT4G12480	-2.02956	EARLI1	PEARLI 1 [Source:UniProtKB/TrEMBL;Acc:A0A178V1J0]
AT2G41050	-1.42672	-	PQ-loop repeat family protein / transmembrane family protein [Source:UniProtKB/TrEMBL;Acc:Q8RXY4]
AT5G04120	-2.19438	IPSP	Metal-independent phosphoserine phosphatase [Source:UniProtKB/Swiss-Prot;Acc:F4KI56]
AT1G78820	-1.26196	-	EP1-like glycoprotein 1 [Source:UniProtKB/Swiss-Prot;Acc:Q9ZVA1]
AT1G07150	-1.20168	MAPKKK13	F10K1.14 protein [Source:UniProtKB/TrEMBL;Acc:Q9LMK8]
AT1G70260	-1.30038	-	WAT1-related protein At1g70260 [Source:UniProtKB/Swiss-Prot;Acc:F4I5D5]
AT2G43140	-2.47321	-	Basic helix-loop-helix (BHLH) DNA-binding superfamily protein [Source:UniProtKB/TrEMBL;Acc:F4IQ66]
AT2G36870	-1.32331	XTH32	Probable xyloglucan endotransglucosylase/hydrolase protein 32 [Source:UniProtKB/Swiss-Prot;Acc:Q9SJL9]
AT3G01345	-6.30336	-	Expressed protein [Source:UniProtKB/TrEMBL;Acc:Q3EBD7]
AT4G12470	-1.45332	AZI1	pEARLI1-like lipid transfer protein 1 [Source:UniProtKB/Swiss-Prot;Acc:Q9SU35]
AT5G44580	-1.05913	-	AT5g44580/K15C23_2 [Source:UniProtKB/TrEMBL;Acc:Q9LU08]
AT4G30290	-1.26865	XTH19	Xyloglucan endotransglucosylase/hydrolase [Source:UniProtKB/TrEMBL;Acc:A0A178UU22]
AT1G23730	-3.0087	BCA3	Beta carbonic anhydrase 3 [Source:UniProtKB/Swiss-Prot;Acc:Q9ZUC2]
AT2G33380	-1.26169	PXG3	Probable peroxygenase 3 [Source:UniProtKB/Swiss-Prot;Acc:O22788]
AT4G39940	-1.17406	APK2	Adenylyl-sulfate kinase 2, chloroplastic [Source:UniProtKB/Swiss-Prot;Acc:O49196]
AT5G17050	-1.77749	UGT78D2	Glycosyltransferase (Fragment) [Source:UniProtKB/TrEMBL;Acc:W8PUE7]
AT2G30040	-1.21081	MAPKKK14	Mitogen-activated protein kinase kinase kinase 14 [Source:UniProtKB/TrEMBL;Acc:O64741]
AT5G26670	-1.22218	PAE10	Pectin acetylesterase 10 [Source:UniProtKB/Swiss-Prot;Acc:Q66GM8]
AT1G53080	-1.73324	-	Lectin-like protein At1g53080 [Source:UniProtKB/Swiss-Prot;Acc:Q9LNN3]
AT3G59900	-1.11157	ARGOS	ARGOS [Source:UniProtKB/TrEMBL;Acc:A0A178VK86]
AT5G26270	-1.41764	-	unknown protein; Ha. [Source:TAIR;Acc:AT5G26270]
AT5G17780	-1.39956	-	alpha/beta-Hydrolases superfamily protein [Source:TAIR;Acc:AT5G17780]
AT5G02270	-1.53781	ATNAP9	Non-intrinsic ABC protein 9 [Source:UniProtKB/TrEMBL;Acc:F4KCB8]
AT1G23060	-1.05767	-	MDP40 [Source:UniProtKB/TrEMBL;Acc:A0A384LAT5]
AT3G49380	-1.56427	iqd15	IQ-domain 15 [Source:UniProtKB/TrEMBL;Acc:Q9SG11]
AT3G03660	-1.47575	WOX11	WUSCHEL related homeobox 11 [Source:UniProtKB/TrEMBL;Acc:A0A1I9LND8]
AT1G50110	-1.35977	BCAT6	Branched-chain-amino-acid aminotransferase 6 [Source:UniProtKB/Swiss-Prot;Acc:Q9LPM9]
AT1G18970	-1.2161	GLP1	Germin-like protein subfamily T member 1 [Source:UniProtKB/Swiss-Prot;Acc:P92995]
AT4G32460	-1.0324	-	At4g32460 [Source:UniProtKB/TrEMBL;Acc:Q8LAR0]
AT5G48890	-1.75873	LATE	LATE [Source:UniProtKB/TrEMBL;Acc:A0A178UK76]
AT1G21320	-3.50815	NSRB	Nuclear speckle RNA-binding protein B [Source:UniProtKB/Swiss-Prot;Acc:F4HWF9]
AT5G23980	-1.2854	FRO4	Ferric reduction oxidase 4 [Source:UniProtKB/Swiss-Prot;Acc:Q8W110]
AT1G72810	-1.02352	TS2	Threonine synthase 2, chloroplastic [Source:UniProtKB/Swiss-Prot;Acc:Q9SSP5]
AT2G47270	-1.20569	UPB1	UPB1 [Source:UniProtKB/TrEMBL;Acc:A0A178VV95]
AT3G23810	-1.37131	SAHH2	Adenosylhomocysteinase [Source:UniProtKB/TrEMBL;Acc:A0A178VEP9]
AT2G16060	-1.10835	AHB1	NSHB1 [Source:UniProtKB/TrEMBL;Acc:A0A384KL50]
AT5G25190	-1.2588	ERF003	Ethylene-responsive transcription factor ERF003 [Source:UniProtKB/Swiss-Prot;Acc:Q94AW5]
AT2G29470	-1.84776	GSTU3	Glutathione S-transferase U3 [Source:UniProtKB/Swiss-Prot;Acc:Q9ZW28]
AT2G46420	-1.47648	-	At2g46420/F11C10.11 [Source:UniProtKB/TrEMBL;Acc:Q9SKD8]
AT3G59710	-1.75878	-	NAD(P)-binding Rossmann-fold superfamily protein [Source:UniProtKB/TrEMBL;Acc:A0A1I9LQ55]
AT5G54710	-2.00991	-	Ankyrin repeat family protein [Source:TAIR;Acc:AT5G54710]
AT4G30420	-1.68264	-	UMAMIT34 [Source:UniProtKB/TrEMBL;Acc:A0A384L6B8]
AT1G58602	-1.0497	-	Putative uncharacterized protein [Source:UniProtKB/TrEMBL;Acc:Q0WV58]
AT3G44990	-1.0505	XTH31	Xyloglucan endotransglucosylase/hydrolase protein 31 [Source:UniProtKB/Swiss-Prot;Acc:P93046]
AT2G42850	-1.28922	CYP718	CYP718 [Source:UniProtKB/TrEMBL;Acc:A0A178VUF2]
AT2G31085	-1.623	CLE6	CLE6 [Source:UniProtKB/TrEMBL;Acc:A0A178VSR3]
AT4G33720	-4.51443	-	AT4g33720/T16L1_210 [Source:UniProtKB/TrEMBL;Acc:O81888]
AT5G58760	-1.07952	DDB2	Protein DAMAGED DNA-BINDING 2 [Source:UniProtKB/Swiss-Prot;Acc:Q6NQ88]
AT5G57520	-3.67829	ZFP2	Zinc finger protein 2 [Source:UniProtKB/Swiss-Prot;Acc:Q39261]
AT3G41768	-1.29777	-	rRNA [Source:TAIR;Acc:AT3G41768]
AT1G74650	-1.10773	ATY13	At1g74650 [Source:UniProtKB/TrEMBL;Acc:Q9CA52]
AT3G14850	-1.60857	TBL41	Protein trichome birefringence-like 41 [Source:UniProtKB/Swiss-Prot;Acc:F4IWA8]
AT5G24850	-1.05888	CRYD	Cryptochrome DASH, chloroplastic/mitochondrial [Source:UniProtKB/Swiss-Prot;Acc:Q84KJ5]
AT5G21100	-1.11784	-	Ascorbate oxidase-like protein [Source:UniProtKB/TrEMBL;Acc:Q8LPL3]
AT4G12410	-2.08194	-	SAUR-like auxin-responsive protein family [Source:UniProtKB/TrEMBL;Acc:Q9STH0]
AT3G56290	-1.95878	-	Potassium transporter [Source:UniProtKB/TrEMBL;Acc:Q9LYL4]
AT2G19590	-1.12762	ACO1	1-aminocyclopropane-1-carboxylate oxidase 1 [Source:UniProtKB/Swiss-Prot;Acc:Q9ZUN4]
AT1G56430	-2.21584	NAS4	Probable nicotianamine synthase 4 [Source:UniProtKB/Swiss-Prot;Acc:Q9C7X5]
AT1G80760	-1.50199	NIP6-1	Aquaporin NIP6-1 [Source:UniProtKB/Swiss-Prot;Acc:Q9SAI4]
AT4G21870	-1.30121	HSP15.4	15.4 kDa class V heat shock protein [Source:UniProtKB/Swiss-Prot;Acc:O49710]
AT3G51410	-1.79747	-	At3g51410 [Source:UniProtKB/TrEMBL;Acc:Q6NMZ5]
AT2G44570	-1.01731	AtGH9B12	Endoglucanase 15 [Source:UniProtKB/Swiss-Prot;Acc:O80497]
AT2G34150	-1.01136	SCAR1	Protein SCAR1 [Source:UniProtKB/Swiss-Prot;Acc:Q6AWX6]
AT5G52250	-1.28012	RUP1	WD repeat-containing protein RUP1 [Source:UniProtKB/Swiss-Prot;Acc:Q9LTJ6]
AT4G08870	-1.54558	ARGAH2	ARGAH2 [Source:UniProtKB/TrEMBL;Acc:A0A178V1K8]
AT5G36110	-2.0836	CYP716A1	Cytochrome P450 716A1 [Source:UniProtKB/Swiss-Prot;Acc:Q9LVY7]
AT1G13430	-1.62518	STO9	Cytosolic sulfotransferase 9 [Source:UniProtKB/Swiss-Prot;Acc:Q9FX55]
AT3G23800	-1.11862	SBP3	SBP3 [Source:UniProtKB/TrEMBL;Acc:A0A178VEQ9]
AT1G44830	-1.18322	ERF014	Ethylene-responsive transcription factor ERF014 [Source:UniProtKB/Swiss-Prot;Acc:Q9LPE8]
AT1G49860	-3.80753	GSTF14	Glutathione S-transferase F14 [Source:UniProtKB/Swiss-Prot;Acc:Q9C6C8]
AT5G23730	-1.70282	RUP2	WD repeat-containing protein RUP2 [Source:UniProtKB/Swiss-Prot;Acc:Q9FFA7]
AT5G23990	-1.30338	ATFRO5	ferric reduction oxidase 5 [Source:TAIR;Acc:AT5G23990]
AT1G72290	-4.34098	WSCP	Cysteine protease inhibitor WSCP [Source:UniProtKB/Swiss-Prot;Acc:Q9C7S6]
AT2G40330	-1.1431	PYL6	Abscisic acid receptor PYL6 [Source:UniProtKB/Swiss-Prot;Acc:Q8S8E3]
AT5G19040	-1.07912	IPT5	Adenylate isopentenyltransferase 5, chloroplastic [Source:UniProtKB/Swiss-Prot;Acc:Q94ID2]
AT5G14200	-1.3715	IMDH3	3-isopropylmalate dehydrogenase [Source:UniProtKB/TrEMBL;Acc:Q5XF32]
AT5G02260	-1.04984	EXPA9	Expansin [Source:UniProtKB/TrEMBL;Acc:A0A178UHJ8]
AT4G09820	-2.62845	TT8	Transcription factor TT8 [Source:UniProtKB/Swiss-Prot;Acc:Q9FT81]
AT1G10400	-1.45427	UGT90A2	Glycosyltransferase (Fragment) [Source:UniProtKB/TrEMBL;Acc:W8Q3T6]
AT1G52000	-1.76619	JAL5	Jacalin-related lectin 5 [Source:UniProtKB/Swiss-Prot;Acc:Q9ZU23]
AT1G23510	-1.71264	-	unknown protein; BEST Arabidopsis thaliana protein match is: Domain of unknown function (DUF220) (TAIR:AT1G23520.1); Ha. [Source:TAIR;Acc:AT1G23510]
AT3G60550	-1.09683	CYCU2-2	Cyclin-U2-2 [Source:UniProtKB/Swiss-Prot;Acc:Q9M205]
AT2G41170	-1.14695	-	F-box family protein [Source:TAIR;Acc:AT2G41170]
AT4G08770	-1.28419	PER37	Peroxidase 37 [Source:UniProtKB/Swiss-Prot;Acc:Q9LDN9]
AT1G27565	-5.24086	-	unknown protein; FUNCTIONS IN: molecular_function unknown; INVOLVED IN: biological_process unknown; LOCATED IN: cellular_component unknown; BEST Arabidopsis thaliana protein match is: unknown protein (TAIR:AT1G52905.1); Ha. [Source:TAIR;Acc:AT1G27565]
AT1G76210	-2.00103	-	At1g76210 [Source:UniProtKB/TrEMBL;Acc:Q9SGR3]
AT3G27950	-4.13156	-	GDSL-like Lipase/Acylhydrolase superfamily protein [Source:TAIR;Acc:AT3G27950]
AT3G29410	-1.9036	TPS25	Terpenoid synthase 25 [Source:UniProtKB/Swiss-Prot;Acc:Q9LIA1]
AT5G33340	-3.15506	CDR1	Aspartic proteinase CDR1 [Source:UniProtKB/Swiss-Prot;Acc:Q6XBF8]
AT5G18220	-1.76831	-	Beta-1,3-glucanase-like protein [Source:UniProtKB/TrEMBL;Acc:Q9FK49]
AT1G60270	-1.72341	BGLU6	Putative beta-glucosidase 6 [Source:UniProtKB/Swiss-Prot;Acc:Q682B4]
AT5G61420	-1.51332	MYB28	PMG1 [Source:UniProtKB/TrEMBL;Acc:A0A178UN88]
AT1G78460	-1.00005	-	AT1G78460 protein [Source:UniProtKB/TrEMBL;Acc:Q9SYN5]
AT4G04223	-1.7908	-	other RNA [Source:TAIR;Acc:AT4G04223]
AT2G41290	-1.01381	SSL2	Protein STRICTOSIDINE SYNTHASE-LIKE 2 [Source:UniProtKB/Swiss-Prot;Acc:Q9SLG8]
AT5G20820	-1.13103	SAUR76	Auxin-responsive protein SAUR76 [Source:UniProtKB/Swiss-Prot;Acc:Q29PU2]
AT3G59220	-1.09644	PRN1	Pirin-1 [Source:UniProtKB/Swiss-Prot;Acc:Q9LX49]
AT2G30520	-1.2787	RPT2	Root phototropism protein 2 [Source:UniProtKB/Swiss-Prot;Acc:Q682S0]
AT2G18360	-1.10204	-	Alpha/beta-Hydrolases superfamily protein [Source:UniProtKB/TrEMBL;Acc:Q9ASW5]
AT1G60110	-1.407	-	Mannose-binding lectin superfamily protein [Source:TAIR;Acc:AT1G60110]
AT5G01180	-1.10793	NPF8.2	Protein NRT1/ PTR FAMILY 8.2 [Source:UniProtKB/Swiss-Prot;Acc:Q9LFB8]
AT3G44703	-3.06806	-	Transmembrane protein [Source:UniProtKB/TrEMBL;Acc:A0A1I9LNI3]
AT5G39120	-3.2928	-	Germin-like protein subfamily 1 member 15 [Source:UniProtKB/Swiss-Prot;Acc:Q9FIC9]
AT2G36890	-1.1037	RAX2	Duplicated homeodomain-like superfamily protein [Source:TAIR;Acc:AT2G36890]
AT2G14247	-1.91361	-	Expressed protein [Source:UniProtKB/TrEMBL;Acc:Q8GWC0]
AT5G66440	-1.37133	-	tRNA-methyltransferase non-catalytic subunit trm6MTase subunit [Source:UniProtKB/TrEMBL;Acc:Q9FJZ5]
AT3G55310	-2.70701	-	Beta-ketoacyl-ACP reductase-like protein [Source:UniProtKB/TrEMBL;Acc:Q67Z59]
AT2G44070	-1.51114	-	NagB/RpiA/CoA transferase-like superfamily protein [Source:UniProtKB/TrEMBL;Acc:F4IT40]
AT5G33390	-2.68805	-	Glycine-rich protein [Source:UniProtKB/TrEMBL;Acc:Q949R3]
AT5G23020	-1.4038	MAM3	Methylthioalkylmalate synthase 3, chloroplastic [Source:UniProtKB/Swiss-Prot;Acc:Q9FN52]
AT4G34770	-1.07958	-	SAUR-like auxin-responsive protein family [Source:UniProtKB/TrEMBL;Acc:Q9SW57]
AT5G25180	-2.48137	CYP71B14	Cytochrome P450 71B14 [Source:UniProtKB/Swiss-Prot;Acc:P58051]
AT5G13870	-1.7194	XTH5	Xyloglucan endotransglucosylase/hydrolase [Source:UniProtKB/TrEMBL;Acc:Q67Z90]
AT5G44578	-1.08309	-	unknown protein; FUNCTIONS IN: molecular_function unknown; INVOLVED IN: biological_process unknown; LOCATED IN: endomembrane system; Ha. [Source:TAIR;Acc:AT5G44578]
AT3G27170	-1.03318	CLC-B	CLC-B [Source:UniProtKB/TrEMBL;Acc:A0A178VKG6]
AT1G53490	-2.43411	HEI10	E3 ubiquitin-protein ligase CCNB1IP1 homolog [Source:UniProtKB/Swiss-Prot;Acc:F4HRI2]
AT3G12320	-1.08841	LNK3	LNK3 [Source:UniProtKB/TrEMBL;Acc:A0A178VJK8]
AT1G02205	-1.08358	CER1	Fatty acid hydroxylase superfamily [Source:TAIR;Acc:AT1G02205]
AT3G58990	-1.79179	IPMI1	3-isopropylmalate dehydratase small subunit 2 [Source:UniProtKB/Swiss-Prot;Acc:Q9LYT7]
novel.104	-1.22368	-	-
AT5G65140	-1.4519	TPPJ	Probable trehalose-phosphate phosphatase J [Source:UniProtKB/Swiss-Prot;Acc:Q5HZ05]
AT4G13300	-1.21866	TPS13	(Z)-gamma-bisabolene synthase 2 [Source:UniProtKB/Swiss-Prot;Acc:Q9T0K1]
AT1G75780	-1.064	TUBB1	Tubulin beta-1 chain [Source:UniProtKB/Swiss-Prot;Acc:P12411]
AT4G12880	-1.08655	ENODL19	At4g12880 [Source:UniProtKB/TrEMBL;Acc:Q9STZ8]
AT1G28370	-1.52671	ERF11	ERF domain protein 11 [Source:TAIR;Acc:AT1G28370]
AT5G07760	-2.53826	-	formin homology 2 domain-containing protein / FH2 domain-containing protein [Source:TAIR;Acc:AT5G07760]
AT5G47060	-1.01586	-	Putative uncharacterized protein [Source:UniProtKB/TrEMBL;Acc:Q9FGQ9]
AT5G38910	-2.09318	-	Putative germin-like protein subfamily 1 member 9 [Source:UniProtKB/Swiss-Prot;Acc:Q9FMB0]
AT3G30460	-2.23371	-	RING/U-box superfamily protein [Source:UniProtKB/TrEMBL;Acc:A0A1I9LPW5]
novel.40	-1.46852	-	PF00501:AMP-binding enzyme|PF13193:AMP-binding enzyme C-terminal domain
AT4G10310	-1.19324	HKT1	Sodium transporter HKT1 [Source:UniProtKB/Swiss-Prot;Acc:Q84TI7]
AT5G11260	-1.23085	HY5	Basic-leucine zipper (bZIP) transcription factor family protein [Source:TAIR;Acc:AT5G11260]
AT1G64500	-1.12251	-	F1N19.7 [Source:UniProtKB/TrEMBL;Acc:Q9SGW5]
AT1G55120	-1.02221	CWINV3	Beta-fructofuranosidase, insoluble isoenzyme CWINV3 [Source:UniProtKB/Swiss-Prot;Acc:Q67XZ3]
AT1G59780	-1.36694	-	Putative disease resistance protein At1g59780 [Source:UniProtKB/Swiss-Prot;Acc:Q9XIF0]
AT3G21950	-1.62424	-	S-adenosyl-L-methionine-dependent methyltransferases superfamily protein [Source:UniProtKB/TrEMBL;Acc:A0A1I9LSP4]
AT2G25130	-1.41593	-	ARM repeat superfamily protein [Source:UniProtKB/TrEMBL;Acc:Q8H1N2]
AT4G13210	-1.32769	-	Putative pectate lyase 14 [Source:UniProtKB/Swiss-Prot;Acc:Q9SVQ6]
AT4G07820	-1.04404	-	At4g07820 [Source:UniProtKB/TrEMBL;Acc:Q9ZPG2]
AT1G77950	-1.80234	AGL67	AGAMOUS-like 67 [Source:UniProtKB/TrEMBL;Acc:F4I8L6]
AT1G34440	-3.77444	-	unknown protein; BEST Arabidopsis thaliana protein match is: unknown protein (TAIR:AT4G05095.1); Ha. [Source:TAIR;Acc:AT1G34440]
AT3G27940	-1.98001	LBD26	LOB domain-containing protein 26 [Source:UniProtKB/Swiss-Prot;Acc:Q9LIJ0]
AT1G19510	-1.21591	RL5	Protein RADIALIS-like 5 [Source:UniProtKB/Swiss-Prot;Acc:Q8GW75]
AT4G21200	-1.7713	GA2OX8	Gibberellin 2-beta-dioxygenase 8 [Source:UniProtKB/Swiss-Prot;Acc:O49561]
AT2G13547	-2.0185	-	Putative uncharacterized protein [Source:UniProtKB/TrEMBL;Acc:Q1G3C7]
AT3G02410	-2.11017	ICMEL2	Carboxylic ester hydrolase [Source:UniProtKB/TrEMBL;Acc:A0A178V7M1]
AT2G46340	-1.12456	SPA1	SPA1 [Source:UniProtKB/TrEMBL;Acc:A0A178VSM9]
AT1G09540	-1.32543	MYB61	MYB61 [Source:UniProtKB/TrEMBL;Acc:A0A178WLE4]
AT5G64550	-1.17762	-	Emb [Source:UniProtKB/TrEMBL;Acc:Q9FLG3]
AT3G59680	-1.03607	-	Serine/Threonine-kinase [Source:UniProtKB/TrEMBL;Acc:F4J9E8]
AT5G37260	-1.51566	RVE2	Protein REVEILLE 2 [Source:UniProtKB/Swiss-Prot;Acc:F4K5X6]
AT1G67105	-1.55544	-	other RNA [Source:TAIR;Acc:AT1G67105]
AT4G33120	-1.15521	-	At4g33120 [Source:UniProtKB/TrEMBL;Acc:Q84TE2]
AT3G45160	-1.37355	-	At3g45160 [Source:UniProtKB/TrEMBL;Acc:Q9M1U3]
AT3G23510	-1.14107	-	Cyclopropane-fatty-acyl-phospholipid synthase [Source:UniProtKB/TrEMBL;Acc:Q8GZ28]
AT5G39180	-2.04125	-	Germin-like protein subfamily 1 member 19 [Source:UniProtKB/Swiss-Prot;Acc:Q9FL89]
AT1G61255	-1.31326	-	At1g61255 [Source:UniProtKB/TrEMBL;Acc:O22721]
AT5G05250	-1.16747	-	AT5g05250/K18I23_5 [Source:UniProtKB/TrEMBL;Acc:Q9FLC9]
AT4G01970	-1.58134	AtSTS	stachyose synthase [Source:TAIR;Acc:AT4G01970]
AT2G04080	-1.00705	DTX2	Protein DETOXIFICATION 2 [Source:UniProtKB/Swiss-Prot;Acc:Q8GXM8]
AT3G14370	-1.09834	WAG2	WAG2 [Source:UniProtKB/TrEMBL;Acc:A0A178VAK4]
AT4G21590	-1.98235	ENDO3	Endonuclease 3 [Source:UniProtKB/Swiss-Prot;Acc:Q8LDW6]
AT5G15950	-1.10007	SAMDC2	S-adenosylmethionine decarboxylase proenzyme 2 [Source:UniProtKB/Swiss-Prot;Acc:Q9S7T9]
AT5G26300	-3.48306	-	TRAF-like family protein [Source:UniProtKB/TrEMBL;Acc:F4JZS5]
AT4G23810	-1.20994	WRKY53	Probable WRKY transcription factor 53 [Source:UniProtKB/Swiss-Prot;Acc:Q9SUP6]
AT5G44820	-1.20719	-	At5g44820 [Source:UniProtKB/TrEMBL;Acc:Q147R7]
AT5G24120	-1.58426	SIGE	RNA polymerase sigma factor sigE, chloroplastic/mitochondrial [Source:UniProtKB/Swiss-Prot;Acc:Q9ZNX9]
AT4G32500	-1.5273	AKT5	Probable potassium channel AKT5 [Source:UniProtKB/Swiss-Prot;Acc:Q9SCX5]
AT5G51210	-1.11021	OL3	OLEO3 [Source:UniProtKB/TrEMBL;Acc:A0A384LN43]
AT2G23010	-1.04236	SCPL9	SCPL9 [Source:UniProtKB/TrEMBL;Acc:A0A178W1Q9]
AT5G17165	-1.03089	-	unknown protein; FUNCTIONS IN: molecular_function unknown; INVOLVED IN: biological_process unknown; LOCATED IN: cellular_component unknown; BEST Arabidopsis thaliana protein match is: unknown protein (TAIR:AT3G03150.1); Ha. [Source:TAIR;Acc:AT5G17165]
AT1G77330	-1.07111	-	1-aminocyclopropane-1-carboxylate oxidase 5 [Source:UniProtKB/Swiss-Prot;Acc:Q0WPW4]
AT1G71200	-1.57927	-	basic helix-loop-helix (bHLH) DNA-binding superfamily protein [Source:TAIR;Acc:AT1G71200]
AT1G14430	-1.0919	-	F14L17.20 protein [Source:UniProtKB/TrEMBL;Acc:Q9M9S1]
AT1G44542	-2.16269	CYCLASE3	Cyclase-like protein 3 [Source:UniProtKB/Swiss-Prot;Acc:Q94LA9]
AT4G10265	-1.24119	-	At4g10262 [Source:UniProtKB/TrEMBL;Acc:Q8GY66]
AT4G14980	-1.69876	-	Cysteine/Histidine-rich C1 domain family protein [Source:UniProtKB/TrEMBL;Acc:F4JIJ2]
AT3G60650	-1.08132	-	Transmembrane protein [Source:UniProtKB/TrEMBL;Acc:F4JBX1]
AT1G62770	-1.01024	PMEI9	Pectinesterase inhibitor 9 [Source:UniProtKB/Swiss-Prot;Acc:Q9SI72]
AT4G33040	-1.02095	GRXC6	Glutaredoxin-C6 [Source:UniProtKB/Swiss-Prot;Acc:Q8L9S3]
AT3G17010	-2.14465	-	B3 domain-containing protein At3g17010 [Source:UniProtKB/Swiss-Prot;Acc:Q9LSP6]
AT5G17300	-1.06882	RVE1	Protein REVEILLE 1 [Source:UniProtKB/Swiss-Prot;Acc:F4KGY6]
AT3G27500	-1.0647	-	Cysteine/Histidine-rich C1 domain family protein [Source:UniProtKB/TrEMBL;Acc:Q9LT62]
AT4G21830	-1.1063	MSRB7	Peptide methionine sulfoxide reductase B7 [Source:UniProtKB/Swiss-Prot;Acc:Q8VY86]
AT3G55240	-1.83112	-	Uncharacterized protein At3g55240 [Source:UniProtKB/TrEMBL;Acc:Q9M3C7]
AT1G11540	-1.19176	-	Sulfite exporter TauE/SafE family protein [Source:TAIR;Acc:AT1G11540]
AT3G21150	-5.06266	BBX32	B-box zinc finger protein 32 [Source:UniProtKB/Swiss-Prot;Acc:Q9LJB7]
AT1G56680	-1.05588	-	Chitinase family protein [Source:TAIR;Acc:AT1G56680]
AT1G60095	-1.60137	-	Mannose-binding lectin superfamily protein [Source:TAIR;Acc:AT1G60095]
AT5G55340	-1.30699	AT5	Probable long-chain-alcohol O-fatty-acyltransferase 5 [Source:UniProtKB/Swiss-Prot;Acc:Q9FJ76]
AT2G44798	-1.07973	-	other RNA [Source:TAIR;Acc:AT2G44798]
AT4G28680	-1.8502	TYRDC	L-tyrosine decarboxylase [Source:TAIR;Acc:AT4G28680]
AT4G27300	-1.02368	SD11	G-type lectin S-receptor-like serine/threonine-protein kinase SD1-1 [Source:UniProtKB/Swiss-Prot;Acc:O81833]
AT5G10720	-1.04373	AHK5	Histidine kinase 5 [Source:UniProtKB/Swiss-Prot;Acc:Q3S4A7]
AT1G09400	-1.92319	-	Putative 12-oxophytodienoate reductase-like protein 1 [Source:UniProtKB/Swiss-Prot;Acc:Q8GYA3]
AT3G28320	-2.67124	-	Protein of unknown function (DUF677) [Source:TAIR;Acc:AT3G28320]
AT5G20810	-1.3314	-	SAUR-like auxin-responsive protein family [Source:UniProtKB/TrEMBL;Acc:Q2V359]
AT2G02020	-1.46935	NPF8.4	Protein NRT1/ PTR FAMILY 8.4 [Source:UniProtKB/Swiss-Prot;Acc:Q84WG0]
AT1G23965	-1.66828	-	Transcription factor [Source:UniProtKB/TrEMBL;Acc:Q1G3U2]
AT4G23515	-1.53151	-	Toll-Interleukin-Resistance (TIR) domain family protein [Source:TAIR;Acc:AT4G23515]
AT5G37550	-1.44956	-	At5g37550 [Source:UniProtKB/TrEMBL;Acc:Q9FGI2]
AT3G21460	-1.3276	GRXS10	Monothiol glutaredoxin-S10 [Source:UniProtKB/Swiss-Prot;Acc:Q9LIF1]
AT1G66440	-1.17827	-	Cysteine/Histidine-rich C1 domain family protein [Source:UniProtKB/TrEMBL;Acc:Q9C704]
AT4G31610	-1.48984	REM1	Transcriptional factor B3 family protein [Source:TAIR;Acc:AT4G31610]
AT4G26466	-2.82708	LRE	GPI-anchored protein LORELEI [Source:UniProtKB/Swiss-Prot;Acc:B3GS44]
AT5G03545	-2.43715	AT4	At5g03545 [Source:UniProtKB/TrEMBL;Acc:Q9LZD2]
AT4G03380	-1.16555	-	Uncharacterized protein AT4g03380 [Source:UniProtKB/TrEMBL;Acc:Q9ZQZ3]
AT5G64890	-2.53611	PEP2	Elicitor peptide 2 [Source:UniProtKB/Swiss-Prot;Acc:Q9LV88]
AT4G26150	-2.36772	GATA22	Putative GATA transcription factor 22 [Source:UniProtKB/Swiss-Prot;Acc:Q9SZI6]
novel.24	-1.99456	-	-
AT1G15625	-1.40178	-	E3 ubiquitin-protein ligase [Source:UniProtKB/TrEMBL;Acc:Q9M9D3]
AT3G09600	-1.25856	RVE8	Protein REVEILLE 8 [Source:UniProtKB/Swiss-Prot;Acc:Q8RWU3]
AT1G35290	-1.31162	ALT1	Acyl-acyl carrier protein thioesterase ATL1, chloroplastic [Source:UniProtKB/Swiss-Prot;Acc:Q9C7I5]
AT3G15354	-1.16923	SPA3	Protein SPA1-RELATED 3 [Source:UniProtKB/Swiss-Prot;Acc:Q9LJR3]
AT3G49230	-6.15232	-	Transmembrane protein [Source:UniProtKB/TrEMBL;Acc:Q5XVA6]
AT3G13600	-1.39809	IQM2	Calmodulin-binding family protein [Source:UniProtKB/TrEMBL;Acc:A0A178VF87]
AT3G46340	-1.84804	-	Putative receptor-like protein kinase At3g46340 [Source:UniProtKB/Swiss-Prot;Acc:Q9SNA3]
AT1G70270	-2.69517	-	unknown protein; BEST Arabidopsis thaliana protein match is: unknown protein (TAIR:AT1G23965.1); Ha. [Source:TAIR;Acc:AT1G70270]
AT1G73360	-1.31355	HDG11	Homeobox-leucine zipper protein HDG11 [Source:UniProtKB/Swiss-Prot;Acc:Q9FX31]
AT4G40011	-1.97463	-	unknown protein; LOCATED IN: endomembrane system; Ha. [Source:TAIR;Acc:AT4G40011]
AT3G47430	-1.07228	PEX11B	Peroxisomal membrane protein 11B [Source:UniProtKB/Swiss-Prot;Acc:Q9STY0]
novel.117	-1.03388	-	PF07714:Protein tyrosine kinase|PF01657:Salt stress response/antifungal
AT1G56650	-2.73431	MYB75	Transcription factor MYB75 [Source:UniProtKB/Swiss-Prot;Acc:Q9FE25]
AT4G07995	-1.34405	-
AT1G15630	-2.31259	-	Transmembrane protein [Source:UniProtKB/TrEMBL;Acc:Q5BQ07]
AT5G15360	-3.9584	-	Transmembrane protein [Source:UniProtKB/TrEMBL;Acc:Q9LXE7]
AT3G43110	-1.68169	-	At3g43110 [Source:UniProtKB/TrEMBL;Acc:Q9M250]
AT1G01670	-1.83689	PUB56	U-box domain-containing protein 56 [Source:UniProtKB/Swiss-Prot;Acc:Q8GXQ7]
AT5G20470	-1.95638	-	Myosin [Source:UniProtKB/TrEMBL;Acc:F4K5I9]
AT1G67100	-1.03097	LBD40	LOB domain-containing protein 40 [Source:UniProtKB/Swiss-Prot;Acc:Q9ZW96]
AT2G42610	-1.21165	LSH10	LSH10 [Source:UniProtKB/TrEMBL;Acc:A0A178VLX9]
AT5G05270	-1.08208	CHI3	Probable chalcone--flavonone isomerase 3 [Source:UniProtKB/Swiss-Prot;Acc:Q8VZW3]
AT1G15125	-1.65096	-	F9L1.6 [Source:UniProtKB/TrEMBL;Acc:Q9XI57]
AT2G16970	-1.06345	MEE15	Major facilitator superfamily protein [Source:TAIR;Acc:AT2G16970]
AT5G19260	-1.01015	FAF3	Protein FANTASTIC FOUR 3 [Source:UniProtKB/Swiss-Prot;Acc:Q6NMR8]
novel.144	-1.90563	-	-
AT1G21120	-1.00467	-	O-methyltransferase family protein [Source:TAIR;Acc:AT1G21120]
AT3G26790	-3.61899	FUS3	B3 domain-containing transcription factor FUS3 [Source:UniProtKB/Swiss-Prot;Acc:Q9LW31]
AT1G55380	-1.35079	-	Cysteine/Histidine-rich C1 domain family protein [Source:UniProtKB/TrEMBL;Acc:Q9C6G7]
AT5G02930	-1.15825	-	Putative F-box/LRR-repeat protein At5g02930 [Source:UniProtKB/Swiss-Prot;Acc:Q9LYZ2]
AT1G14930	-1.55176	-	Major latex homologue type2 [Source:UniProtKB/TrEMBL;Acc:Q96274]
AT4G26460	-1.975	-	S-adenosyl-L-methionine-dependent methyltransferases superfamily protein [Source:TAIR;Acc:AT4G26460]
AT2G14610	-3.30938	PR1	Pathogenesis-related protein 1 [Source:UniProtKB/Swiss-Prot;Acc:P33154]
AT4G10510	-1.07639	SBT3.7	Subtilisin-like protease SBT3.7 [Source:UniProtKB/Swiss-Prot;Acc:Q9SZY2]
AT3G25905	-1.25643	CLE27	CLAVATA3/ESR (CLE)-related protein 27 [Source:UniProtKB/Swiss-Prot;Acc:Q9LUA1]
AT5G63580	-3.2939	FLS2	Putative inactive flavonol synthase 2 [Source:UniProtKB/Swiss-Prot;Acc:B2GVM7]
AT1G60787	-1.22126	-	Cysteine/histidine-rich C1 domain protein [Source:UniProtKB/TrEMBL;Acc:A0A1P8ATJ8]
AT2G34870	-4.40047	MEE26	Expressed protein [Source:UniProtKB/TrEMBL;Acc:O64751]
AT5G39150	-1.35756	-	Germin-like protein subfamily 1 member 17 [Source:UniProtKB/Swiss-Prot;Acc:Q9FIC6]
AT5G44110	-1.80066	ABCI21	ABC transporter I family member 21 [Source:UniProtKB/Swiss-Prot;Acc:Q9XF19]
AT1G15580	-1.6096	IAA5	Auxin-responsive protein IAA5 [Source:UniProtKB/Swiss-Prot;Acc:P33078]
AT3G06435	-1.20608	-	At3g06435 [Source:UniProtKB/TrEMBL;Acc:Q3EBB7]
AT5G53700	-2.19657	-	RNA-binding (RRM/RBD/RNP motifs) family protein [Source:UniProtKB/TrEMBL;Acc:Q5BPG8]
AT1G65370	-1.27128	-	At1g65370/T8F5_15 [Source:UniProtKB/TrEMBL;Acc:Q940M1]
AT4G26260	-2.11449	MIOX4	MIOX4 [Source:UniProtKB/TrEMBL;Acc:A0A178V1J3]
AT4G09530	-1.28368	-	SAUR-like auxin-responsive protein family [Source:UniProtKB/TrEMBL;Acc:Q9M0P0]
AT1G06687	-1.69111	-
AT4G25860	-1.91639	ORP4A	Oxysterol-binding protein-related protein 4A [Source:UniProtKB/Swiss-Prot;Acc:Q9SVZ9]
AT5G25880	-1.2755	NADP-ME3	Malic enzyme [Source:UniProtKB/TrEMBL;Acc:A0A178UAR6]
AT3G30730	-2.7164	-	unknown protein; Ha. [Source:TAIR;Acc:AT3G30730]
AT5G53200	-1.80207	TRY	TRY [Source:UniProtKB/TrEMBL;Acc:A0A178UFU9]
AT1G06930	-1.01168	-	Expressed protein [Source:UniProtKB/TrEMBL;Acc:Q5BQ22]
AT5G64110	-1.22891	PER70	Peroxidase [Source:UniProtKB/TrEMBL;Acc:A0A178UNC2]
AT1G07680	-2.54616	-	F24B9.23 [Source:UniProtKB/TrEMBL;Acc:Q9LQP3]
AT1G66725	-1.70802	MIR163	MIR163; miRNA [Source:TAIR;Acc:AT1G66725]
AT2G46650	-1.06583	CYTB5-C	Cytochrome B5 isoform C [Source:UniProtKB/Swiss-Prot;Acc:Q9ZNV4]
AT2G34180	-1.33404	CIPK13	CBL-interacting serine/threonine-protein kinase 13 [Source:UniProtKB/Swiss-Prot;Acc:O22971]
AT1G18710	-2.94582	AtMYB47	MYB transcription factor [Source:UniProtKB/TrEMBL;Acc:Q9M9U2]
AT5G18470	-1.24294	-	Curculin-like (Mannose-binding) lectin family protein [Source:UniProtKB/TrEMBL;Acc:Q94K76]
AT3G10525	-1.00431	SMR1	SMR1 [Source:UniProtKB/TrEMBL;Acc:A0A178V8H0]
AT3G14380	-1.81721	-	CASP-like protein 2A2 [Source:UniProtKB/Swiss-Prot;Acc:Q9LUL1]
AT1G80340	-1.90981	GA3OX2	Gibberellin 3-beta-dioxygenase 2 [Source:UniProtKB/Swiss-Prot;Acc:Q9ZT84]
AT4G18680	-3.15308	-	unknown protein; BEST Arabidopsis thaliana protein match is: unknown protein (TAIR:AT4G18690.1); Ha. [Source:TAIR;Acc:AT4G18680]
AT4G12030	-1.61599	BASS5	Probable sodium/metabolite cotransporter BASS5, chloroplastic [Source:UniProtKB/Swiss-Prot;Acc:F4JPW1]
AT2G30660	-1.17121	-	Probable 3-hydroxyisobutyryl-CoA hydrolase 3 [Source:UniProtKB/Swiss-Prot;Acc:Q6NMB0]
novel.55	-3.58939	-	PF13359:DDE superfamily endonuclease
AT5G53486	-1.43012	-	unknown protein; LOCATED IN: endomembrane system; Ha. [Source:TAIR;Acc:AT5G53486]
AT3G22840	-2.49412	ELIP1	ELIP1 [Source:UniProtKB/TrEMBL;Acc:A0A178VCA8]
AT4G27030	-2.72821	FAD4	FADA [Source:UniProtKB/TrEMBL;Acc:A0A178UUY9]
AT3G29970	-1.74694	-	B12D protein [Source:UniProtKB/TrEMBL;Acc:Q9LJ47]
AT1G70840	-2.4704	MLP31	MLP-like protein 31 [Source:UniProtKB/Swiss-Prot;Acc:Q941R6]
AT2G30670	-1.58415	-	Tropinone reductase homolog At2g30670 [Source:UniProtKB/Swiss-Prot;Acc:O49332]
AT4G14630	-1.15188	GLP9	At4g14630 [Source:UniProtKB/TrEMBL;Acc:Q56XY5]
AT5G18090	-1.46388	-	B3 domain-containing protein At5g18090 [Source:UniProtKB/Swiss-Prot;Acc:Q9FK61]
AT5G37970	-3.0164	-	Probable S-adenosylmethionine-dependent methyltransferase At5g37970 [Source:UniProtKB/Swiss-Prot;Acc:Q9FKD0]
AT5G21120	-1.13094	EIL2	ETHYLENE-INSENSITIVE3-like 2 [Source:TAIR;Acc:AT5G21120]
AT3G44450	-1.82465	BIC2	Protein BIC2 [Source:UniProtKB/Swiss-Prot;Acc:Q9M280]
AT3G21500	-2.19485	DXPS1	1-deoxy-D-xylulose 5-phosphate synthase 1 [Source:UniProtKB/TrEMBL;Acc:A0A1I9LTC7]
AT5G50750	-1.41502	RGP4	Probable UDP-arabinopyranose mutase 4 [Source:UniProtKB/Swiss-Prot;Acc:Q9LUE6]
AT1G15640	-1.45157	-	T16N11.15 protein [Source:UniProtKB/TrEMBL;Acc:Q9M9D1]
AT5G23010	-1.54931	MAM1	methylthioalkylmalate synthase 1 [Source:TAIR;Acc:AT5G23010]
AT2G40955	-2.20754	-	Uncharacterized protein At2g40955 [Source:UniProtKB/TrEMBL;Acc:Q8S8T7]
AT1G07050	-1.1868	-	CCT motif family protein [Source:TAIR;Acc:AT1G07050]
AT5G66700	-2.16852	ATHB-53	Homeobox-leucine zipper protein ATHB-53 [Source:UniProtKB/Swiss-Prot;Acc:Q9LVR0]
AT4G31405	-1.70993	-
AT4G12830	-1.11444	-	AT4g12830/T20K18_180 [Source:UniProtKB/TrEMBL;Acc:Q93ZN4]
AT3G47540	-1.27972	-	Chitinase family protein [Source:UniProtKB/TrEMBL;Acc:F4JBK4]
AT1G10300	-1.73049	-	Nucleolar GTP-binding protein 1 [Source:UniProtKB/TrEMBL;Acc:F4I4A6]
AT5G11180	-1.20508	GLR2.6	Glutamate receptor 2.6 [Source:UniProtKB/Swiss-Prot;Acc:Q9LFN8]
AT1G06160	-1.16795	ERF094	Ethylene-responsive transcription factor ERF094 [Source:UniProtKB/Swiss-Prot;Acc:Q9LND1]
AT4G37553	-1.27863	-	Potential natural antisense gene, locus overlaps with AT4G37550 and AT4G37560 [Source:TAIR;Acc:AT4G37553]
AT5G50550	-2.28073	-	At5g50550 [Source:UniProtKB/TrEMBL;Acc:Q9FGP3]
AT1G23070	-1.67817	-	Protein LAZ1 homolog 2 [Source:UniProtKB/Swiss-Prot;Acc:Q5BPZ5]
AT3G05936	-1.3419	-	Putative uncharacterized protein [Source:UniProtKB/TrEMBL;Acc:Q1G3B3]
AT4G18650	-1.39553	DOGL4	Protein DOG1-like 4 [Source:UniProtKB/Swiss-Prot;Acc:Q84JC2]
AT5G54400	-1.53778	-	At5g54400 [Source:UniProtKB/TrEMBL;Acc:Q9LSR5]
AT2G35075	-1.01396	-	unknown protein; Ha. [Source:TAIR;Acc:AT2G35075]
AT5G19700	-1.94779	DTX52	Protein DETOXIFICATION 52 [Source:UniProtKB/Swiss-Prot;Acc:Q4PSF4]
AT1G29600	-1.04539	-	Zinc finger C-x8-C-x5-C-x3-H type family protein [Source:TAIR;Acc:AT1G29600]
AT2G42440	-1.47085	LBD17	LOB domain-containing protein 17 [Source:UniProtKB/Swiss-Prot;Acc:Q9SLB6]
AT5G43690	-1.39741	SOT1	Cytosolic sulfotransferase 1 [Source:UniProtKB/Swiss-Prot;Acc:Q9FG94]
AT1G12370	-1.29746	PHR1	Deoxyribodipyrimidine photo-lyase [Source:UniProtKB/Swiss-Prot;Acc:Q9SB00]
AT2G09420	-4.15475	-
AT2G28690	-1.3732	-	TOX high mobility group box protein, putative (DUF1635) [Source:UniProtKB/TrEMBL;Acc:Q8L8B6]
AT5G25810	-1.01817	TINY	Tny [Source:UniProtKB/TrEMBL;Acc:A0A178URN2]
AT5G51990	-1.78558	DREB1D	C-repeat binding factor 4 [Source:UniProtKB/TrEMBL;Acc:B2BJ26]
AT4G17670	-2.20451	FLZ2	FCS-Like Zinc finger 2 [Source:UniProtKB/Swiss-Prot;Acc:Q8VZM9]
AT5G20640	-2.0042	-	Protein LURP-one-related 16 [Source:UniProtKB/Swiss-Prot;Acc:A0MFH4]
AT2G19210	-1.293	-	Putative leucine-rich repeat receptor-like protein kinase At2g19210 [Source:UniProtKB/Swiss-Prot;Acc:O65924]
AT3G62210	-2.45084	EDA32	EDA32 [Source:UniProtKB/TrEMBL;Acc:A0A384LDD2]
AT3G28290	-1.25636	AT14A	UPF0496 protein At3g28290 [Source:UniProtKB/Swiss-Prot;Acc:P0DI78]
AT5G08030	-4.13758	-	PLC-like phosphodiesterases superfamily protein [Source:TAIR;Acc:AT5G08030]
AT2G26400	-1.90052	ARD	acireductone dioxygenase 3 [Source:TAIR;Acc:AT2G26400]
AT1G58420	-1.29413	-	At1g58420 [Source:UniProtKB/TrEMBL;Acc:Q9C647]
AT5G26150	-1.23112	-	protein kinase family protein [Source:TAIR;Acc:AT5G26150]
AT2G41690	-1.09506	HSFB3	Heat stress transcription factor B-3 [Source:UniProtKB/Swiss-Prot;Acc:O22230]
novel.19	-2.36684	-	PF01657:Salt stress response/antifungal
AT2G41850	-2.51113	ADPG2	Polygalacturonase ADPG2 [Source:UniProtKB/Swiss-Prot;Acc:Q8RY29]
AT4G11170	-1.32387	-	Putative disease resistance protein At4g11170 [Source:UniProtKB/Swiss-Prot;Acc:O82500]
AT2G32160	-1.20126	-	AT2G32160 protein [Source:UniProtKB/TrEMBL;Acc:B3H6T0]
AT5G11140	-1.94747	-	Phospholipase-like protein (PEARLI 4) family protein [Source:UniProtKB/TrEMBL;Acc:Q9LFP2]
AT3G46370	-1.43308	-	Leucine-rich repeat protein kinase family protein [Source:UniProtKB/TrEMBL;Acc:Q9SNA0]
AT4G24415	-1.24743	MIR824A	MIR824a; miRNA [Source:TAIR;Acc:AT4G24415]
AT2G05350	-2.21306	-	Uncharacterized protein At2g05350 [Source:UniProtKB/TrEMBL;Acc:Q9SHT9]
AT1G14950	-1.69981	-	At1g14950/F10B6_18 [Source:UniProtKB/TrEMBL;Acc:Q39132]
AT3G18775	-2.34306	-
AT5G39130	-2.45594	-	Germin-like protein subfamily 1 member 16 [Source:UniProtKB/Swiss-Prot;Acc:Q9FIC8]
AT5G03475	-1.16105	-
AT2G34080	-1.49067	-	Cysteine proteinases superfamily protein [Source:UniProtKB/TrEMBL;Acc:O22961]
novel.38	-2.48949	-	-
AT1G68250	-2.39596	-	At1g68250 [Source:UniProtKB/TrEMBL;Acc:Q9C9G0]
AT5G10220	-1.77204	ANN6	Annexin D6 [Source:UniProtKB/Swiss-Prot;Acc:Q9LX08]
AT5G02210	-1.27549	-	GCK domain-containing protein [Source:UniProtKB/TrEMBL;Acc:Q9LZL1]
AT3G28080	-1.30511	-	WAT1-related protein At3g28080 [Source:UniProtKB/Swiss-Prot;Acc:F4IYZ0]
AT1G26240	-1.25578	-	Proline-rich extensin-like family protein [Source:UniProtKB/TrEMBL;Acc:Q9C668]
AT1G36580	-1.4311	-	BEST Arabidopsis thaliana protein match is: short-chain dehydrogenase-reductase B (TAIR:AT3G12800.1); Ha. [Source:TAIR;Acc:AT1G36580]
AT5G65350	-1.16586	HTR11	Histone H3-like 5 [Source:UniProtKB/Swiss-Prot;Acc:Q9FKQ3]
AT3G10745	-1.40238	MIR158A	MIR158A; miRNA [Source:TAIR;Acc:AT3G10745]
AT5G48205	-1.79119	-	Zinc ion binding protein [Source:UniProtKB/TrEMBL;Acc:F4K080]
AT2G23400	-2.02587	-	Undecaprenyl pyrophosphate synthetase family protein [Source:TAIR;Acc:AT2G23400]
AT4G24700	-1.14897	-	Uncharacterized protein At4g24700 [Source:UniProtKB/TrEMBL;Acc:Q9SB65]
AT3G50460	-1.25231	HR2	RPW8-like protein 2 [Source:UniProtKB/Swiss-Prot;Acc:Q9SCS8]
AT1G62035	-1.51787	MIR171C	MIR171C; miRNA [Source:TAIR;Acc:AT1G62035]
AT2G40711	-1.25202	-	Putative uncharacterized protein [Source:UniProtKB/TrEMBL;Acc:Q1G3R8]
AT5G02180	-1.2329	AVT1D	Amino acid transporter AVT1D [Source:UniProtKB/Swiss-Prot;Acc:Q8GYS4]
AT1G21250	-1.25402	WAK1	Wall-associated receptor kinase 1 [Source:UniProtKB/Swiss-Prot;Acc:Q39191]
AT2G43100	-1.43008	IPMI2	IPMI2 [Source:UniProtKB/TrEMBL;Acc:A0A178VZE1]
AT2G37210	-1.39399	-	Cytokinin riboside 5'-monophosphate phosphoribohydrolase [Source:UniProtKB/TrEMBL;Acc:F4IQ18]
AT4G14690	-2.32197	ELIP2	Early light-induced protein 2, chloroplastic [Source:UniProtKB/Swiss-Prot;Acc:Q94K66]
AT5G58770	-1.71274	-	Dehydrodolichyl diphosphate synthase 2 [Source:UniProtKB/Swiss-Prot;Acc:Q56Y11]
AT5G04500	-1.84271	-	Glycosyltransferase family protein 64 protein C5 [Source:UniProtKB/Swiss-Prot;Acc:Q84WB7]
AT5G45090	-1.31819	PP2A7	Uncharacterized protein PHLOEM PROTEIN 2-LIKE A7 [Source:UniProtKB/Swiss-Prot;Acc:Q9FHE5]
AT5G54720	-1.36194	-	Ankyrin repeat family protein [Source:UniProtKB/TrEMBL;Acc:Q9FH33]
AT2G47460	-1.48695	MYB12	Transcription factor MYB12 [Source:UniProtKB/Swiss-Prot;Acc:O22264]
AT1G52110	-2.09132	-	Mannose-binding lectin superfamily protein [Source:UniProtKB/TrEMBL;Acc:F4IBA0]
AT3G28917	-1.26883	MIF2	Mini zinc finger protein 2 [Source:UniProtKB/Swiss-Prot;Acc:Q9LJW5]
AT1G66930	-1.96949	LRK10L-2.7	Protein kinase superfamily protein [Source:TAIR;Acc:AT1G66930]
AT4G04025	-1.09997	-	Transcription repressor [Source:UniProtKB/TrEMBL;Acc:A0A1P8B3X9]
AT5G64120	-1.55751	PER71	Peroxidase [Source:UniProtKB/TrEMBL;Acc:A0A178UAR8]
AT5G02920	-1.32641	FBL25	F-box/LRR-repeat protein 25 [Source:UniProtKB/Swiss-Prot;Acc:Q1PE04]
AT3G61220	-1.6164	-	NAD(P)-binding Rossmann-fold superfamily protein [Source:UniProtKB/TrEMBL;Acc:A0A1I9LNT2]
AT1G48470	-1.42166	GLN1-5	Glutamine synthetase cytosolic isozyme 1-5 [Source:UniProtKB/Swiss-Prot;Acc:Q8GXW5]
AT4G33930	-1.96814	-	Cupredoxin superfamily protein [Source:UniProtKB/TrEMBL;Acc:O81761]
AT4G15396	-1.46099	CYP702A6	Cytochrome P450, family 702, subfamily A, polypeptide 6 [Source:UniProtKB/TrEMBL;Acc:F4JK32]
AT5G51760	-1.28459	AHG1	Probable protein phosphatase 2C 75 [Source:UniProtKB/Swiss-Prot;Acc:Q9FLI3]
AT5G43890	-1.65548	YUC5	Flavin-containing monooxygenase [Source:UniProtKB/TrEMBL;Acc:A0A178UK83]
AT1G13480	-1.13839	-	At1g13480 [Source:UniProtKB/TrEMBL;Acc:Q56Y29]
AT5G04730	-1.4569	-	Ankyrin-repeat containing protein [Source:UniProtKB/TrEMBL;Acc:F4JXP4]
AT4G12870	-1.16649	-	Gamma interferon responsive lysosomal thiol (GILT) reductase family protein [Source:UniProtKB/TrEMBL;Acc:Q8VY56]
AT5G42380	-1.45966	CML37	Calcium-binding protein CML37 [Source:UniProtKB/Swiss-Prot;Acc:Q9FIH9]
AT3G01570	-1.45721	-	Oleosin 5 [Source:UniProtKB/Swiss-Prot;Acc:Q9SS98]
AT3G48960	-2.28688	RPL13C	60S ribosomal protein L13 [Source:UniProtKB/TrEMBL;Acc:A0A178V6A2]
AT5G59040	-1.57342	COPT3	Copper transporter 3 [Source:UniProtKB/Swiss-Prot;Acc:Q9FGU8]
novel.87	-1.17222	-	-
AT3G43190	-1.73002	SUS4	Sucrose synthase 4 [Source:UniProtKB/Swiss-Prot;Acc:Q9LXL5]
AT4G04435	-1.17536	-
AT3G18450	-1.08296	PCR5	Protein PLANT CADMIUM RESISTANCE 5 [Source:UniProtKB/Swiss-Prot;Acc:Q9LS45]
AT3G51375	-1.60634	MIR171A	MIR171A; miRNA [Source:TAIR;Acc:AT3G51375]
AT1G62910	-1.00219	-	Pentatricopeptide repeat-containing protein At1g62910 [Source:UniProtKB/Swiss-Prot;Acc:Q9LQ16]
AT4G13790	-1.23951	-	At4g13790 [Source:UniProtKB/TrEMBL;Acc:Q9SVN4]
AT1G67760	-1.14703	-	TCP-1/cpn60 chaperonin family protein [Source:UniProtKB/TrEMBL;Acc:Q67ZE4]
AT1G25460	-1.31413	-	NAD(P)-binding Rossmann-fold superfamily protein [Source:TAIR;Acc:AT1G25460]
AT1G65120	-1.02402	-	Ubiquitin carboxyl-terminal hydrolase-related protein [Source:UniProtKB/TrEMBL;Acc:F4I9U7]
AT5G17167	-1.56751	-	Nucleic acid-binding, OB-fold-like protein [Source:UniProtKB/TrEMBL;Acc:A0A1P8BD70]
AT3G07970	-1.22435	QRT2	Polygalacturonase QRT2 [Source:UniProtKB/Swiss-Prot;Acc:Q9SFB7]
AT1G12030	-1.36263	-	At1g12030 [Source:UniProtKB/TrEMBL;Acc:O65376]
AT5G38250	-2.42746	LRK10L-2.3	LEAF RUST 10 DISEASE-RESISTANCE LOCUS RECEPTOR-LIKE PROTEIN KINASE-like 2.3 [Source:UniProtKB/Swiss-Prot;Acc:F4KA51]
AT1G72610	-2.40063	GLP1	Germin-like protein subfamily 3 member 1 [Source:UniProtKB/Swiss-Prot;Acc:P94040]
AT2G03600	-1.43534	ATUPS3	Ureide permease 3 [Source:UniProtKB/TrEMBL;Acc:F4IT87]
AT3G06955	-2.1747	-
AT1G20515	-1.35918	-	other RNA [Source:TAIR;Acc:AT1G20515]

## Sheet: dcp1_acc_vs_wt_acc
gene_id	log2FoldChange	gene_name	gene_description
AT5G09530	4.78254	PELPK1	PRP10 [Source:UniProtKB/TrEMBL;Acc:A0A178UP14]
AT1G70850	1.89796	MLP34	MLP34 [Source:UniProtKB/TrEMBL;Acc:A0A384KEJ8]
AT2G30550	1.5707	-	Phospholipase A1-Igamma2, chloroplastic [Source:UniProtKB/Swiss-Prot;Acc:Q3EBR6]
novel.104	2.79057	-	-
AT1G32450	1.77195	NPF7.3	Protein NRT1/ PTR FAMILY 7.3 [Source:UniProtKB/Swiss-Prot;Acc:Q9LQL2]
AT3G48560	1.12145	ALS	Acetolactate synthase, chloroplastic [Source:UniProtKB/Swiss-Prot;Acc:P17597]
AT5G48010	1.57423	THAS1	Thalianol synthase [Source:UniProtKB/Swiss-Prot;Acc:Q9FI37]
AT3G45100	1.36741	PIGA	SETH2 [Source:UniProtKB/TrEMBL;Acc:A0A178VAH7]
AT5G40850	1.13393	UPM1	AT5g40850/MHK7_8 [Source:UniProtKB/TrEMBL;Acc:Q42606]
AT2G48140	2.80539	EDA4	At2g48140/F11L15.4 [Source:UniProtKB/TrEMBL;Acc:Q94AX3]
AT4G33610	4.61339	-	At4g33610 [Source:UniProtKB/TrEMBL;Acc:O81878]
AT5G13580	4.56311	ABCG6	ABC transporter G family member 6 [Source:UniProtKB/Swiss-Prot;Acc:Q9FNB5]
AT5G12420	3.93219	-	O-acyltransferase (WSD1-like) family protein [Source:UniProtKB/TrEMBL;Acc:Q94CK0]
AT2G43535	1.41647	ATTI4	Defensin-like protein 196 [Source:UniProtKB/Swiss-Prot;Acc:Q8RYE7]
AT3G30720	3.21064	QQS	Protein QQS [Source:UniProtKB/Swiss-Prot;Acc:Q3E7K4]
AT5G67570	1.18782	DG1	Pentatricopeptide repeat-containing protein At5g67570, chloroplastic [Source:UniProtKB/Swiss-Prot;Acc:Q9FJW6]
AT4G31420	1.14312	-	Zinc finger protein 622 [Source:UniProtKB/TrEMBL;Acc:F4JS04]
AT5G18110	1.23681	NCBP	Eukaryotic translation initiation factor NCBP [Source:UniProtKB/Swiss-Prot;Acc:Q9FK59]
AT1G55990	4.8752	-	Glycine-rich protein [Source:UniProtKB/TrEMBL;Acc:F4I3I2]
AT4G38080	2.56628	-	At4g38080 [Source:UniProtKB/TrEMBL;Acc:Q9SZK8]
AT1G17530	1.19102	TIM23-1	Mitochondrial import inner membrane translocase subunit TIM23-1 [Source:UniProtKB/Swiss-Prot;Acc:Q9LNQ1]
AT3G17420	2.53911	GPK1	Probable receptor-like protein kinase At3g17420 [Source:UniProtKB/Swiss-Prot;Acc:Q9LRP3]
AT5G03240	1.4316	UBQ3	Ubiquitin 4 [Source:UniProtKB/TrEMBL;Acc:A0A1P8BGQ7]
AT5G58860	3.83503	CYP86A1	Cytochrome P450 86A1 [Source:UniProtKB/Swiss-Prot;Acc:P48422]
novel.136	1.57826	-	PF14111:Domain of unknown function (DUF4283)|PF14392:Zinc knuckle|PF03372:Endonuclease/Exonuclease/phosphatase family
AT1G45976	1.29498	SBP1	SBP1 [Source:UniProtKB/TrEMBL;Acc:A0A178WK23]
AT5G59320	3.58535	LTP3	Non-specific lipid-transfer protein 3 [Source:UniProtKB/Swiss-Prot;Acc:Q9LLR7]
AT4G36610	4.0354	-	Alpha/beta-Hydrolases superfamily protein [Source:UniProtKB/TrEMBL;Acc:O23220]
AT4G20390	3.49252	-	CASP-like protein 1B2 [Source:UniProtKB/Swiss-Prot;Acc:Q9SUP0]
AT2G22650	1.28078	-	FAD-dependent oxidoreductase family protein [Source:UniProtKB/TrEMBL;Acc:Q5S4X7]
AT2G46900	1.10894	-	Expressed protein [Source:UniProtKB/TrEMBL;Acc:O80734]
AT2G39310	1.39567	JAL22	Jacalin-related lectin 22 [Source:UniProtKB/Swiss-Prot;Acc:O80950]
AT2G23540	3.69306	-	GDSL esterase/lipase At2g23540 [Source:UniProtKB/Swiss-Prot;Acc:O80470]
AT5G66040	1.05514	STR16	Thiosulfate sulfurtransferase 16, chloroplastic [Source:UniProtKB/Swiss-Prot;Acc:Q39129]
AT5G58220	1.1898	TTL	Uric acid degradation bifunctional protein TTL [Source:UniProtKB/Swiss-Prot;Acc:Q9LVM5]
AT2G34900	1.44972	GTE1	Transcription factor GTE1 [Source:UniProtKB/Swiss-Prot;Acc:Q84XV2]
AT1G53250	1.89975	-	unknown protein; BEST Arabidopsis thaliana protein match is: unknown protein (TAIR:AT1G53800.1); Ha. [Source:TAIR;Acc:AT1G53250]
AT1G74460	3.39361	-	GDSL esterase/lipase At1g74460 [Source:UniProtKB/Swiss-Prot;Acc:Q9CA68]
AT4G25100	1.32721	FSD1	Superoxide dismutase [Fe] 1, chloroplastic [Source:UniProtKB/Swiss-Prot;Acc:P21276]
AT5G23380	1.12563	-	Gb [Source:UniProtKB/TrEMBL;Acc:Q9FGE1]
AT3G44550	4.3493	FAR5	Probable fatty acyl-CoA reductase 5 [Source:UniProtKB/Swiss-Prot;Acc:Q0WRB0]
AT1G73330	1.30855	ATDR4	Dr4 protein [Source:UniProtKB/TrEMBL;Acc:Q39091]
AT5G23190	4.29067	CYP86B1	Cytochrome P450 86B1 [Source:UniProtKB/Swiss-Prot;Acc:Q9FMY1]
AT3G06390	2.77991	-	CASP-like protein 1D2 [Source:UniProtKB/Swiss-Prot;Acc:Q9SQU2]
AT3G06430	1.19415	EMB2750	Pentatricopeptide repeat-containing protein At3g06430, chloroplastic [Source:UniProtKB/Swiss-Prot;Acc:Q9SQU6]
AT3G50660	1.0401	CYP90B1	Cytochrome P450 90B1 [Source:UniProtKB/Swiss-Prot;Acc:O64989]
AT4G38420	1.01801	sks9	Putative pectinesterase [Source:UniProtKB/TrEMBL;Acc:Q8VYB3]
AT3G11430	4.33628	GPAT5	Glycerol-3-phosphate acyltransferase 5 [Source:UniProtKB/Swiss-Prot;Acc:Q9CAY3]
AT5G23080	1.03546	TGH	G patch domain-containing protein TGH [Source:UniProtKB/Swiss-Prot;Acc:Q8GXN9]
AT4G11320	1.53295	RDL5	Probable cysteine protease RDL5 [Source:UniProtKB/Swiss-Prot;Acc:Q9SUS9]
AT5G09480	4.21925	-	At5g09480 [Source:UniProtKB/TrEMBL;Acc:Q9FY67]
AT5G09520	4.021	PELPK2	Protein PELPK2 [Source:UniProtKB/Swiss-Prot;Acc:Q9LXB7]
AT4G03935	1.145	-	other RNA [Source:TAIR;Acc:AT4G03935]
AT2G22510	3.91963	-	At2g22510 [Source:UniProtKB/TrEMBL;Acc:Q9SJY4]
AT4G24130	1.81732	-	T19F6.7 protein [Source:UniProtKB/TrEMBL;Acc:O22978]
AT5G43150	1.42885	-	At5g43150 [Source:UniProtKB/TrEMBL;Acc:Q9FMG8]
AT4G09760	1.70437	-	Probable choline kinase 3 [Source:UniProtKB/Swiss-Prot;Acc:Q9SZ92]
AT2G35770	2.23627	SCPL28	Serine carboxypeptidase-like 28 [Source:UniProtKB/Swiss-Prot;Acc:Q8S8K6]
AT5G25140	1.24157	CYP71B13	Cytochrome P450 71B13 [Source:UniProtKB/Swiss-Prot;Acc:P58050]
AT2G35380	3.71564	PER20	Peroxidase 20 [Source:UniProtKB/Swiss-Prot;Acc:Q9SLH7]
AT3G18010	1.10164	WOX1	WUSCHEL-related homeobox 1 [Source:UniProtKB/Swiss-Prot;Acc:Q6X7K0]
AT1G49130	1.81269	-	B-box type zinc finger protein with CCT domain-containing protein [Source:UniProtKB/TrEMBL;Acc:F4I1N0]
AT3G26580	1.05933	-	Orf03 protein [Source:UniProtKB/TrEMBL;Acc:Q38955]
AT5G07475	4.65362	-	At5g07475 [Source:UniProtKB/TrEMBL;Acc:Q7XA70]
AT3G14210	1.65437	ESM1	GDSL esterase/lipase ESM1 [Source:UniProtKB/Swiss-Prot;Acc:Q9LJG3]
AT3G49120	1.17715	PER34	Peroxidase 34 [Source:UniProtKB/Swiss-Prot;Acc:Q9SMU8]
AT5G14740	1.38795	BCA2	Beta carbonic anhydrase 2, chloroplastic [Source:UniProtKB/Swiss-Prot;Acc:P42737]
AT2G34490	3.24999	CYP710A2	Cytochrome P450 710A2 [Source:UniProtKB/Swiss-Prot;Acc:O64698]
AT1G33290	1.25907	-	At1g33290 [Source:UniProtKB/TrEMBL;Acc:Q9C877]
AT5G59220	1.43002	SAG113	Probable protein phosphatase 2C 78 [Source:UniProtKB/Swiss-Prot;Acc:Q9FIF5]
AT5G02150	1.10996	Fes1C	Fes1C [Source:UniProtKB/TrEMBL;Acc:Q9LZL7]
AT5G47450	1.28955	TIP2-3	Aquaporin TIP2-3 [Source:UniProtKB/Swiss-Prot;Acc:Q9FGL2]
AT1G34670	3.58814	AtMYB93	Transcription factor MYB93 [Source:UniProtKB/Swiss-Prot;Acc:Q9S9Z2]
AT4G31380	1.08187	FLP1	Flowering-promoting factor 1-like protein 1 [Source:UniProtKB/Swiss-Prot;Acc:Q5Q0B3]
AT2G48130	1.35887	-	Bifunctional inhibitor/lipid-transfer protein/seed storage 2S albumin superfamily protein [Source:UniProtKB/TrEMBL;Acc:Q7EB72]
AT5G05340	2.11104	PER52	Peroxidase 52 [Source:UniProtKB/Swiss-Prot;Acc:Q9FLC0]
AT3G52870	1.15472	IQM3	IQ domain-containing protein IQM3 [Source:UniProtKB/Swiss-Prot;Acc:Q9LFA4]
AT5G50260	1.78829	CEP1	KDEL-tailed cysteine endopeptidase CEP1 [Source:UniProtKB/Swiss-Prot;Acc:Q9FGR9]
AT5G41900	1.21431	BDG2	Probable lysophospholipase BODYGUARD 2 [Source:UniProtKB/Swiss-Prot;Acc:Q9FJ24]
AT3G16310	1.11536	NUP35	Nuclear pore complex protein NUP35 [Source:UniProtKB/Swiss-Prot;Acc:O04326]
AT3G61080	1.02221	-	Protein kinase superfamily protein [Source:UniProtKB/TrEMBL;Acc:A0A1I9LR17]
AT5G08620	1.00377	RH25	DEAD-box ATP-dependent RNA helicase 25 [Source:UniProtKB/Swiss-Prot;Acc:Q94C75]
AT5G38005	1.1494	-	other RNA [Source:TAIR;Acc:AT5G38005]
AT5G44550	3.38221	-	CASP-like protein 1B1 [Source:UniProtKB/Swiss-Prot;Acc:Q9FI10]
AT1G21110	2.19777	IGMT3	Indole glucosinolate O-methyltransferase 3 [Source:UniProtKB/Swiss-Prot;Acc:Q9LPU6]
AT1G70890	1.46317	MLP43	MLP-like protein 43 [Source:UniProtKB/Swiss-Prot;Acc:Q9SSK5]
AT1G14520	1.51718	MIOX1	myo-inositol oxygenase 1 [Source:TAIR;Acc:AT1G14520]
AT2G01520	2.25988	MLP328	MLP-like protein 328 [Source:UniProtKB/Swiss-Prot;Acc:Q9ZVF3]
AT3G32030	2.01588	TPS30	Terpenoid synthase 30 [Source:UniProtKB/Swiss-Prot;Acc:Q9LH31]
AT3G16530	1.76856	-	Lectin-like protein At3g16530 [Source:UniProtKB/Swiss-Prot;Acc:Q9LK72]
AT4G28180	2.22629	-	At4g28180 [Source:UniProtKB/TrEMBL;Acc:Q9M0I9]
AT3G23570	1.24568	-	Alpha/beta-Hydrolases superfamily protein [Source:UniProtKB/TrEMBL;Acc:Q94JY3]
AT4G10240	1.37491	BBX23	Bbx23 [Source:UniProtKB/TrEMBL;Acc:A0A178UTH9]
AT2G28210	3.4955	ATACA2	ATACA2 [Source:UniProtKB/TrEMBL;Acc:A0A178VW72]
AT2G03200	2.41301	-	At2g03200 [Source:UniProtKB/TrEMBL;Acc:Q84M99]
AT5G26000	1.28033	TGG1	TGG1 [Source:UniProtKB/TrEMBL;Acc:A0A178U7L7]
AT1G66700	2.0735	PXMT1	Paraxanthine methyltransferase 1 [Source:UniProtKB/Swiss-Prot;Acc:Q9C9M3]
AT4G39795	1.46342	FLZ7	Protein of unknown function (DUF581) [Source:TAIR;Acc:AT4G39795]
AT1G18773	1.3524	-	FUNCTIONS IN: molecular_function unknown; INVOLVED IN: biological_process unknown; LOCATED IN: endomembrane system; BEST Arabidopsis thaliana protein match is: carboxylesterases (TAIR:AT4G22300.1); Ha. [Source:TAIR;Acc:AT1G18773]
AT1G64780	1.25051	AMT1-2	Ammonium transporter 1 member 2 [Source:UniProtKB/Swiss-Prot;Acc:Q9ZPJ8]
AT3G21330	1.13328	BHLH87	Transcription factor bHLH87 [Source:UniProtKB/Swiss-Prot;Acc:Q8S3D2]
AT5G57220	1.97756	CYP81F2	Cytochrome P450 81F2 [Source:UniProtKB/Swiss-Prot;Acc:Q9LVD6]
AT1G22890	1.08368	-	AT1G22890 protein [Source:UniProtKB/TrEMBL;Acc:A0JQ18]
AT3G50930	1.00947	HSR4	Protein HYPER-SENSITIVITY-RELATED 4 [Source:UniProtKB/Swiss-Prot;Acc:Q8VZG2]
novel.148	1.00241	-	-
AT5G24080	2.91732	-	G-type lectin S-receptor-like serine/threonine-protein kinase At5g24080 [Source:UniProtKB/Swiss-Prot;Acc:Q9FLV4]
AT5G24800	1.45097	BZIP9	Basic leucine zipper 9 [Source:UniProtKB/Swiss-Prot;Acc:Q9FUD3]
AT2G34655	2.44227	-	At2g34655 [Source:UniProtKB/TrEMBL;Acc:Q94BZ4]
AT3G61160	1.26955	-	Protein kinase superfamily protein [Source:UniProtKB/TrEMBL;Acc:F4JE58]
AT2G30350	1.02864	-	Structure-specific endonuclease subunit SLX1 homolog [Source:UniProtKB/TrEMBL;Acc:A0A178VUD7]
AT3G55080	1.15961	-	At3g55080 [Source:UniProtKB/TrEMBL;Acc:Q5PP40]
AT4G28940	2.01844	-	Phosphorylase superfamily protein [Source:UniProtKB/TrEMBL;Acc:F4JM51]
AT2G01320	1.02671	-	ABCG7 [Source:UniProtKB/TrEMBL;Acc:A0A178VSW5]
AT1G35420	1.40277	-	Alpha/beta-Hydrolases superfamily protein [Source:UniProtKB/TrEMBL;Acc:F4HYC8]
AT5G06090	3.49167	GPAT7	GPAT7 [Source:UniProtKB/TrEMBL;Acc:A0A178URK3]
AT5G48000	1.24363	CYP708A2	Cytochrome P450, family 708, subfamily A, polypeptide 2 [Source:UniProtKB/TrEMBL;Acc:F4K051]
AT3G54363	1.44098	-	unknown protein; Ha. [Source:TAIR;Acc:AT3G54363]
AT5G13210	1.3411	-	AT5g13210/T31B5_30 [Source:UniProtKB/TrEMBL;Acc:Q9LYV5]
AT1G70150	1.05587	-	Zinc ion binding protein [Source:UniProtKB/TrEMBL;Acc:F4I3Y1]
AT2G29670	1.11614	-	At2g29670/T27A16.23 [Source:UniProtKB/TrEMBL;Acc:O82388]
AT3G55090	2.69717	ABCG16	ABC transporter G family member 16 [Source:UniProtKB/Swiss-Prot;Acc:Q9M2V7]
AT4G06195	1.42003	-
AT5G19410	4.4332	-	ABC-2 type transporter family protein [Source:TAIR;Acc:AT5G19410]
AT5G37300	1.55869	WSD1	O-acyltransferase (WSD1-like) family protein [Source:TAIR;Acc:AT5G37300]
AT1G60190	1.33851	PUB19	U-box domain-containing protein 19 [Source:UniProtKB/Swiss-Prot;Acc:O80742]
AT5G06530	1.12978	ABCG22	ABC transporter G family member 22 [Source:UniProtKB/Swiss-Prot;Acc:Q93YS4]
AT4G15920	1.24363	SWEET17	Nodulin MtN3 family protein [Source:TAIR;Acc:AT4G15920]
AT5G42580	1.78087	CYP705A12	Cytochrome P450 705A12 [Source:UniProtKB/Swiss-Prot;Acc:Q9FH67]
AT3G28210	1.23668	SAP12	Zinc finger AN1 domain-containing stress-associated protein 12 [Source:UniProtKB/Swiss-Prot;Acc:Q67YE6]
AT3G26830	2.0269	CYP71B15	Bifunctional dihydrocamalexate synthase/camalexin synthase [Source:UniProtKB/Swiss-Prot;Acc:Q9LW27]
AT5G13900	2.39962	VAS	Lipid transfer-like protein VAS [Source:UniProtKB/Swiss-Prot;Acc:Q9FFY3]
AT1G66980	1.14606	SNC4	suppressor of npr1-1 constitutive 4 [Source:TAIR;Acc:AT1G66980]
AT4G10120	1.17886	SPS4	Probable sucrose-phosphate synthase 4 [Source:UniProtKB/Swiss-Prot;Acc:F4JLK2]
AT5G50720	1.29673	HVA22E	HVA22-like protein [Source:UniProtKB/TrEMBL;Acc:Q0IGM2]
AT3G28580	2.05961	-	AAA-ATPase At3g28580 [Source:UniProtKB/Swiss-Prot;Acc:Q9LJJ7]
AT3G29250	1.03382	SDR4	Short-chain dehydrogenase reductase 4 [Source:UniProtKB/Swiss-Prot;Acc:F4J2Z7]
AT3G23250	1.72421	MYB15	Transcription factor MYB15 [Source:UniProtKB/Swiss-Prot;Acc:Q9LTC4]
AT5G01870	1.76482	LTP10	Non-specific lipid-transfer protein [Source:UniProtKB/TrEMBL;Acc:A0A178UD43]
AT1G49960	2.86055	NAT4	Nucleobase-ascorbate transporter 4 [Source:UniProtKB/Swiss-Prot;Acc:P93039]
AT5G20230	1.23675	BCB	SAG14 [Source:UniProtKB/TrEMBL;Acc:A0A178UM84]
AT5G37690	3.55066	-	GDSL esterase/lipase At5g37690 [Source:UniProtKB/Swiss-Prot;Acc:Q9FHQ1]
AT3G25710	1.00679	BHLH32	Transcription factor AIG1 [Source:UniProtKB/Swiss-Prot;Acc:Q9LS08]
AT1G02930	1.48832	GSTF6	Glutathione S-transferase F6 [Source:UniProtKB/Swiss-Prot;Acc:P42760]
AT4G08040	1.48767	ACS11	1-aminocyclopropane-1-carboxylate synthase 11 [Source:UniProtKB/Swiss-Prot;Acc:Q9S9U6]
AT1G22403	1.04128	-	other RNA [Source:TAIR;Acc:AT1G22403]
AT2G40370	2.92635	LAC5	Laccase-5 [Source:UniProtKB/Swiss-Prot;Acc:Q9SIY8]
AT2G17036	1.01269	-	F-box protein At2g17036 [Source:UniProtKB/Swiss-Prot;Acc:Q6DR20]
AT5G57010	1.62198	IQM5	IQ domain-containing protein IQM5 [Source:UniProtKB/Swiss-Prot;Acc:Q058N0]
AT5G08250	4.08715	-	Cytochrome P450 superfamily protein [Source:UniProtKB/TrEMBL;Acc:Q9LEY2]
AT2G15220	1.72267	-	At2g15220/F15A23.4 [Source:UniProtKB/TrEMBL;Acc:Q9SKL6]
AT3G02620	1.217	-	Plant stearoyl-acyl-carrier-protein desaturase family protein [Source:UniProtKB/TrEMBL;Acc:A0A178VGR6]
AT5G08340	1.01583	RIBF2	FAD synthetase 2, chloroplastic [Source:UniProtKB/Swiss-Prot;Acc:Q8VZR0]
AT1G02920	1.40381	GSTF7	Glutathione S-transferase F7 [Source:UniProtKB/Swiss-Prot;Acc:Q9SRY5]
AT4G03540	1.91817	-	CASP-like protein [Source:UniProtKB/TrEMBL;Acc:A0A178V2N5]
AT5G19170	1.12872	-	Protein of Unknown Function (DUF239) [Source:TAIR;Acc:AT5G19170]
AT1G61810	1.47825	BGLU45	Beta-glucosidase 45 [Source:UniProtKB/TrEMBL;Acc:F4HVG0]
AT4G16162	1.35542	-	Leucine-rich repeat (LRR) family protein [Source:UniProtKB/TrEMBL;Acc:F4JLP8]
AT4G29930	1.94718	BHLH27	Transcription factor bHLH27 [Source:UniProtKB/Swiss-Prot;Acc:Q700E3]
AT4G23060	1.04358	IQD22	Calmodulin binding protein IQD22 [Source:UniProtKB/TrEMBL;Acc:Q2NNE0]
AT3G50400	3.37697	-	GDSL esterase/lipase At3g50400 [Source:UniProtKB/Swiss-Prot;Acc:Q9M2R9]
AT5G49850	1.34593	JAL46	Jacalin-related lectin 46 [Source:UniProtKB/Swiss-Prot;Acc:Q9LTA8]
AT4G15120	1.31829	-	VQ motif-containing protein [Source:UniProtKB/TrEMBL;Acc:O23366]
AT4G01390	2.44014	-	TRAF-like family protein [Source:UniProtKB/TrEMBL;Acc:F4JI18]
AT4G32340	1.2053	-	Tetratricopeptide repeat (TPR)-like superfamily protein [Source:UniProtKB/TrEMBL;Acc:O49358]
AT4G23890	1.3826	ndhS	NAD(P)H-quinone oxidoreductase subunit S, chloroplastic [Source:UniProtKB/Swiss-Prot;Acc:Q9T0A4]
AT1G35250	1.62175	ALT2	Acyl-acyl carrier protein thioesterase ATL2, chloroplastic [Source:UniProtKB/Swiss-Prot;Acc:Q9C7I8]
AT4G29990	1.07446	-	Leucine-rich repeat transmembrane protein kinase protein [Source:UniProtKB/TrEMBL;Acc:Q9SZV2]
AT1G68500	1.39552	-	Uncharacterized protein At1g68500 [Source:UniProtKB/TrEMBL;Acc:Q84K42]
AT4G24140	2.19231	BDG3	Probable lysophospholipase BODYGUARD 3 [Source:UniProtKB/Swiss-Prot;Acc:O22977]
AT3G59930	1.19704	-	Defensin-like protein 206 [Source:UniProtKB/Swiss-Prot;Acc:Q94JR6]
AT5G46900	1.15371	-	Bifunctional inhibitor/lipid-transfer protein/seed storage 2S albumin superfamily protein [Source:UniProtKB/TrEMBL;Acc:Q39100]
AT2G16586	2.71581	-	Transmembrane protein [Source:UniProtKB/TrEMBL;Acc:Q8GXM1]
AT1G73066	1.15784	-	Highly similar to receptor-like protein kinase [Source:UniProtKB/TrEMBL;Acc:Q9SSM0]
AT4G29800	1.1658	PLP8	PATATIN-like protein 8 [Source:TAIR;Acc:AT4G29800]
AT1G26380	2.89175	FOX1	Berberine bridge enzyme-like 3 [Source:UniProtKB/Swiss-Prot;Acc:Q9FZC4]
AT5G53870	1.87322	ENODL1	At5g53870 [Source:UniProtKB/TrEMBL;Acc:Q9FN39]
AT4G16540	1.30695	-	Heat shock protein HSP20/alpha crystallin family [Source:UniProtKB/TrEMBL;Acc:O23498]
AT1G66800	1.39591	-	NAD(P)-binding Rossmann-fold superfamily protein [Source:UniProtKB/TrEMBL;Acc:F4HQ07]
AT5G66630	1.25635	DAR5	Protein DA1-related 5 [Source:UniProtKB/Swiss-Prot;Acc:Q84WJ0]
AT1G80820	1.21099	CCR2	Cinnamoyl-CoA reductase 2 [Source:UniProtKB/Swiss-Prot;Acc:Q9SAH9]
AT2G12190	1.11466	-	Cytochrome P450 superfamily protein [Source:UniProtKB/TrEMBL;Acc:Q9ZUQ6]
AT4G19720	1.53121	-	Glycosyl hydrolase family protein with chitinase insertion domain [Source:TAIR;Acc:AT4G19720]
AT1G02390	1.6178	GPAT2	Probable glycerol-3-phosphate acyltransferase 2 [Source:UniProtKB/Swiss-Prot;Acc:Q9FZ22]
AT3G25640	1.62562	-	Protein of unknown function, DUF617 [Source:TAIR;Acc:AT3G25640]
AT2G24762	1.0725	GDU4	Protein GLUTAMINE DUMPER 4 [Source:UniProtKB/Swiss-Prot;Acc:Q8S8A0]
AT3G13610	1.14591	F6'H1	Feruloyl CoA ortho-hydroxylase 1 [Source:UniProtKB/Swiss-Prot;Acc:Q9LHN8]
AT2G18210	1.69516	-	At2g18210 [Source:UniProtKB/TrEMBL;Acc:Q9ZPV4]
AT4G13290	1.92774	CYP71A19	Cytochrome P450 71A19 [Source:UniProtKB/Swiss-Prot;Acc:Q9T0K0]
AT4G19975	2.28414	-	Glycosyltransferase [Source:UniProtKB/TrEMBL;Acc:A0A1P8B5X7]
AT5G44574	1.61002	-	unknown protein; FUNCTIONS IN: molecular_function unknown; INVOLVED IN: biological_process unknown; LOCATED IN: endomembrane system; Ha. [Source:TAIR;Acc:AT5G44574]
AT1G26730	1.07804	PHO1-H7	Phosphate transporter PHO1 homolog 7 [Source:UniProtKB/Swiss-Prot;Acc:Q6R8G3]
AT2G08735	3.30025	-
AT3G54730	2.27318	-	Putative transmembrane protein At3g54730 [Source:UniProtKB/Swiss-Prot;Acc:P0DKG2]
AT2G18370	2.58268	LTP8	Non-specific lipid-transfer protein [Source:UniProtKB/TrEMBL;Acc:A0A178VTK3]
AT1G56320	2.72789	-	At1g56320 [Source:UniProtKB/TrEMBL;Acc:Q9C7K7]
AT5G49350	5.55979	-	At5g49350 [Source:UniProtKB/TrEMBL;Acc:Q84Q60]
AT4G21440	1.99993	ATMYB102	Transcription factor MYB102 [Source:UniProtKB/Swiss-Prot;Acc:Q9LDR8]
AT4G17090	1.33803	BAM3	Beta-amylase 3, chloroplastic [Source:UniProtKB/Swiss-Prot;Acc:O23553]
AT3G58550	3.52851	-	At3g58550 [Source:UniProtKB/TrEMBL;Acc:Q9M2G1]
AT4G22610	2.86557	-	AT4g22610/F7K2_190 [Source:UniProtKB/TrEMBL;Acc:Q9SUV8]
AT1G06883	1.72444	-
AT1G69920	1.55133	GSTU12	Glutathione S-transferase U12 [Source:UniProtKB/Swiss-Prot;Acc:Q6NMS0]
AT4G21903	2.22887	-	Protein DETOXIFICATION [Source:UniProtKB/TrEMBL;Acc:F4JKB8]
AT3G02940	1.6192	MYB107	At3g02940 [Source:UniProtKB/TrEMBL;Acc:Q9LDI5]
AT5G42900	1.51796	COR27	Cold regulated protein 27 [Source:UniProtKB/TrEMBL;Acc:Q8L8T7]
AT2G38110	2.14332	GPAT6	Glycerol-3-phosphate 2-O-acyltransferase 6 [Source:UniProtKB/Swiss-Prot;Acc:O80437]
AT1G21120	1.1445	-	O-methyltransferase family protein [Source:TAIR;Acc:AT1G21120]
AT3G48720	1.38948	-	HXXXD-type acyl-transferase family protein [Source:UniProtKB/TrEMBL;Acc:Q9SMM7]
AT1G08507	1.1523	-
AT1G07483	2.16176	-
AT3G59010	1.77904	PME35	Pectinesterase [Source:UniProtKB/TrEMBL;Acc:A0A178V613]
AT4G36470	1.21774	-	At4g36470 [Source:UniProtKB/TrEMBL;Acc:O23234]
AT2G32340	1.09413	-	TraB family protein [Source:TAIR;Acc:AT2G32340]
AT4G11190	1.19869	DIR13	Dirigent protein 13 [Source:UniProtKB/Swiss-Prot;Acc:Q9T017]
AT2G18150	1.18264	PER15	Peroxidase 15 [Source:UniProtKB/Swiss-Prot;Acc:Q9SI16]
AT2G32190	1.09063	-	Cysteine-rich/transmembrane domain A-like protein [Source:UniProtKB/TrEMBL;Acc:Q9SKY1]
AT2G26530	1.10798	AR781	AR781 [Source:UniProtKB/TrEMBL;Acc:A0A178VPT1]
AT1G47130	2.61165	-
AT2G35980	1.17075	NHL10	NDR1/HIN1-like protein 10 [Source:UniProtKB/Swiss-Prot;Acc:Q9SJ52]
AT4G15490	1.76276	UGT84A3	UDP-glycosyltransferase 84A3 [Source:UniProtKB/Swiss-Prot;Acc:O23401]
AT1G35515	1.90261	MYB8	Transcription factor MYB8 [Source:UniProtKB/Swiss-Prot;Acc:Q9SDS8]
AT4G34990	1.27396	MYB32	Transcription factor MYB32 [Source:UniProtKB/Swiss-Prot;Acc:O49608]
AT5G53190	1.10514	SWEET3	Bidirectional sugar transporter SWEET [Source:UniProtKB/TrEMBL;Acc:A0A178U9N2]
AT1G29395	1.32308	COR413IM1	Cold-regulated 413 inner membrane protein 1, chloroplastic [Source:UniProtKB/Swiss-Prot;Acc:Q94AL8]
AT3G55840	1.21067	HSPRO1	Nematode resistance protein-like HSPRO1 [Source:UniProtKB/Swiss-Prot;Acc:Q9LY61]
AT1G66460	1.92436	-	Protein kinase superfamily protein [Source:TAIR;Acc:AT1G66460]
AT4G17785	1.83514	MYB39	Transcription factor MYB39 [Source:UniProtKB/Swiss-Prot;Acc:Q8GWP0]
AT3G10870	1.36435	MES17	Methylesterase 17 [Source:UniProtKB/Swiss-Prot;Acc:Q9SG92]
AT5G67270	1.04448	EB1C	EB1C [Source:UniProtKB/TrEMBL;Acc:A0A178UNG3]
AT4G13235	1.00459	EDA21	EDA21 [Source:UniProtKB/TrEMBL;Acc:A0A178UY76]
AT1G01480	1.09298	ACS2	1-aminocyclopropane-1-carboxylate synthase 2 [Source:UniProtKB/Swiss-Prot;Acc:Q06402]
AT3G17690	1.47154	CNGC19	Putative cyclic nucleotide-gated ion channel 19 [Source:UniProtKB/Swiss-Prot;Acc:Q9LDR2]
AT1G55940	3.3512	CYP708A1	cytochrome P450, family 708, subfamily A, polypeptide 1 [Source:TAIR;Acc:AT1G55940]
AT3G52520	1.04687	-	At3g52520 [Source:UniProtKB/TrEMBL;Acc:Q9SVD3]
AT5G58910	3.55857	LAC16	laccase 16 [Source:TAIR;Acc:AT5G58910]
AT1G75640	1.00643	-	F10A5.16 [Source:UniProtKB/TrEMBL;Acc:Q9LR04]
AT2G01008	1.93391	-	FUNCTIONS IN: molecular_function unknown; INVOLVED IN: biological_process unknown; LOCATED IN: cellular_component unknown; BEST Arabidopsis thaliana protein match is: maternal effect embryo arrest 38 (TAIR:AT3G43160.1). [Source:TAIR;Acc:AT2G01008]
AT5G41740	1.07126	-	Disease resistance protein (TIR-NBS-LRR class) family [Source:UniProtKB/TrEMBL;Acc:F4JYI4]
AT2G23060	2.53134	-	Probable N-acetyltransferase HLS1-like [Source:UniProtKB/Swiss-Prot;Acc:O64815]
AT3G05140	1.37106	RBK2	RBK2 [Source:UniProtKB/TrEMBL;Acc:A0A384KHI2]
AT4G28110	2.83861	AtMYB41	MYB41 [Source:UniProtKB/TrEMBL;Acc:A0A178V452]
AT5G24660	1.08681	LSU2	Protein RESPONSE TO LOW SULFUR 2 [Source:UniProtKB/Swiss-Prot;Acc:Q9FIR9]
AT3G49690	1.42945	RAX3	RAX3 [Source:UniProtKB/TrEMBL;Acc:A0A178VK29]
AT1G20030	1.09363	-	Pathogenesis-related thaumatin superfamily protein [Source:UniProtKB/TrEMBL;Acc:Q9LNT0]
AT3G60120	2.33123	BGLU27	Beta-glucosidase 27 [Source:UniProtKB/Swiss-Prot;Acc:Q9M1D1]
AT5G40000	1.95529	-	AAA-ATPase At5g40000 [Source:UniProtKB/Swiss-Prot;Acc:F4KFX5]
AT5G18560	2.42527	ERF086	PUCHI [Source:UniProtKB/TrEMBL;Acc:A0A178URC3]
AT1G68850	4.55101	PER11	Peroxidase 11 [Source:UniProtKB/Swiss-Prot;Acc:Q96519]
AT3G51642	5.60362	-	unknown protein; Ha. [Source:TAIR;Acc:AT3G51642]
AT2G01010	2.00507	-	rRNA [Source:TAIR;Acc:AT2G01010]
AT2G39510	2.43807	-	WAT1-related protein At2g39510 [Source:UniProtKB/Swiss-Prot;Acc:O80638]
AT5G09220	1.01974	AAP2	Amino acid permease 2 [Source:UniProtKB/Swiss-Prot;Acc:Q38967]
AT1G80120	1.27412	-	Protein LURP-one-related 5 [Source:UniProtKB/Swiss-Prot;Acc:Q9SSC7]
AT1G06520	1.19627	GPAT1	Glycerol-3-phosphate acyltransferase 1 [Source:UniProtKB/Swiss-Prot;Acc:Q9SHJ5]
AT5G20860	4.82765	-	Plant invertase/pectin methylesterase inhibitor superfamily [Source:TAIR;Acc:AT5G20860]
AT1G80555	2.50243	-	Isocitrate/isopropylmalate dehydrogenase family protein [Source:TAIR;Acc:AT1G80555]
AT2G37870	1.32532	-	Bifunctional inhibitor/lipid-transfer protein/seed storage 2S albumin superfamily protein [Source:UniProtKB/TrEMBL;Acc:Q9SHA0]
AT1G03700	1.85201	-	CASP-like protein 1C2 [Source:UniProtKB/Swiss-Prot;Acc:Q9LR57]
AT3G56730	1.76334	-	Putative endonuclease or glycosyl hydrolase [Source:UniProtKB/TrEMBL;Acc:F4J0R7]
AT2G43590	2.01394	-	Endochitinase At2g43590 [Source:UniProtKB/Swiss-Prot;Acc:O24658]
AT3G29140	1.06895	-	unknown protein; FUNCTIONS IN: molecular_function unknown; INVOLVED IN: biological_process unknown; LOCATED IN: endomembrane system; EXPRESSED IN: stem, sperm cell; Ha. [Source:TAIR;Acc:AT3G29140]
AT3G48450	2.25387	-	At3g48450 [Source:UniProtKB/TrEMBL;Acc:Q8LCF4]
AT5G52390	2.66039	-	PAR1 protein [Source:UniProtKB/TrEMBL;Acc:Q9FHC1]
AT1G14550	2.34073	PER5	Peroxidase 5 [Source:UniProtKB/Swiss-Prot;Acc:Q9M9Q9]
AT4G37410	1.74	CYP81F4	Cytochrome P450 81F4 [Source:UniProtKB/Swiss-Prot;Acc:Q9SZU1]
AT2G39250	1.12295	SNZ	AP2-like ethylene-responsive transcription factor SNZ [Source:UniProtKB/Swiss-Prot;Acc:Q6PV67]
AT5G51440	1.06423	HSP23.5	23.5 kDa heat shock protein, mitochondrial [Source:UniProtKB/Swiss-Prot;Acc:Q9FGM9]
AT2G43000	1.55271	JUB1	Transcription factor JUNGBRUNNEN 1 [Source:UniProtKB/Swiss-Prot;Acc:Q9SK55]
AT2G14960	1.98909	GH3.1	Probable indole-3-acetic acid-amido synthetase GH3.1 [Source:UniProtKB/Swiss-Prot;Acc:O82333]
novel.48	1.76575	-	PF07794:Protein of unknown function (DUF1633)
AT5G40990	2.36681	GLIP1	GDSL esterase/lipase 1 [Source:UniProtKB/Swiss-Prot;Acc:Q9FLN0]
AT1G73290	1.86136	SCPL5	Serine carboxypeptidase-like 5 [Source:UniProtKB/Swiss-Prot;Acc:Q9CAU2]
AT1G64590	1.25373	-	At1g64590/F1N19_15 [Source:UniProtKB/TrEMBL;Acc:Q9SGV6]
AT5G03090	1.00864	-	Mto 1 responding down protein [Source:UniProtKB/TrEMBL;Acc:Q9LYX6]
AT4G23220	1.72864	CRK14	Cysteine-rich receptor-like protein kinase 14 [Source:UniProtKB/Swiss-Prot;Acc:Q8H199]
AT3G18400	2.11367	anac058	NAC domain containing protein 58 [Source:UniProtKB/TrEMBL;Acc:Q9LS50]
AT1G75520	1.65382	SRS5	Protein SHI RELATED SEQUENCE 5 [Source:UniProtKB/Swiss-Prot;Acc:Q9LQZ5]
AT3G09405	1.15041	PAE4	Pectin acetylesterase 4 [Source:UniProtKB/Swiss-Prot;Acc:Q9SR23]
AT2G02120	1.36132	PDF2.1	Defensin-like protein 4 [Source:UniProtKB/Swiss-Prot;Acc:Q41914]
AT5G10760	3.25761	AED1	Aspartyl protease AED1 [Source:UniProtKB/Swiss-Prot;Acc:Q9LEW3]
AT1G05450	2.23267	-	Bifunctional inhibitor/lipid-transfer protein/seed storage 2S albumin superfamily protein [Source:UniProtKB/TrEMBL;Acc:Q1G2Y5]
AT3G62730	3.83164	-	AT3g62730/F26K9_160 [Source:UniProtKB/TrEMBL;Acc:Q9LZJ2]
AT1G33100	2.48026	DTX20	Protein DETOXIFICATION 20 [Source:UniProtKB/Swiss-Prot;Acc:F4HPH2]
AT1G02620	1.38981	-	Ras-related small GTP-binding family protein [Source:UniProtKB/TrEMBL;Acc:Q3E6Q3]
AT5G41570	3.00546	WRKY24	Probable WRKY transcription factor 24 [Source:UniProtKB/Swiss-Prot;Acc:Q9FFS3]
AT3G21080	2.9984	-	ABC transporter-like protein [Source:UniProtKB/TrEMBL;Acc:Q9LJC4]
AT5G10230	2.01735	ANNAT7	Annexin D7 [Source:UniProtKB/Swiss-Prot;Acc:Q9LX07]
AT3G02840	2.46997	-	ARM repeat superfamily protein [Source:UniProtKB/TrEMBL;Acc:Q9M8S5]
AT5G22430	2.69365	-	Pollen Ole e 1 allergen and extensin family protein [Source:UniProtKB/TrEMBL;Acc:Q9FMQ8]
AT2G30770	5.25516	CYP71A13	Indoleacetaldoxime dehydratase [Source:UniProtKB/Swiss-Prot;Acc:O49342]
AT5G60800	1.22765	-	Heavy metal transport/detoxification superfamily protein [Source:UniProtKB/TrEMBL;Acc:F4K0H3]
AT2G23270	2.54827	-	At2g23270 [Source:UniProtKB/TrEMBL;Acc:O22181]
AT5G35110	2.26133	-	Gb [Source:UniProtKB/TrEMBL;Acc:Q9FYR1]
AT5G14700	1.13231	-	Cinnamoyl CoA reductase-like protein [Source:UniProtKB/TrEMBL;Acc:Q9LYJ0]
AT2G36145	1.28362	-	Expressed protein [Source:UniProtKB/TrEMBL;Acc:Q8VXY0]
AT5G51920	1.20453	-	Pyridoxal phosphate (PLP)-dependent transferases superfamily protein [Source:UniProtKB/TrEMBL;Acc:Q9FGL6]
AT4G23210	1.93118	CRK13	Cysteine-rich receptor-like protein kinase 13 [Source:UniProtKB/Swiss-Prot;Acc:Q0PW40]
AT3G44540	4.03631	FAR4	Probable fatty acyl-CoA reductase 4 [Source:UniProtKB/Swiss-Prot;Acc:Q9LXN3]
AT5G24105	1.04002	AGP41	Arabinogalactan protein 41 [Source:UniProtKB/Swiss-Prot;Acc:Q8L9T8]
AT4G11020	1.22487	-	Uncharacterized protein AT4g11020 [Source:UniProtKB/TrEMBL;Acc:Q9SN53]
AT1G53163	1.18331	-	F12M16.3 [Source:UniProtKB/TrEMBL;Acc:Q9MAI8]
AT5G52100	1.14507	DAPB3	CRR1 [Source:UniProtKB/TrEMBL;Acc:A0A178UH15]
AT5G15360	1.40724	-	Transmembrane protein [Source:UniProtKB/TrEMBL;Acc:Q9LXE7]
AT5G52320	2.7846	CYP96A4	CYP96A4 [Source:UniProtKB/TrEMBL;Acc:A0A178UE51]
AT5G63560	2.57827	FACT	Fatty alcohol:caffeoyl-CoA acyltransferase [Source:UniProtKB/Swiss-Prot;Acc:Q9FFQ7]
AT4G26050	1.44804	PIRL8	Plant intracellular Ras-group-related LRR protein 8 [Source:UniProtKB/Swiss-Prot;Acc:Q8RWE5]
AT2G25200	1.13457	-	At2g25200 [Source:UniProtKB/TrEMBL;Acc:Q9SIS2]
AT1G63710	2.3107	CYP86A7	Cytochrome P450 86A7 [Source:UniProtKB/Swiss-Prot;Acc:Q9CAD6]
AT3G13175	1.11773	-	At3g13171 [Source:UniProtKB/TrEMBL;Acc:Q9LK55]
AT5G33355	1.81663	-	Defensin-like protein 207 [Source:UniProtKB/Swiss-Prot;Acc:Q3E8R5]
AT4G21380	1.89503	SD18	Receptor-like serine/threonine-protein kinase SD1-8 [Source:UniProtKB/Swiss-Prot;Acc:O81905]
AT5G53730	1.01131	NHL26	NHL26 [Source:UniProtKB/TrEMBL;Acc:A0A178UFX4]
AT5G55250	1.13221	IAMT1	Indole-3-acetate O-methyltransferase 1 [Source:UniProtKB/Swiss-Prot;Acc:Q9FLN8]
AT4G22710	1.09931	CYP706A2	Cytochrome P450 - like protein [Source:UniProtKB/TrEMBL;Acc:O49652]
AT4G34320	1.25004	-	UPF0496 protein At4g34320 [Source:UniProtKB/Swiss-Prot;Acc:Q9SYZ7]
AT1G55650	2.49961	HMGB11	Putative high mobility group B protein 11 [Source:UniProtKB/Swiss-Prot;Acc:Q9LG02]
ATCG00500	1.61495	ACCD	Acetyl-coenzyme A carboxylase carboxyl transferase subunit beta, chloroplastic [Source:UniProtKB/TrEMBL;Acc:A0A1B1W4V3]
AT5G39670	1.453	CML46	Probable calcium-binding protein CML46 [Source:UniProtKB/Swiss-Prot;Acc:Q93Z27]
AT5G67550	1.51281	-	Transmembrane protein [Source:UniProtKB/TrEMBL;Acc:Q1PDF2]
AT5G66260	1.2305	-	Auxin-induced protein-like [Source:UniProtKB/TrEMBL;Acc:Q9FH62]
AT4G02850	1.46428	-	At4g02850 [Source:UniProtKB/TrEMBL;Acc:Q66GM9]
AT2G26480	1.07099	UGT76D1	UDP-glycosyltransferase 76D1 [Source:UniProtKB/Swiss-Prot;Acc:O48715]
AT3G26040	1.01149	-	HXXXD-type acyl-transferase family protein [Source:UniProtKB/TrEMBL;Acc:F4JBC7]
AT1G26410	2.35092	FOX4	Berberine bridge enzyme-like 6 [Source:UniProtKB/Swiss-Prot;Acc:Q9FZC7]
AT3G15250	2.23182	-	TPRXL [Source:UniProtKB/TrEMBL;Acc:Q5BPR0]
AT1G19250	1.64913	FMO1	Probable flavin-containing monooxygenase 1 [Source:UniProtKB/Swiss-Prot;Acc:Q9LMA1]
AT1G24430	3.132	-	F21J9.9 [Source:UniProtKB/TrEMBL;Acc:Q9FYM0]
AT4G25530	2.37265	HDG6	Homeodomain-containing transcription factor FWA [Source:UniProtKB/TrEMBL;Acc:B5BPE6]
AT3G02810	2.41827	LIP2	Receptor-like kinase LIP2 [Source:UniProtKB/Swiss-Prot;Acc:Q9M8S2]
AT1G17665	1.07523	-	unknown protein; FUNCTIONS IN: molecular_function unknown; INVOLVED IN: biological_process unknown; LOCATED IN: endomembrane system; EXPRESSED IN: 15 plant structures; EXPRESSED DURING: 11 growth stages; Ha. [Source:TAIR;Acc:AT1G17665]
AT4G37700	1.30043	-	At4g37700 [Source:UniProtKB/TrEMBL;Acc:Q9SZG2]
AT2G43670	1.89706	-	At2g43670 [Source:UniProtKB/TrEMBL;Acc:Q6IDB5]
AT1G08430	1.15708	ALMT1	Aluminum-activated malate transporter 1 [Source:UniProtKB/Swiss-Prot;Acc:Q9SJE9]
AT1G54540	1.93428	-	Late embryogenesis abundant (LEA) hydroxyproline-rich glycoprotein family [Source:UniProtKB/TrEMBL;Acc:Q9SLI0]
AT1G07143	2.34898	-
AT5G42930	1.21356	-	Alpha/beta-Hydrolases superfamily protein [Source:UniProtKB/TrEMBL;Acc:F4K4J2]
AT5G02780	1.00701	GSTL1	Glutathione S-transferase L1 [Source:UniProtKB/Swiss-Prot;Acc:Q6NLB0]
AT2G37740	1.24823	ZFP10	Zinc finger protein 10 [Source:UniProtKB/Swiss-Prot;Acc:O80942]
novel.105	1.57765	-	PF02902:Ulp1 protease family, C-terminal catalytic domain
AT2G47950	1.7196	-	unknown protein; FUNCTIONS IN: molecular_function unknown; INVOLVED IN: biological_process unknown; LOCATED IN: endomembrane system; EXPRESSED IN: root, flower; EXPRESSED DURING: petal differentiation and expansion stage; BEST Arabidopsis thaliana p /.../ match is: unknown protein (TAIR:AT3G62990.1); Ha. [Source:TAIR;Acc:AT2G47950]
AT3G04220	1.09364	-	Disease resistance protein (TIR-NBS-LRR class) family [Source:UniProtKB/TrEMBL;Acc:Q9M8X8]
AT1G35210	1.50372	-	Uncharacterized protein T32G9.25 [Source:UniProtKB/TrEMBL;Acc:Q9C6F2]
AT5G13320	1.57081	PBS3	Auxin-responsive GH3 family protein [Source:TAIR;Acc:AT5G13320]
AT5G11610	1.39018	-	Exostosin family protein [Source:UniProtKB/TrEMBL;Acc:Q9LYD1]
AT3G01070	2.03668	ENODL16	At3g01070 [Source:UniProtKB/TrEMBL;Acc:Q9MAC1]
AT2G05530	3.87004	-	Glycine-rich protein [Source:UniProtKB/TrEMBL;Acc:Q9SL14]
AT3G05770	1.44968	-	F10A16.6 protein [Source:UniProtKB/TrEMBL;Acc:Q9M9L9]
AT1G01355	1.79573	-	Putative endonuclease or glycosyl hydrolase [Source:UniProtKB/TrEMBL;Acc:F4HSA3]
AT2G30750	3.33124	CYP71A12	Cytochrome P450 71A12 [Source:UniProtKB/Swiss-Prot;Acc:O49340]
AT2G21220	1.28874	-	Putative auxin-regulated protein [Source:UniProtKB/TrEMBL;Acc:Q9SIG9]
AT5G58120	1.30359	-	Disease resistance protein (TIR-NBS-LRR class) family [Source:UniProtKB/TrEMBL;Acc:Q9FGT2]
AT2G36590	1.93716	PROT3	Proline transporter 3 [Source:UniProtKB/Swiss-Prot;Acc:Q9SJP9]
novel.54	1.48809	-	-
AT3G29630	1.3855	UGT79B4	AT3G29630.1 (Fragment) [Source:UniProtKB/TrEMBL;Acc:A0A0K1SB51]
AT3G10930	1.03173	-	Uncharacterized protein At3g10930 [Source:UniProtKB/TrEMBL;Acc:Q84TK4]
AT1G64000	2.66992	WRKY56	At1g64000 [Source:UniProtKB/TrEMBL;Acc:Q29PS1]
AT1G34060	1.39368	TAR4	Tryptophan aminotransferase-related protein 4 [Source:UniProtKB/Swiss-Prot;Acc:Q93Z38]
AT4G37290	2.69992	PIP2	unknown protein; FUNCTIONS IN: molecular_function unknown; INVOLVED IN: response to karrikin; LOCATED IN: endomembrane system; EXPRESSED IN: cotyledon, hypocotyl, leaf; EXPRESSED DURING: LP.04 four leaves visible; BEST Arabidopsis thaliana protein m /.../s: unknown protein (TAIR:AT2G23270.1); Ha. [Source:TAIR;Acc:AT4G37290]
AT5G56620	3.24056	anac099	NAC domain containing protein 99 [Source:TAIR;Acc:AT5G56620]
AT1G55980	1.90382	-	FAD/NAD(P)-binding oxidoreductase family protein [Source:TAIR;Acc:AT1G55980]
AT2G43390	3.52987	-	Putative uncharacterized protein [Source:UniProtKB/TrEMBL;Acc:Q5BPR6]
AT4G22790	1.012	DTX56	Protein DETOXIFICATION [Source:UniProtKB/TrEMBL;Acc:A0A178UU74]
AT4G00080	1.03793	UNE11	At4g00080 [Source:UniProtKB/TrEMBL;Acc:O81309]
AT3G44580	2.31268	-	Uncharacterized protein F14L2_130 [Source:UniProtKB/TrEMBL;Acc:Q9LXM9]
AT2G01770	3.33338	VIT1	Vacuolar iron transporter 1 [Source:UniProtKB/Swiss-Prot;Acc:Q9ZUA5]
AT5G38900	1.1241	-	Thioredoxin superfamily protein [Source:TAIR;Acc:AT5G38900]
AT5G05510	1.00296	-	At5g05510 [Source:UniProtKB/TrEMBL;Acc:Q9FFG4]
AT2G47260	1.03024	WRKY23	WRKY transcription factor 23 [Source:UniProtKB/Swiss-Prot;Acc:O22900]
AT3G63360	2.30149	-	Defensin-like protein 11 [Source:UniProtKB/Swiss-Prot;Acc:Q9M1V4]
AT1G06963	1.66476	-
AT5G40210	1.93124	-	WAT1-related protein At5g40210 [Source:UniProtKB/Swiss-Prot;Acc:Q945L4]
AT5G05390	1.58416	LAC12	Laccase-12 [Source:UniProtKB/Swiss-Prot;Acc:Q9FLB5]
AT1G23150	1.02565	-	Uncharacterized protein At1g23150 [Source:UniProtKB/TrEMBL;Acc:Q84JS3]
AT3G14630	1.8024	CYP72A9	Cytochrome P450, family 72, subfamily A, polypeptide 9 [Source:UniProtKB/TrEMBL;Acc:A0A1I9LTL1]
AT1G03820	1.14214	-	At1g03820 [Source:UniProtKB/TrEMBL;Acc:Q9ZWA4]
novel.30	1.17676	-	PF00201:UDP-glucoronosyl and UDP-glucosyl transferase
novel.106	2.35779	-	-
AT1G24140	1.16911	3MMP	Metalloendoproteinase 3-MMP [Source:UniProtKB/Swiss-Prot;Acc:Q5XF51]
AT2G13550	1.20793	-	unknown protein; Ha. [Source:TAIR;Acc:AT2G13550]
AT1G78440	1.48278	GA2OX1	Gibberellin 2-beta-dioxygenase 1 [Source:UniProtKB/Swiss-Prot;Acc:Q8LEA2]
AT5G18180	1.79058	-	H/ACA ribonucleoprotein complex subunit 1-like protein 2 [Source:UniProtKB/Swiss-Prot;Acc:Q9FK53]
AT5G50300	1.10529	AZG2	Xanthine/uracil permease family protein [Source:TAIR;Acc:AT5G50300]
AT3G50770	1.06878	CML41	Probable calcium-binding protein CML41 [Source:UniProtKB/Swiss-Prot;Acc:Q8L3R2]
AT1G01560	1.65765	MPK11	Mitogen-activated protein kinase 11 [Source:UniProtKB/Swiss-Prot;Acc:Q9LMM5]
AT3G03230	1.40546	-	Alpha/beta-Hydrolases superfamily protein [Source:UniProtKB/TrEMBL;Acc:Q9M9P1]
AT4G08780	1.42716	PER38	Peroxidase 38 [Source:UniProtKB/Swiss-Prot;Acc:Q9LDA4]
AT5G25130	1.56658	CYP71B12	Cytochrome P450 71B12 [Source:UniProtKB/Swiss-Prot;Acc:Q9ZU07]
AT1G75030	1.84811	ATLP-3	At1g75030 [Source:UniProtKB/TrEMBL;Acc:Q9C9P9]
AT3G05955	2.94698	-
AT2G24430	3.16314	ANAC038	NAC domain containing protein 38 [Source:UniProtKB/TrEMBL;Acc:Q9ZQ25]
AT5G51465	2.39143	-
AT1G23450	1.05791	-	Tetratricopeptide repeat (TPR)-like superfamily protein [Source:TAIR;Acc:AT1G23450]
AT4G36830	1.72737	HOS3-1	HOS3-1 [Source:UniProtKB/TrEMBL;Acc:A0A178UW40]
AT1G56600	1.5821	GOLS2	Galactinol synthase 2 [Source:UniProtKB/Swiss-Prot;Acc:Q9FXB2]
AT5G54569	1.61938	-	other RNA [Source:TAIR;Acc:AT5G54569]
AT3G47250	1.02517	-	Transmembrane protein, putative (DUF247) [Source:UniProtKB/TrEMBL;Acc:Q9SD48]
AT5G23155	1.15731	-	other RNA [Source:TAIR;Acc:AT5G23155]
AT4G23240	1.13071	CRK16	Putative cysteine-rich receptor-like protein kinase 16 [Source:UniProtKB/Swiss-Prot;Acc:O65476]
AT5G61890	1.57989	ERF114	Ethylene-responsive transcription factor ERF114 [Source:UniProtKB/Swiss-Prot;Acc:Q9FH54]
AT5G52760	2.13218	HIPP14	Heavy metal-associated isoprenylated plant protein 14 [Source:UniProtKB/Swiss-Prot;Acc:Q9LTE1]
AT1G26200	1.40887	-	TRAM, LAG1 and CLN8 (TLC) lipid-sensing domain containing protein [Source:TAIR;Acc:AT1G26200]
AT5G14130	1.39633	-	Peroxidase superfamily protein [Source:TAIR;Acc:AT5G14130]
AT1G71920	3.40471	HISN6A	Histidinol-phosphate aminotransferase 2, chloroplastic [Source:UniProtKB/Swiss-Prot;Acc:P0DI07]
AT5G65230	1.93938	AtMYB53	Transcription factor MYB53 [Source:UniProtKB/Swiss-Prot;Acc:Q9FJP2]
AT2G16910	1.79679	AMS	Transcription factor ABORTED MICROSPORES [Source:UniProtKB/Swiss-Prot;Acc:Q9ZVX2]
AT2G46130	4.94559	WRKY43	Probable WRKY transcription factor 43 [Source:UniProtKB/Swiss-Prot;Acc:Q8GY11]
AT1G70440	1.71942	SRO3	Probable inactive poly [ADP-ribose] polymerase SRO3 [Source:UniProtKB/Swiss-Prot;Acc:O64592]
AT1G28650	2.07784	-	GDSL esterase/lipase At1g28650 [Source:UniProtKB/Swiss-Prot;Acc:Q3E7I6]
AT4G27140	2.22668	AT2S1	2S seed storage protein 1 [Source:UniProtKB/Swiss-Prot;Acc:P15457]
novel.152	1.61876	-	-
AT3G15340	1.13089	PPI2	PPI2 [Source:UniProtKB/TrEMBL;Acc:A0A178VC28]
AT5G15960	1.55787	KIN1	Stress-induced protein KIN1 [Source:UniProtKB/Swiss-Prot;Acc:P18612]
AT1G05675	1.88449	UGT74E1	Glycosyltransferase (Fragment) [Source:UniProtKB/TrEMBL;Acc:A0A1W6AJW6]
AT5G65340	2.56365	-	At5g65340 [Source:UniProtKB/TrEMBL;Acc:Q9FKQ4]
AT4G04490	1.41144	CRK36	Cysteine-rich receptor-like protein kinase 36 [Source:UniProtKB/Swiss-Prot;Acc:Q9XEC6]
AT4G08250	1.0336	SCL26	Scarecrow-like protein 26 [Source:UniProtKB/Swiss-Prot;Acc:Q9SUF5]
AT1G36920	2.04215	-	FUNCTIONS IN: molecular_function unknown; INVOLVED IN: biological_process unknown; LOCATED IN: endomembrane system; EXPRESSED IN: stem, male gametophyte, flower; EXPRESSED DURING: M germinated pollen stage, 4 anthesis; BEST Arabidopsis thaliana prot /.../tch is: Nucleic acid-binding, OB-fold-like protein (TAIR:AT2G05642.1); Ha. [Source:TAIR;Acc:AT1G36920]
AT4G30640	1.00645	FBL19	Putative F-box/LRR-repeat protein 19 [Source:UniProtKB/Swiss-Prot;Acc:Q9M096]
ATCG01050	1.14756	NDHD	NADH-Ubiquinone/plastoquinone (complex I) protein [Source:TAIR;Acc:ATCG01050]
AT1G11220	1.03424	-	Cotton fiber, putative (DUF761) [Source:UniProtKB/TrEMBL;Acc:Q9SXA8]
AT1G67980	1.40935	CCOAMT	Putative caffeoyl-CoA O-methyltransferase At1g67980 [Source:UniProtKB/Swiss-Prot;Acc:Q9C9W3]
AT4G24972	1.40656	TPD1	TPD1 [Source:UniProtKB/TrEMBL;Acc:A0A178V0R1]
AT2G22070	1.03163	PCMP-H41	Pentatricopeptide repeat-containing protein At2g22070 [Source:UniProtKB/Swiss-Prot;Acc:Q9SHZ8]
AT4G11000	1.68468	-	Ankyrin repeat family protein [Source:TAIR;Acc:AT4G11000]
AT3G19663	1.14106	-	unknown protein; Ha. [Source:TAIR;Acc:AT3G19663]
AT2G01580	3.04124	-	At2g01580 [Source:UniProtKB/TrEMBL;Acc:Q9ZVE8]
AT3G29670	1.05952	PMAT2	Phenolic glucoside malonyltransferase 2 [Source:UniProtKB/Swiss-Prot;Acc:Q9LRQ8]
AT1G15460	1.51843	BOR4	BOR4 [Source:UniProtKB/TrEMBL;Acc:A0A178W6Z7]
AT3G23637	3.60534	DVL21	DVL family protein [Source:UniProtKB/TrEMBL;Acc:Q6IM80]
novel.52	2.6681	-	PF04776:Protein of unknown function (DUF626)
AT5G04355	2.62665	-
AT1G07400	1.59989	HSP17.8	17.8 kDa class I heat shock protein [Source:UniProtKB/Swiss-Prot;Acc:Q9LNW0]
AT4G33905	1.56676	-	AT4g33900 [Source:UniProtKB/TrEMBL;Acc:Q9FPH4]
AT5G19890	-3.2206	PER59	Peroxidase 59 [Source:UniProtKB/Swiss-Prot;Acc:Q39034]
AT4G35160	-1.58885	ASMT	Acetylserotonin O-methyltransferase [Source:UniProtKB/Swiss-Prot;Acc:Q9T003]
AT5G38940	-2.24146	-	RmlC-like cupins superfamily protein [Source:TAIR;Acc:AT5G38940]
AT1G62380	-1.22982	ACO2	1-aminocyclopropane-1-carboxylate oxidase 2 [Source:UniProtKB/Swiss-Prot;Acc:Q41931]
AT4G19120	-1.90146	ERD3	Probable methyltransferase PMT21 [Source:UniProtKB/Swiss-Prot;Acc:Q94II3]
AT4G18040	-2.27092	EIF4E1	Eukaryotic translation initiation factor 4E-1 [Source:UniProtKB/Swiss-Prot;Acc:O23252]
AT4G12480	-3.18677	EARLI1	PEARLI 1 [Source:UniProtKB/TrEMBL;Acc:A0A178V1J0]
AT3G01345	-6.74444	-	Expressed protein [Source:UniProtKB/TrEMBL;Acc:Q3EBD7]
AT5G28540	-1.11525	MED37A	Mediator of RNA polymerase II transcription subunit 37a [Source:UniProtKB/Swiss-Prot;Acc:Q9LKR3]
AT5G44580	-1.56969	-	AT5g44580/K15C23_2 [Source:UniProtKB/TrEMBL;Acc:Q9LU08]
AT1G35310	-3.05937	MLP168	MLP-like protein 168 [Source:UniProtKB/Swiss-Prot;Acc:Q9C7I3]
AT5G59540	-1.06438	-	1-aminocyclopropane-1-carboxylate oxidase homolog 12 [Source:UniProtKB/Swiss-Prot;Acc:Q9LTH7]
AT3G27650	-2.33392	LBD25	LOB domain-containing protein 25 [Source:UniProtKB/Swiss-Prot;Acc:Q8L8Q3]
AT3G45280	-2.33556	SYP72	SYP72 [Source:UniProtKB/TrEMBL;Acc:A0A384LL62]
AT5G34940	-1.59408	AtGUS3	Heparanase-like protein 3 [Source:UniProtKB/Swiss-Prot;Acc:Q9FZP1]
AT3G49970	-1.7923	-	Putative BTB/POZ domain-containing protein At3g49970 [Source:UniProtKB/Swiss-Prot;Acc:Q9SN21]
AT4G23560	-3.04775	AtGH9B15	Endoglucanase 20 [Source:UniProtKB/Swiss-Prot;Acc:Q9SUS0]
AT3G21560	-1.201	UGT84A2	UGT84A2 [Source:UniProtKB/TrEMBL;Acc:A0A384L2P1]
AT3G59900	-1.05466	ARGOS	ARGOS [Source:UniProtKB/TrEMBL;Acc:A0A178VK86]
AT1G73830	-1.09511	BEE3	Transcription factor BEE 3 [Source:UniProtKB/Swiss-Prot;Acc:Q8GWK7]
AT3G15370	-1.32962	ATEXPA12	Expansin [Source:UniProtKB/TrEMBL;Acc:A0A1I9LSN2]
AT2G42850	-1.76587	CYP718	CYP718 [Source:UniProtKB/TrEMBL;Acc:A0A178VUF2]
AT2G47270	-1.41353	UPB1	UPB1 [Source:UniProtKB/TrEMBL;Acc:A0A178VV95]
AT5G46960	-3.06219	PMEI12	Pectinesterase inhibitor 12 [Source:UniProtKB/Swiss-Prot;Acc:Q9FJR5]
AT4G13300	-2.50166	TPS13	(Z)-gamma-bisabolene synthase 2 [Source:UniProtKB/Swiss-Prot;Acc:Q9T0K1]
AT4G22490	-1.10587	-	Bifunctional inhibitor/lipid-transfer protein/seed storage 2S albumin superfamily protein [Source:UniProtKB/TrEMBL;Acc:Q9SUX0]
AT5G25190	-1.73706	ERF003	Ethylene-responsive transcription factor ERF003 [Source:UniProtKB/Swiss-Prot;Acc:Q94AW5]
AT2G22122	-1.19686	-	At2g22122 [Source:UniProtKB/TrEMBL;Acc:Q8LF43]
AT2G31085	-1.8029	CLE6	CLE6 [Source:UniProtKB/TrEMBL;Acc:A0A178VSR3]
AT1G19900	-2.07066	-	At1g19900/F6F9_4 [Source:UniProtKB/TrEMBL;Acc:Q93Z02]
AT4G30290	-1.11941	XTH19	Xyloglucan endotransglucosylase/hydrolase [Source:UniProtKB/TrEMBL;Acc:A0A178UU22]
AT4G32460	-1.05647	-	At4g32460 [Source:UniProtKB/TrEMBL;Acc:Q8LAR0]
AT2G16060	-1.088	AHB1	NSHB1 [Source:UniProtKB/TrEMBL;Acc:A0A384KL50]
AT3G08860	-1.23741	PYD4	Alanine--glyoxylate aminotransferase 2 homolog 3, mitochondrial [Source:UniProtKB/Swiss-Prot;Acc:Q9SR86]
AT3G49380	-1.44365	iqd15	IQ-domain 15 [Source:UniProtKB/TrEMBL;Acc:Q9SG11]
AT5G20710	-1.14427	BGAL7	Beta-galactosidase 7 [Source:UniProtKB/Swiss-Prot;Acc:Q9SCV5]
AT5G20820	-1.5295	SAUR76	Auxin-responsive protein SAUR76 [Source:UniProtKB/Swiss-Prot;Acc:Q29PU2]
AT3G44990	-1.16614	XTH31	Xyloglucan endotransglucosylase/hydrolase protein 31 [Source:UniProtKB/Swiss-Prot;Acc:P93046]
AT5G23020	-2.06029	MAM3	Methylthioalkylmalate synthase 3, chloroplastic [Source:UniProtKB/Swiss-Prot;Acc:Q9FN52]
AT5G13910	-1.26236	LEP	LEP [Source:UniProtKB/TrEMBL;Acc:A0A178UQP2]
AT4G36880	-1.38953	CP1	CP1 [Source:UniProtKB/TrEMBL;Acc:A0A178UST0]
AT2G41090	-1.17751	CML10	Calmodulin-like protein 10 [Source:UniProtKB/Swiss-Prot;Acc:P30187]
AT4G33560	-1.44836	-	At4g33560 [Source:UniProtKB/TrEMBL;Acc:O81873]
AT1G53080	-1.45401	-	Lectin-like protein At1g53080 [Source:UniProtKB/Swiss-Prot;Acc:Q9LNN3]
AT4G34380	-1.457	-	At4g34380 [Source:UniProtKB/TrEMBL;Acc:Q9SZ03]
AT3G58990	-2.63227	IPMI1	3-isopropylmalate dehydratase small subunit 2 [Source:UniProtKB/Swiss-Prot;Acc:Q9LYT7]
AT5G14200	-1.78289	IMDH3	3-isopropylmalate dehydrogenase [Source:UniProtKB/TrEMBL;Acc:Q5XF32]
AT1G80760	-1.49021	NIP6-1	Aquaporin NIP6-1 [Source:UniProtKB/Swiss-Prot;Acc:Q9SAI4]
AT2G24800	-1.10636	PER18	Peroxidase 18 [Source:UniProtKB/Swiss-Prot;Acc:Q9SK52]
AT2G41280	-1.41233	M10	Late embryogenesis abundant protein M10 [Source:UniProtKB/Swiss-Prot;Acc:O81483]
AT3G46330	-1.9103	MEE39	Probable LRR receptor-like serine/threonine-protein kinase MEE39 [Source:UniProtKB/Swiss-Prot;Acc:C0LGP2]
AT1G21320	-2.21795	NSRB	Nuclear speckle RNA-binding protein B [Source:UniProtKB/Swiss-Prot;Acc:F4HWF9]
AT4G12410	-2.00658	-	SAUR-like auxin-responsive protein family [Source:UniProtKB/TrEMBL;Acc:Q9STH0]
AT3G20210	-2.28833	dVPE	DELTAVPE [Source:UniProtKB/TrEMBL;Acc:A0A178VB13]
AT1G23730	-1.94508	BCA3	Beta carbonic anhydrase 3 [Source:UniProtKB/Swiss-Prot;Acc:Q9ZUC2]
AT4G34770	-1.34153	-	SAUR-like auxin-responsive protein family [Source:UniProtKB/TrEMBL;Acc:Q9SW57]
AT1G50110	-1.07133	BCAT6	Branched-chain-amino-acid aminotransferase 6 [Source:UniProtKB/Swiss-Prot;Acc:Q9LPM9]
AT3G14850	-1.49088	TBL41	Protein trichome birefringence-like 41 [Source:UniProtKB/Swiss-Prot;Acc:F4IWA8]
AT3G57510	-4.16077	ADPG1	Polygalacturonase ADPG1 [Source:UniProtKB/Swiss-Prot;Acc:O23147]
AT2G44070	-2.20425	-	NagB/RpiA/CoA transferase-like superfamily protein [Source:UniProtKB/TrEMBL;Acc:F4IT40]
AT4G31470	-1.3496	-	CAP (Cysteine-rich secretory proteins, Antigen 5, and Pathogenesis-related 1 protein) superfamily protein [Source:UniProtKB/TrEMBL;Acc:Q9SV22]
AT3G51410	-1.63432	-	At3g51410 [Source:UniProtKB/TrEMBL;Acc:Q6NMZ5]
AT2G30370	-1.19113	CHAL	EPFL6 [Source:UniProtKB/TrEMBL;Acc:A0A178VW02]
AT5G53980	-1.11301	ATHB-52	Homeobox-leucine zipper protein ATHB-52 [Source:UniProtKB/Swiss-Prot;Acc:Q9FN29]
AT2G43140	-1.51213	-	Basic helix-loop-helix (BHLH) DNA-binding superfamily protein [Source:UniProtKB/TrEMBL;Acc:F4IQ66]
AT3G53200	-1.03964	MYB27	Transcription factor MYB27 [Source:UniProtKB/Swiss-Prot;Acc:Q9SCP1]
AT1G29090	-1.84209	-	Cysteine proteinases superfamily protein [Source:UniProtKB/TrEMBL;Acc:Q84W75]
AT1G53490	-2.84265	HEI10	E3 ubiquitin-protein ligase CCNB1IP1 homolog [Source:UniProtKB/Swiss-Prot;Acc:F4HRI2]
AT5G23350	-1.04485	-	GEM-like protein 6 [Source:UniProtKB/Swiss-Prot;Acc:Q9FMW6]
AT5G36110	-1.99873	CYP716A1	Cytochrome P450 716A1 [Source:UniProtKB/Swiss-Prot;Acc:Q9LVY7]
AT3G55240	-2.79469	-	Uncharacterized protein At3g55240 [Source:UniProtKB/TrEMBL;Acc:Q9M3C7]
AT3G03660	-1.20781	WOX11	WUSCHEL related homeobox 11 [Source:UniProtKB/TrEMBL;Acc:A0A1I9LND8]
AT2G19590	-1.027	ACO1	1-aminocyclopropane-1-carboxylate oxidase 1 [Source:UniProtKB/Swiss-Prot;Acc:Q9ZUN4]
AT4G30420	-1.21569	-	UMAMIT34 [Source:UniProtKB/TrEMBL;Acc:A0A384L6B8]
AT5G25180	-2.75081	CYP71B14	Cytochrome P450 71B14 [Source:UniProtKB/Swiss-Prot;Acc:P58051]
AT1G27565	-4.92935	-	unknown protein; FUNCTIONS IN: molecular_function unknown; INVOLVED IN: biological_process unknown; LOCATED IN: cellular_component unknown; BEST Arabidopsis thaliana protein match is: unknown protein (TAIR:AT1G52905.1); Ha. [Source:TAIR;Acc:AT1G27565]
AT1G49570	-1.01358	PER10	Peroxidase [Source:UniProtKB/TrEMBL;Acc:A0A178WK78]
AT2G41290	-1.15982	SSL2	Protein STRICTOSIDINE SYNTHASE-LIKE 2 [Source:UniProtKB/Swiss-Prot;Acc:Q9SLG8]
AT5G48890	-1.4228	LATE	LATE [Source:UniProtKB/TrEMBL;Acc:A0A178UK76]
AT4G21490	-2.65726	NDB3	External alternative NAD(P)H-ubiquinone oxidoreductase B3, mitochondrial [Source:UniProtKB/Swiss-Prot;Acc:F4JJJ3]
AT4G39675	-1.27476	-	At4g39675 [Source:UniProtKB/TrEMBL;Acc:Q8LEP7]
AT2G41810	-1.7372	-	Uncharacterized protein At2g41810 [Source:UniProtKB/TrEMBL;Acc:O22939]
AT5G33340	-3.2638	CDR1	Aspartic proteinase CDR1 [Source:UniProtKB/Swiss-Prot;Acc:Q6XBF8]
AT5G40590	-1.21823	-	At5g40590 [Source:UniProtKB/TrEMBL;Acc:Q9FM39]
AT3G60550	-1.02337	CYCU2-2	Cyclin-U2-2 [Source:UniProtKB/Swiss-Prot;Acc:Q9M205]
AT2G42990	-1.00745	-	GDSL esterase/lipase At2g42990 [Source:UniProtKB/Swiss-Prot;Acc:Q67ZI9]
AT4G33720	-2.4112	-	AT4g33720/T16L1_210 [Source:UniProtKB/TrEMBL;Acc:O81888]
AT5G23990	-1.06485	ATFRO5	ferric reduction oxidase 5 [Source:TAIR;Acc:AT5G23990]
AT1G77950	-1.9766	AGL67	AGAMOUS-like 67 [Source:UniProtKB/TrEMBL;Acc:F4I8L6]
AT5G45080	-2.1335	PP2A6	Protein PHLOEM PROTEIN 2-LIKE A6 [Source:UniProtKB/Swiss-Prot;Acc:Q9FHE8]
AT2G29470	-1.36546	GSTU3	Glutathione S-transferase U3 [Source:UniProtKB/Swiss-Prot;Acc:Q9ZW28]
AT1G23510	-1.44522	-	unknown protein; BEST Arabidopsis thaliana protein match is: Domain of unknown function (DUF220) (TAIR:AT1G23520.1); Ha. [Source:TAIR;Acc:AT1G23510]
AT3G55720	-1.07486	-	Replication factor C subunit, putative (DUF620) [Source:UniProtKB/TrEMBL;Acc:Q9M050]
AT3G55310	-2.13063	-	Beta-ketoacyl-ACP reductase-like protein [Source:UniProtKB/TrEMBL;Acc:Q67Z59]
AT4G07820	-1.04476	-	At4g07820 [Source:UniProtKB/TrEMBL;Acc:Q9ZPG2]
AT5G19260	-1.2183	FAF3	Protein FANTASTIC FOUR 3 [Source:UniProtKB/Swiss-Prot;Acc:Q6NMR8]
AT5G36910	-4.92514	THI2.2	At5g36910 [Source:UniProtKB/TrEMBL;Acc:A6QRC1]
AT1G19530	-1.0826	-	DNA polymerase epsilon catalytic subunit A [Source:UniProtKB/TrEMBL;Acc:Q93WK6]
AT5G18020	-1.03351	SAUR20	Auxin-responsive protein SAUR20 [Source:UniProtKB/Swiss-Prot;Acc:Q9FJG0]
AT4G38850	-1.58003	SAUR15	Auxin-responsive protein SAUR15 [Source:UniProtKB/Swiss-Prot;Acc:Q41220]
AT2G46790	-1.86801	APRR9	Two-component response regulator-like APRR9 [Source:UniProtKB/Swiss-Prot;Acc:Q8L500]
AT4G09820	-1.63794	TT8	Transcription factor TT8 [Source:UniProtKB/Swiss-Prot;Acc:Q9FT81]
AT3G53650	-1.03276	-	Histone H2B.8 [Source:UniProtKB/Swiss-Prot;Acc:Q9LFF6]
AT4G23680	-1.03784	-	AT4g23680/F9D16_150 [Source:UniProtKB/TrEMBL;Acc:Q9SUQ9]
AT1G61255	-1.24938	-	At1g61255 [Source:UniProtKB/TrEMBL;Acc:O22721]
AT2G24710	-1.52413	ATGLR2.3	glutamate receptor 2.3 [Source:TAIR;Acc:AT2G24710]
AT4G09530	-1.70597	-	SAUR-like auxin-responsive protein family [Source:UniProtKB/TrEMBL;Acc:Q9M0P0]
AT2G14247	-1.53259	-	Expressed protein [Source:UniProtKB/TrEMBL;Acc:Q8GWC0]
AT5G57520	-1.71513	ZFP2	Zinc finger protein 2 [Source:UniProtKB/Swiss-Prot;Acc:Q39261]
AT2G23010	-1.09273	SCPL9	SCPL9 [Source:UniProtKB/TrEMBL;Acc:A0A178W1Q9]
AT3G48580	-1.09973	XTH11	Probable xyloglucan endotransglucosylase/hydrolase protein 11 [Source:UniProtKB/Swiss-Prot;Acc:Q9SMP1]
AT1G08090	-1.52564	NRT2.1	High-affinity nitrate transporter 2.1 [Source:UniProtKB/Swiss-Prot;Acc:O82811]
AT5G20810	-1.64661	-	SAUR-like auxin-responsive protein family [Source:UniProtKB/TrEMBL;Acc:Q2V359]
AT1G29430	-1.13433	SAUR62	Auxin-responsive protein SAUR62 [Source:UniProtKB/Swiss-Prot;Acc:Q9C7Q8]
AT1G68250	-4.48216	-	At1g68250 [Source:UniProtKB/TrEMBL;Acc:Q9C9G0]
AT1G13430	-1.137	STO9	Cytosolic sulfotransferase 9 [Source:UniProtKB/Swiss-Prot;Acc:Q9FX55]
AT1G14430	-1.13784	-	F14L17.20 protein [Source:UniProtKB/TrEMBL;Acc:Q9M9S1]
AT4G30940	-1.05463	-	BTB/POZ domain-containing protein At4g30940 [Source:UniProtKB/Swiss-Prot;Acc:O65555]
AT4G10310	-1.07529	HKT1	Sodium transporter HKT1 [Source:UniProtKB/Swiss-Prot;Acc:Q84TI7]
AT2G06995	-1.85744	-
AT3G04420	-2.23249	anac048	AT3g04420/T27C4_6 [Source:UniProtKB/TrEMBL;Acc:Q8W4R4]
AT1G14930	-2.04195	-	Major latex homologue type2 [Source:UniProtKB/TrEMBL;Acc:Q96274]
AT1G35290	-1.47809	ALT1	Acyl-acyl carrier protein thioesterase ATL1, chloroplastic [Source:UniProtKB/Swiss-Prot;Acc:Q9C7I5]
AT3G59710	-1.06585	-	NAD(P)-binding Rossmann-fold superfamily protein [Source:UniProtKB/TrEMBL;Acc:A0A1I9LQ55]
AT2G45220	-1.04275	PME17	Probable pectinesterase/pectinesterase inhibitor 17 [Source:UniProtKB/Swiss-Prot;Acc:O22149]
AT1G15380	-1.01108	-	GLYI4 [Source:UniProtKB/TrEMBL;Acc:A0A178W6B2]
AT5G66440	-1.069	-	tRNA-methyltransferase non-catalytic subunit trm6MTase subunit [Source:UniProtKB/TrEMBL;Acc:Q9FJZ5]
AT1G72360	-1.01735	HRE1	Integrase-type DNA-binding superfamily protein [Source:UniProtKB/TrEMBL;Acc:F4IDA7]
AT2G23240	-3.09969	MT4B	AtMT4b [Source:UniProtKB/TrEMBL;Acc:A0A178VZU5]
AT1G03106	-2.11569	-	At1g03105 [Source:UniProtKB/TrEMBL;Acc:Q8L760]
AT5G23730	-1.0166	RUP2	WD repeat-containing protein RUP2 [Source:UniProtKB/Swiss-Prot;Acc:Q9FFA7]
AT4G33120	-1.03847	-	At4g33120 [Source:UniProtKB/TrEMBL;Acc:Q84TE2]
AT5G20790	-1.23643	-	unknown protein; FUNCTIONS IN: molecular_function unknown; INVOLVED IN: biological_process unknown; LOCATED IN: endomembrane system; EXPRESSED IN: 11 plant structures; EXPRESSED DURING: LP.04 four leaves visible, 4 anthesis, petal differentiation an /.../nsion stage; BEST Arabidopsis thaliana protein match is: unknown protein (TAIR:AT3G43110.1); Ha. [Source:TAIR;Acc:AT5G20790]
AT3G27660	-3.13768	OL2	Oleosin 20.3 kDa [Source:UniProtKB/Swiss-Prot;Acc:Q42431]
AT4G12830	-1.52898	-	AT4g12830/T20K18_180 [Source:UniProtKB/TrEMBL;Acc:Q93ZN4]
AT4G01970	-1.06861	AtSTS	stachyose synthase [Source:TAIR;Acc:AT4G01970]
AT1G27480	-1.0442	LCAT1	Lecithin-cholesterol acyltransferase-like 1 [Source:UniProtKB/Swiss-Prot;Acc:Q9FZI8]
AT3G28917	-1.46308	MIF2	Mini zinc finger protein 2 [Source:UniProtKB/Swiss-Prot;Acc:Q9LJW5]
AT3G61220	-2.70291	-	NAD(P)-binding Rossmann-fold superfamily protein [Source:UniProtKB/TrEMBL;Acc:A0A1I9LNT2]
AT5G05290	-2.7627	EXPA2	Expansin-A2 [Source:UniProtKB/Swiss-Prot;Acc:Q38866]
AT5G65030	-1.49331	-	At5g65030 [Source:UniProtKB/TrEMBL;Acc:Q9LV76]
AT5G06980	-1.15423	-	unknown protein; BEST Arabidopsis thaliana protein match is: unknown protein (TAIR:AT3G12320.1); Ha. [Source:TAIR;Acc:AT5G06980]
AT3G44703	-1.80175	-	Transmembrane protein [Source:UniProtKB/TrEMBL;Acc:A0A1I9LNI3]
AT2G33160	-4.86065	-	Glycoside hydrolase family 28 protein / polygalacturonase (Pectinase) family protein [Source:UniProtKB/TrEMBL;Acc:O49319]
AT4G13210	-1.03033	-	Putative pectate lyase 14 [Source:UniProtKB/Swiss-Prot;Acc:Q9SVQ6]
AT3G04290	-1.0063	LTL1	LTL1 [Source:UniProtKB/TrEMBL;Acc:A0A178VLC7]
AT1G52000	-1.22584	JAL5	Jacalin-related lectin 5 [Source:UniProtKB/Swiss-Prot;Acc:Q9ZU23]
AT1G49860	-1.56031	GSTF14	Glutathione S-transferase F14 [Source:UniProtKB/Swiss-Prot;Acc:Q9C6C8]
AT1G18830	-1.52078	SEC31A	Protein transport protein SEC31 homolog A [Source:UniProtKB/Swiss-Prot;Acc:F4ICD9]
AT4G31940	-6.62031	CYP82C4	Cytochrome P450 82C4 [Source:UniProtKB/Swiss-Prot;Acc:Q9SZ46]
AT4G40011	-1.86779	-	unknown protein; LOCATED IN: endomembrane system; Ha. [Source:TAIR;Acc:AT4G40011]
AT3G47050	-4.7597	-	Beta-D-glucan exohydrolase-like protein [Source:UniProtKB/TrEMBL;Acc:Q9SD68]
AT1G23070	-2.58504	-	Protein LAZ1 homolog 2 [Source:UniProtKB/Swiss-Prot;Acc:Q5BPZ5]
AT2G39560	-2.23278	-	At2g39560/F12L6.22 [Source:UniProtKB/TrEMBL;Acc:O80643]
AT4G04025	-1.55172	-	Transcription repressor [Source:UniProtKB/TrEMBL;Acc:A0A1P8B3X9]
AT2G15010	-4.2029	-	Probable thionin-2.3 [Source:UniProtKB/Swiss-Prot;Acc:Q8VZK8]
AT5G57920	-1.28889	ENODL10	early nodulin-like protein 10 [Source:TAIR;Acc:AT5G57920]
AT1G80340	-1.97725	GA3OX2	Gibberellin 3-beta-dioxygenase 2 [Source:UniProtKB/Swiss-Prot;Acc:Q9ZT84]
AT1G02460	-1.09528	-	At1g02460 [Source:UniProtKB/TrEMBL;Acc:Q9FWX5]
AT5G49170	-1.03095	-	Uncharacterized protein At5g49170 [Source:UniProtKB/TrEMBL;Acc:Q0WQJ1]
AT2G15128	-1.03925	-	other RNA [Source:TAIR;Acc:AT2G15128]
AT1G56680	-1.01354	-	Chitinase family protein [Source:TAIR;Acc:AT1G56680]
AT5G54000	-3.70938	-	2-oxoglutarate (2OG) and Fe(II)-dependent oxygenase superfamily protein [Source:UniProtKB/TrEMBL;Acc:Q9FN27]
AT1G16720	-1.21526	HCF173	high chlorophyll fluorescence phenotype 173 [Source:TAIR;Acc:AT1G16720]
AT3G46270	-1.37309	-	Receptor protein kinase-like protein [Source:UniProtKB/TrEMBL;Acc:A0A1I9LLS2]
AT2G14510	-4.02828	-	Leucine-rich repeat protein kinase family protein [Source:TAIR;Acc:AT2G14510]
AT5G05270	-1.09006	CHI3	Probable chalcone--flavonone isomerase 3 [Source:UniProtKB/Swiss-Prot;Acc:Q8VZW3]
AT3G05260	-3.55653	-	Glucose and ribitol dehydrogenase homolog 2 [Source:UniProtKB/Swiss-Prot;Acc:Q9MA93]
AT4G28680	-1.53907	TYRDC	L-tyrosine decarboxylase [Source:TAIR;Acc:AT4G28680]
AT5G45830	-1.44235	DOG1	delay of germination 1 [Source:TAIR;Acc:AT5G45830]
AT5G50550	-2.78892	-	At5g50550 [Source:UniProtKB/TrEMBL;Acc:Q9FGP3]
AT1G52120	-3.24369	JAL12	Jacalin-related lectin 12 [Source:UniProtKB/Swiss-Prot;Acc:Q0WMR0]
AT5G44120	-3.77153	CRA1	12S seed storage protein CRA1 [Source:UniProtKB/Swiss-Prot;Acc:P15455]
AT1G76430	-1.11909	PHT1-9	Putative phosphate transporter [Source:UniProtKB/TrEMBL;Acc:Q0WRM8]
AT4G34419	-1.01046	-	Uncharacterized protein At4g34420 [Source:UniProtKB/TrEMBL;Acc:Q67YQ7]
AT3G21520	-3.29326	DMP1	Protein DMP1 [Source:UniProtKB/Swiss-Prot;Acc:Q9LVF4]
AT3G10525	-1.03247	SMR1	SMR1 [Source:UniProtKB/TrEMBL;Acc:A0A178V8H0]
AT3G22640	-4.18525	PAP85	Vicilin-like seed storage protein At3g22640 [Source:UniProtKB/Swiss-Prot;Acc:Q9LUJ7]
AT2G43100	-1.87258	IPMI2	IPMI2 [Source:UniProtKB/TrEMBL;Acc:A0A178VZE1]
AT3G29410	-1.07854	TPS25	Terpenoid synthase 25 [Source:UniProtKB/Swiss-Prot;Acc:Q9LIA1]
AT5G46950	-2.49644	-	At5g46950 [Source:UniProtKB/TrEMBL;Acc:Q9FJR6]
AT1G29490	-1.27622	SAUR68	Auxin-responsive protein SAUR68 [Source:UniProtKB/Swiss-Prot;Acc:Q29Q96]
AT1G11540	-1.0709	-	Sulfite exporter TauE/SafE family protein [Source:TAIR;Acc:AT1G11540]
AT4G19690	-3.57428	IRT1	Fe(2+) transport protein 1 [Source:UniProtKB/Swiss-Prot;Acc:Q38856]
AT4G03140	-1.12583	-	NAD(P)-binding Rossmann-fold superfamily protein [Source:UniProtKB/TrEMBL;Acc:F4JI53]
AT3G02850	-1.08394	SKOR	SKOR [Source:UniProtKB/TrEMBL;Acc:A0A178VHK5]
AT1G12060	-1.04556	BAG5	BAG5 [Source:UniProtKB/TrEMBL;Acc:A0A178WFD4]
AT5G11180	-1.3809	GLR2.6	Glutamate receptor 2.6 [Source:UniProtKB/Swiss-Prot;Acc:Q9LFN8]
AT1G09080	-1.05387	MED37B	Probable mediator of RNA polymerase II transcription subunit 37b [Source:UniProtKB/Swiss-Prot;Acc:Q8H1B3]
AT2G05580	-2.2109	-	Glycine-rich protein family [Source:UniProtKB/TrEMBL;Acc:Q9SL09]
AT3G18450	-1.37834	PCR5	Protein PLANT CADMIUM RESISTANCE 5 [Source:UniProtKB/Swiss-Prot;Acc:Q9LS45]
AT4G13790	-1.48912	-	At4g13790 [Source:UniProtKB/TrEMBL;Acc:Q9SVN4]
AT1G72290	-2.59184	WSCP	Cysteine protease inhibitor WSCP [Source:UniProtKB/Swiss-Prot;Acc:Q9C7S6]
AT2G21730	-2.99104	CAD2	Cinnamyl alcohol dehydrogenase 2 [Source:UniProtKB/Swiss-Prot;Acc:Q9SJ25]
AT2G37560	-1.32819	ORC2	Origin of replication complex subunit 2 [Source:UniProtKB/Swiss-Prot;Acc:Q38899]
AT2G29090	-1.36047	CYP707A2	Abscisic acid 8'-hydroxylase 2 [Source:UniProtKB/Swiss-Prot;Acc:O81077]
AT5G10990	-1.20099	-	At5g10990 [Source:UniProtKB/TrEMBL;Acc:Q9LEU2]
AT1G72100	-2.39427	-	Late embryogenesis abundant domain-containing protein / LEA domain-containing protein [Source:UniProtKB/TrEMBL;Acc:Q9C7H3]
AT1G60787	-1.14043	-	Cysteine/histidine-rich C1 domain protein [Source:UniProtKB/TrEMBL;Acc:A0A1P8ATJ8]
AT4G15270	-1.07278	-	Glucosyltransferase-like protein (Fragment) [Source:UniProtKB/TrEMBL;Acc:W8PV66]
AT3G62950	-1.04544	GRXC11	Glutaredoxin-C11 [Source:UniProtKB/Swiss-Prot;Acc:Q9LYC6]
AT5G04150	-1.34269	BHLH101	basic helix-loop-helix (bHLH) DNA-binding superfamily protein [Source:TAIR;Acc:AT5G04150]
AT1G75830	-2.31497	PDF1.1	Defensin-like protein 13 [Source:UniProtKB/Swiss-Prot;Acc:P30224]
AT3G50460	-1.64393	HR2	RPW8-like protein 2 [Source:UniProtKB/Swiss-Prot;Acc:Q9SCS8]
AT4G12870	-1.4865	-	Gamma interferon responsive lysosomal thiol (GILT) reductase family protein [Source:UniProtKB/TrEMBL;Acc:Q8VY56]
AT5G35660	-3.46056	-	Glycine-rich protein family [Source:UniProtKB/TrEMBL;Acc:Q9FJS3]
AT1G14950	-2.40781	-	At1g14950/F10B6_18 [Source:UniProtKB/TrEMBL;Acc:Q39132]
novel.24	-1.24086	-	-
AT4G22214	-1.13778	-	Defensin-like protein 99 [Source:UniProtKB/Swiss-Prot;Acc:Q7X6T3]
AT1G76210	-1.06185	-	At1g76210 [Source:UniProtKB/TrEMBL;Acc:Q9SGR3]
AT1G17300	-1.00664	-	unknown protein; BEST Arabidopsis thaliana protein match is: unknown protein (TAIR:AT1G17285.1); Ha. [Source:TAIR;Acc:AT1G17300]
AT1G01580	-2.81312	FRO2	ferric reduction oxidase 2 [Source:TAIR;Acc:AT1G01580]
AT5G08030	-4.58877	-	PLC-like phosphodiesterases superfamily protein [Source:TAIR;Acc:AT5G08030]
AT3G21500	-2.07354	DXPS1	1-deoxy-D-xylulose 5-phosphate synthase 1 [Source:UniProtKB/TrEMBL;Acc:A0A1I9LTC7]
AT3G20180	-1.48333	-	Copper transport protein family [Source:UniProtKB/TrEMBL;Acc:A0A1I9LLM5]
AT5G22470	-2.32485	-	NAD+ ADP-ribosyltransferases;NAD+ ADP-ribosyltransferases [Source:TAIR;Acc:AT5G22470]
AT2G30670	-1.57984	-	Tropinone reductase homolog At2g30670 [Source:UniProtKB/Swiss-Prot;Acc:O49332]
AT1G44542	-1.40594	CYCLASE3	Cyclase-like protein 3 [Source:UniProtKB/Swiss-Prot;Acc:Q94LA9]
AT1G09350	-1.30413	GOLS3	Hexosyltransferase (Fragment) [Source:UniProtKB/TrEMBL;Acc:W8PVD7]
AT2G41260	-2.60502	M17	M17 [Source:UniProtKB/TrEMBL;Acc:A0A178VR90]
AT1G12370	-1.19428	PHR1	Deoxyribodipyrimidine photo-lyase [Source:UniProtKB/Swiss-Prot;Acc:Q9SB00]
AT5G03995	-1.71009	-	Putative uncharacterized protein [Source:UniProtKB/TrEMBL;Acc:Q0WRE7]
AT3G43110	-1.68268	-	At3g43110 [Source:UniProtKB/TrEMBL;Acc:Q9M250]
AT5G03350	-1.41202	LLP	Lectin-like protein [Source:UniProtKB/Swiss-Prot;Acc:Q9LZF5]
AT5G63580	-2.41444	FLS2	Putative inactive flavonol synthase 2 [Source:UniProtKB/Swiss-Prot;Acc:B2GVM7]
AT2G14610	-2.53231	PR1	Pathogenesis-related protein 1 [Source:UniProtKB/Swiss-Prot;Acc:P33154]
AT3G55970	-1.0877	JRG21	JRG21 [Source:UniProtKB/TrEMBL;Acc:A0A178V764]
AT1G60090	-2.05849	BGLU4	Beta-glucosidase 4 [Source:UniProtKB/Swiss-Prot;Acc:Q9ZUI3]
AT5G07530	-2.46475	GRP17	Oleosin GRP-17 [Source:UniProtKB/Swiss-Prot;Acc:Q9LY09]
AT1G49030	-1.28969	PCR6	Protein PLANT CADMIUM RESISTANCE 6 [Source:UniProtKB/Swiss-Prot;Acc:Q9M9A5]
AT5G37793	-1.71944	-	Uncharacterized protein (Fragment) [Source:UniProtKB/TrEMBL;Acc:A0A1P8BF78]
AT5G51760	-1.85474	AHG1	Probable protein phosphatase 2C 75 [Source:UniProtKB/Swiss-Prot;Acc:Q9FLI3]
AT1G23965	-1.20545	-	Transcription factor [Source:UniProtKB/TrEMBL;Acc:Q1G3U2]
AT3G53830	-1.85826	-	Regulator of chromosome condensation (RCC1) family protein [Source:UniProtKB/TrEMBL;Acc:A0A1I9LSN7]
AT2G46640	-1.51123	-	unknown protein; Ha. [Source:TAIR;Acc:AT2G46640]
AT4G28520	-3.05466	CRC	12S seed storage protein CRC [Source:UniProtKB/Swiss-Prot;Acc:Q96318]
AT3G27950	-1.24006	-	GDSL-like Lipase/Acylhydrolase superfamily protein [Source:TAIR;Acc:AT3G27950]
AT1G09155	-1.0243	PP2B15	F-box protein PP2-B15 [Source:UniProtKB/Swiss-Prot;Acc:O80494]
AT2G21490	-2.19518	LEA	Probable dehydrin LEA [Source:UniProtKB/Swiss-Prot;Acc:Q96261]
AT1G05650	-1.852	-	F3F20.10 protein [Source:UniProtKB/TrEMBL;Acc:Q9SYK6]
AT5G50100	-1.66395	-	Uncharacterized protein At5g50100, chloroplastic [Source:UniProtKB/Swiss-Prot;Acc:Q8W485]
AT1G68830	-1.05362	STN7	Serine/threonine-protein kinase STN7, chloroplastic [Source:UniProtKB/Swiss-Prot;Acc:Q9S713]
AT3G17225	-1.31409	-	Plant invertase/pectin methylesterase inhibitor superfamily protein [Source:UniProtKB/TrEMBL;Acc:Q9LUV0]
AT3G53550	-3.26123	-	FBD-like domain family protein [Source:UniProtKB/TrEMBL;Acc:Q9LFG4]
AT3G06490	-1.09947	MYB108	Transcription factor MYB108 [Source:UniProtKB/Swiss-Prot;Acc:Q9LDE1]
AT1G53130	-1.28011	GRI	GRI [Source:UniProtKB/TrEMBL;Acc:A0A178W5X9]
AT2G42975	-1.35933	-	Myosin-G heavy chain-like protein [Source:UniProtKB/TrEMBL;Acc:Q8RXT7]
AT5G04730	-1.69377	-	Ankyrin-repeat containing protein [Source:UniProtKB/TrEMBL;Acc:F4JXP4]
AT1G29100	-1.97919	-	Heavy metal transport/detoxification superfamily protein [Source:TAIR;Acc:AT1G29100]
AT5G07480	-2.2331	KUOX1	KAR-UP oxidoreductase 1 [Source:TAIR;Acc:AT5G07480]
AT5G64170	-1.42899	LNK1	Protein LNK1 [Source:UniProtKB/Swiss-Prot;Acc:A8MQN2]
AT2G20250	-1.37577	-	unknown protein; Ha. [Source:TAIR;Acc:AT2G20250]
AT4G02482	-1.28197	-	chloroplast outer envelope GTP-binding protein, putative [Source:TAIR;Acc:AT4G02482]
AT3G56350	-3.00045	MSD2	Superoxide dismutase [Source:UniProtKB/TrEMBL;Acc:A0A178VDJ0]
AT5G43690	-1.33195	SOT1	Cytosolic sulfotransferase 1 [Source:UniProtKB/Swiss-Prot;Acc:Q9FG94]
AT4G00670	-1.17236	-	At4g00670 [Source:UniProtKB/TrEMBL;Acc:Q6IDB4]
AT1G05510	-2.94575	OBAP1A	Oil body-associated protein 1A [Source:UniProtKB/Swiss-Prot;Acc:Q9ZVY7]
AT3G10745	-1.58075	MIR158A	MIR158A; miRNA [Source:TAIR;Acc:AT3G10745]
AT4G09110	-1.14216	ATL35	Putative RING-H2 finger protein ATL35 [Source:UniProtKB/Swiss-Prot;Acc:Q9M0R6]
AT1G65620	-1.69617	AS2	AS2 [Source:UniProtKB/TrEMBL;Acc:A0A178WIA0]
AT4G23493	-1.25054	-	Putative uncharacterized protein [Source:UniProtKB/TrEMBL;Acc:Q8LC94]
AT2G03750	-1.27492	SOT11	Sulfotransferase [Source:UniProtKB/TrEMBL;Acc:A0A178VL58]
AT4G18680	-1.98424	-	unknown protein; BEST Arabidopsis thaliana protein match is: unknown protein (TAIR:AT4G18690.1); Ha. [Source:TAIR;Acc:AT4G18680]
AT1G15630	-1.90779	-	Transmembrane protein [Source:UniProtKB/TrEMBL;Acc:Q5BQ07]
AT1G36580	-1.50197	-	BEST Arabidopsis thaliana protein match is: short-chain dehydrogenase-reductase B (TAIR:AT3G12800.1); Ha. [Source:TAIR;Acc:AT1G36580]
AT4G27030	-2.26373	FAD4	FADA [Source:UniProtKB/TrEMBL;Acc:A0A178UUY9]
AT5G02920	-1.14986	FBL25	F-box/LRR-repeat protein 25 [Source:UniProtKB/Swiss-Prot;Acc:Q1PE04]
AT4G09600	-1.94185	GASA3	Gibberellin-regulated protein 3 [Source:UniProtKB/Swiss-Prot;Acc:P46687]
AT5G00855	-2.2236	-
AT1G34440	-1.57666	-	unknown protein; BEST Arabidopsis thaliana protein match is: unknown protein (TAIR:AT4G05095.1); Ha. [Source:TAIR;Acc:AT1G34440]
AT1G15640	-1.38361	-	T16N11.15 protein [Source:UniProtKB/TrEMBL;Acc:Q9M9D1]
AT3G46340	-1.1666	-	Putative receptor-like protein kinase At3g46340 [Source:UniProtKB/Swiss-Prot;Acc:Q9SNA3]
AT3G26790	-2.18575	FUS3	B3 domain-containing transcription factor FUS3 [Source:UniProtKB/Swiss-Prot;Acc:Q9LW31]
AT5G57735	-3.68599	TASIR-ARF	tasiR-ARF; other RNA [Source:TAIR;Acc:AT5G57735]
AT3G56970	-1.21063	ORG2	Transcription factor ORG2 [Source:UniProtKB/Swiss-Prot;Acc:Q9M1K1]
AT5G59845	-1.17671	GASA10	Gibberellin-regulated protein 10 [Source:UniProtKB/Swiss-Prot;Acc:Q8LFM2]
AT5G36100	-1.10125	-	unknown protein; BEST Arabidopsis thaliana protein match is: unknown protein (TAIR:AT1G65090.3); Ha. [Source:TAIR;Acc:AT5G36100]
AT2G34870	-2.27403	MEE26	Expressed protein [Source:UniProtKB/TrEMBL;Acc:O64751]
AT1G48660	-1.89602	-	Auxin-responsive GH3 family protein [Source:TAIR;Acc:AT1G48660]
AT3G58450	-2.23038	-	Adenine nucleotide alpha hydrolases-like superfamily protein [Source:UniProtKB/TrEMBL;Acc:Q84JS5]
AT3G01570	-1.5832	-	Oleosin 5 [Source:UniProtKB/Swiss-Prot;Acc:Q9SS98]
AT5G24206	-1.3673	-	other RNA [Source:TAIR;Acc:AT5G24206]
AT5G23010	-1.32614	MAM1	methylthioalkylmalate synthase 1 [Source:TAIR;Acc:AT5G23010]
AT2G03850	-1.17406	-	At2g03850 [Source:UniProtKB/TrEMBL;Acc:Q9SI55]
AT2G31380	-1.11148	BBX25	B-box zinc finger protein 25 [Source:UniProtKB/Swiss-Prot;Acc:Q9SID1]
AT5G51470	-1.27271	-	Auxin-responsive GH3 family protein [Source:UniProtKB/TrEMBL;Acc:Q9FHN7]
AT4G06075	-1.54263	-
AT5G46940	-2.89059	-	Plant invertase/pectin methylesterase inhibitor superfamily protein [Source:UniProtKB/TrEMBL;Acc:Q9FJR7]
AT1G19830	-1.08026	-	At1g19830 [Source:UniProtKB/TrEMBL;Acc:Q9FXI0]
AT4G36700	-2.49296	-	Vicilin-like seed storage protein At4g36700 [Source:UniProtKB/Swiss-Prot;Acc:F4JQG6]
AT1G06160	-1.00932	ERF094	Ethylene-responsive transcription factor ERF094 [Source:UniProtKB/Swiss-Prot;Acc:Q9LND1]
AT4G15290	-1.22306	CSLB5	Glycosyltransferase (Fragment) [Source:UniProtKB/TrEMBL;Acc:W8Q2Z8]
AT4G06340	-2.74674	-
AT5G53200	-1.34914	TRY	TRY [Source:UniProtKB/TrEMBL;Acc:A0A178UFU9]
AT5G20640	-1.45611	-	Protein LURP-one-related 16 [Source:UniProtKB/Swiss-Prot;Acc:A0MFH4]
AT3G11180	-1.17389	-	2-oxoglutarate (2OG) and Fe(II)-dependent oxygenase superfamily protein [Source:UniProtKB/TrEMBL;Acc:F4J670]
AT1G05937	-2.01367	-
AT1G08697	-1.03427	-
AT2G40170	-2.63221	EM6	Em-like protein GEA6 [Source:UniProtKB/Swiss-Prot;Acc:Q02973]
AT5G19500	-1.52655	-	At5g19500 [Source:UniProtKB/TrEMBL;Acc:Q5PP33]
AT4G09900	-1.06464	MES12	Putative methylesterase 12, chloroplastic [Source:UniProtKB/Swiss-Prot;Acc:Q940H7]
AT4G16160	-1.9944	OEP162	ATOEP16-S [Source:UniProtKB/TrEMBL;Acc:A0A178V0T8]

## Sheet: ctr1-1_ck_vs_wt_ck
gene_id	log2FoldChange	gene_name	gene_description
AT2G41230	6.28624	ORS1	Protein ORGAN SIZE RELATED 1 [Source:UniProtKB/Swiss-Prot;Acc:Q8RWS1]
AT3G15370	4.04505	ATEXPA12	Expansin [Source:UniProtKB/TrEMBL;Acc:A0A1I9LSN2]
AT5G24240	4.33786	PI4KG3	Phosphatidylinositol 4-kinase gamma 3 [Source:UniProtKB/Swiss-Prot;Acc:Q9FNF8]
AT3G49970	3.0924	-	Putative BTB/POZ domain-containing protein At3g49970 [Source:UniProtKB/Swiss-Prot;Acc:Q9SN21]
AT1G23730	5.21616	BCA3	Beta carbonic anhydrase 3 [Source:UniProtKB/Swiss-Prot;Acc:Q9ZUC2]
AT1G26240	7.49148	-	Proline-rich extensin-like family protein [Source:UniProtKB/TrEMBL;Acc:Q9C668]
AT1G09530	1.98685	PIF3	Transcription factor PIF3 [Source:UniProtKB/Swiss-Prot;Acc:O80536]
AT2G26560	2.89269	PLP2	Patatin-like protein 2 [Source:UniProtKB/Swiss-Prot;Acc:O48723]
AT1G73830	1.92707	BEE3	Transcription factor BEE 3 [Source:UniProtKB/Swiss-Prot;Acc:Q8GWK7]
AT2G05510	4.13005	-	At2g05510 [Source:UniProtKB/TrEMBL;Acc:Q9SL16]
AT2G44570	3.21996	AtGH9B12	Endoglucanase 15 [Source:UniProtKB/Swiss-Prot;Acc:O80497]
AT5G22310	1.76397	-	AT5g22310/MWD9_9 [Source:UniProtKB/TrEMBL;Acc:Q93ZM2]
AT3G02670	4.20376	-	F16B3.30 protein [Source:UniProtKB/TrEMBL;Acc:Q9M875]
AT4G31970	6.58187	CYP82C2	Cytochrome P450 82C2 [Source:UniProtKB/Swiss-Prot;Acc:O49394]
AT3G59900	2.27491	ARGOS	ARGOS [Source:UniProtKB/TrEMBL;Acc:A0A178VK86]
AT2G30750	4.65821	CYP71A12	Cytochrome P450 71A12 [Source:UniProtKB/Swiss-Prot;Acc:O49340]
AT5G17700	1.9799	DTX25	Protein DETOXIFICATION [Source:UniProtKB/TrEMBL;Acc:A0A178UJQ3]
AT5G42530	4.15438	-	Uncharacterized protein At5g42530; MDH9.23 [Source:UniProtKB/TrEMBL;Acc:Q8W483]
AT1G03790	1.58849	SOM	Zinc finger CCCH domain-containing protein 2 [Source:UniProtKB/Swiss-Prot;Acc:Q9ZWA1]
AT5G09370	5.54517	-	Bifunctional inhibitor/lipid-transfer protein/seed storage 2S albumin superfamily protein [Source:UniProtKB/TrEMBL;Acc:Q9FY78]
AT5G01180	3.74513	NPF8.2	Protein NRT1/ PTR FAMILY 8.2 [Source:UniProtKB/Swiss-Prot;Acc:Q9LFB8]
AT1G28370	3.21943	ERF11	ERF domain protein 11 [Source:TAIR;Acc:AT1G28370]
AT2G40670	3.86493	ARR16	Response regulator 16 [Source:UniProtKB/TrEMBL;Acc:F4II22]
AT5G50335	4.06571	-	At5g50335 [Source:UniProtKB/TrEMBL;Acc:Q8LEB7]
AT3G03660	3.28629	WOX11	WUSCHEL related homeobox 11 [Source:UniProtKB/TrEMBL;Acc:A0A1I9LND8]
AT5G49690	2.46749	UGT91C1	UDP-glycosyltransferase 91C1 [Source:UniProtKB/Swiss-Prot;Acc:Q9LTA3]
AT2G47270	1.72192	UPB1	UPB1 [Source:UniProtKB/TrEMBL;Acc:A0A178VV95]
AT3G51410	2.04999	-	At3g51410 [Source:UniProtKB/TrEMBL;Acc:Q6NMZ5]
AT1G05020	2.1104	AP180	Clathrin coat assembly protein AP180 [Source:UniProtKB/Swiss-Prot;Acc:Q9ZVN6]
AT5G15210	1.45992	ZHD8	Zinc-finger homeodomain protein 8 [Source:UniProtKB/Swiss-Prot;Acc:Q9LXG0]
AT4G35070	1.92275	-	At4g35070 [Source:UniProtKB/TrEMBL;Acc:Q66GR4]
AT1G26390	5.16661	FOX2	Berberine bridge enzyme-like 4 [Source:UniProtKB/Swiss-Prot;Acc:Q9FZC5]
AT2G01010	3.22471	-	rRNA [Source:TAIR;Acc:AT2G01010]
AT4G15550	1.39949	UGT75D1	UDP-glycosyltransferase 75D1 [Source:UniProtKB/Swiss-Prot;Acc:O23406]
AT3G01970	2.5559	WRKY45	Probable WRKY transcription factor 45 [Source:UniProtKB/Swiss-Prot;Acc:Q9S763]
AT5G25190	3.19637	ERF003	Ethylene-responsive transcription factor ERF003 [Source:UniProtKB/Swiss-Prot;Acc:Q94AW5]
AT5G40590	2.81374	-	At5g40590 [Source:UniProtKB/TrEMBL;Acc:Q9FM39]
AT1G35310	2.89514	MLP168	MLP-like protein 168 [Source:UniProtKB/Swiss-Prot;Acc:Q9C7I3]
AT1G73610	5.86346	-	GDSL esterase/lipase At1g73610 [Source:UniProtKB/Swiss-Prot;Acc:Q9C9V0]
AT5G06570	1.95518	-	alpha/beta-Hydrolases superfamily protein [Source:TAIR;Acc:AT5G06570]
AT3G27650	4.04777	LBD25	LOB domain-containing protein 25 [Source:UniProtKB/Swiss-Prot;Acc:Q8L8Q3]
AT1G65330	4.30335	PHE1	MADS-box transcription factor PHERES 1 [Source:UniProtKB/Swiss-Prot;Acc:O80805]
AT4G24480	1.24901	-	Protein kinase superfamily protein [Source:UniProtKB/TrEMBL;Acc:F4JQX7]
AT1G26410	4.28324	FOX4	Berberine bridge enzyme-like 6 [Source:UniProtKB/Swiss-Prot;Acc:Q9FZC7]
AT3G49380	2.84926	iqd15	IQ-domain 15 [Source:UniProtKB/TrEMBL;Acc:Q9SG11]
AT2G29460	1.7635	GSTU4	Glutathione S-transferase U4 [Source:UniProtKB/Swiss-Prot;Acc:Q9ZW27]
AT5G19890	4.18688	PER59	Peroxidase 59 [Source:UniProtKB/Swiss-Prot;Acc:Q39034]
AT5G38910	3.52206	-	Putative germin-like protein subfamily 1 member 9 [Source:UniProtKB/Swiss-Prot;Acc:Q9FMB0]
novel.19	5.48592	-	PF01657:Salt stress response/antifungal
AT3G21510	1.14971	AHP1	AHP1 [Source:UniProtKB/TrEMBL;Acc:A0A178V856]
AT4G34419	3.63028	-	Uncharacterized protein At4g34420 [Source:UniProtKB/TrEMBL;Acc:Q67YQ7]
AT1G26930	1.30803	-	F-box/kelch-repeat protein At1g26930 [Source:UniProtKB/Swiss-Prot;Acc:Q84M94]
AT1G28520	1.28627	VOZ1	Transcription factor VOZ1 [Source:UniProtKB/Swiss-Prot;Acc:Q9SGQ0]
AT5G44580	2.28187	-	AT5g44580/K15C23_2 [Source:UniProtKB/TrEMBL;Acc:Q9LU08]
AT1G67270	3.79964	-	Zinc-finger domain of monoamine-oxidase A repressor R1 protein [Source:TAIR;Acc:AT1G67270]
AT3G09780	1.66574	CCR1	Serine/threonine-protein kinase-like protein CCR1 [Source:UniProtKB/Swiss-Prot;Acc:Q9S7D9]
AT3G11210	1.12352	CPRD49	GDSL esterase/lipase CPRD49 [Source:UniProtKB/Swiss-Prot;Acc:Q9SRM5]
AT5G21120	2.95619	EIL2	ETHYLENE-INSENSITIVE3-like 2 [Source:TAIR;Acc:AT5G21120]
AT4G35190	2.58573	LOG5	Cytokinin riboside 5'-monophosphate phosphoribohydrolase [Source:UniProtKB/TrEMBL;Acc:A0A178UWQ5]
AT4G35160	1.92832	ASMT	Acetylserotonin O-methyltransferase [Source:UniProtKB/Swiss-Prot;Acc:Q9T003]
AT5G48890	2.63442	LATE	LATE [Source:UniProtKB/TrEMBL;Acc:A0A178UK76]
AT1G06080	3.30423	ADS1	Delta-9 acyl-lipid desaturase 1 [Source:UniProtKB/Swiss-Prot;Acc:O65797]
AT1G01190	2.55867	CYP78A8	CYP78A8 [Source:UniProtKB/TrEMBL;Acc:A0A178WIC4]
AT2G18690	1.59475	-	Expressed protein [Source:UniProtKB/TrEMBL;Acc:Q9ZV49]
AT1G13430	2.09922	STO9	Cytosolic sulfotransferase 9 [Source:UniProtKB/Swiss-Prot;Acc:Q9FX55]
AT5G57220	2.50883	CYP81F2	Cytochrome P450 81F2 [Source:UniProtKB/Swiss-Prot;Acc:Q9LVD6]
AT2G42850	3.37569	CYP718	CYP718 [Source:UniProtKB/TrEMBL;Acc:A0A178VUF2]
AT3G23150	1.25829	ETR2	Ethylene receptor 2 [Source:UniProtKB/Swiss-Prot;Acc:Q0WPQ2]
AT2G38860	1.84532	DJ1E	DJ-1 protein homolog E [Source:UniProtKB/Swiss-Prot;Acc:Q9ZV19]
AT1G62380	1.74622	ACO2	1-aminocyclopropane-1-carboxylate oxidase 2 [Source:UniProtKB/Swiss-Prot;Acc:Q41931]
AT4G33720	4.90915	-	AT4g33720/T16L1_210 [Source:UniProtKB/TrEMBL;Acc:O81888]
AT3G03670	7.30824	PER28	Peroxidase 28 [Source:UniProtKB/Swiss-Prot;Acc:Q9SS67]
AT2G39980	2.57362	-	At2g39980/T28M21.14 [Source:UniProtKB/TrEMBL;Acc:O04201]
AT4G21410	1.289	CRK29	Cysteine-rich receptor-like protein kinase 29 [Source:UniProtKB/Swiss-Prot;Acc:Q8S9L6]
AT2G41050	1.28962	-	PQ-loop repeat family protein / transmembrane family protein [Source:UniProtKB/TrEMBL;Acc:Q8RXY4]
AT1G08010	1.08186	GATA11	GATA11 [Source:UniProtKB/TrEMBL;Acc:A0A384LF57]
AT5G59540	1.33399	-	1-aminocyclopropane-1-carboxylate oxidase homolog 12 [Source:UniProtKB/Swiss-Prot;Acc:Q9LTH7]
AT4G03380	2.86106	-	Uncharacterized protein AT4g03380 [Source:UniProtKB/TrEMBL;Acc:Q9ZQZ3]
AT5G04190	2.03158	PKS4	Protein PHYTOCHROME KINASE SUBSTRATE 4 [Source:UniProtKB/Swiss-Prot;Acc:Q9FYE2]
AT2G44080	2.46804	ARL	ARGOS-like protein [Source:UniProtKB/Swiss-Prot;Acc:Q8RXL7]
AT2G24800	1.89476	PER18	Peroxidase 18 [Source:UniProtKB/Swiss-Prot;Acc:Q9SK52]
AT2G44070	6.50473	-	NagB/RpiA/CoA transferase-like superfamily protein [Source:UniProtKB/TrEMBL;Acc:F4IT40]
AT4G32460	2.04042	-	At4g32460 [Source:UniProtKB/TrEMBL;Acc:Q8LAR0]
AT5G66440	1.86954	-	tRNA-methyltransferase non-catalytic subunit trm6MTase subunit [Source:UniProtKB/TrEMBL;Acc:Q9FJZ5]
AT5G20820	2.68658	SAUR76	Auxin-responsive protein SAUR76 [Source:UniProtKB/Swiss-Prot;Acc:Q29PU2]
AT4G35720	2.16119	-	DUF241 domain protein, putative (DUF241) [Source:UniProtKB/TrEMBL;Acc:O81803]
AT4G14630	2.95185	GLP9	At4g14630 [Source:UniProtKB/TrEMBL;Acc:Q56XY5]
AT1G08847	1.34934	-
AT4G23350	8.68358	-	Protein of Unknown Function (DUF239) [Source:TAIR;Acc:AT4G23350]
AT4G00130	3.91859	-	Probable transcription factor At4g00130 [Source:UniProtKB/Swiss-Prot;Acc:Q1PED2]
AT5G64330	1.0312	RPT3	Root phototropism protein 3 [Source:UniProtKB/Swiss-Prot;Acc:Q9FMF5]
AT4G11170	3.01486	-	Putative disease resistance protein At4g11170 [Source:UniProtKB/Swiss-Prot;Acc:O82500]
AT2G03260	2.17746	PHO1-H2	Phosphate transporter PHO1 homolog 2 [Source:UniProtKB/Swiss-Prot;Acc:Q6R8G8]
AT1G59740	1.9186	NPF4.3	Protein NRT1/ PTR FAMILY 4.3 [Source:UniProtKB/Swiss-Prot;Acc:Q93VV5]
AT4G34380	3.11351	-	At4g34380 [Source:UniProtKB/TrEMBL;Acc:Q9SZ03]
AT5G40990	3.5886	GLIP1	GDSL esterase/lipase 1 [Source:UniProtKB/Swiss-Prot;Acc:Q9FLN0]
AT3G60270	3.83212	-	Cupredoxin superfamily protein [Source:UniProtKB/TrEMBL;Acc:Q9LY37]
AT1G26380	3.80981	FOX1	Berberine bridge enzyme-like 3 [Source:UniProtKB/Swiss-Prot;Acc:Q9FZC4]
AT2G29310	1.83333	-	Tropinone reductase homolog At2g29310 [Source:UniProtKB/Swiss-Prot;Acc:Q9ZW14]
AT5G26920	2.57627	CBP60G	Calmodulin-binding protein 60 G [Source:UniProtKB/Swiss-Prot;Acc:F4K2R6]
AT1G21326	2.3286	-	F16F4.1 protein [Source:UniProtKB/TrEMBL;Acc:Q9LMP5]
AT5G10100	2.19512	TPPI	Trehalose 6-phosphate phosphatase [Source:UniProtKB/TrEMBL;Acc:A0A178UDH6]
AT5G33340	3.72241	CDR1	Aspartic proteinase CDR1 [Source:UniProtKB/Swiss-Prot;Acc:Q6XBF8]
AT1G02920	2.43081	GSTF7	Glutathione S-transferase F7 [Source:UniProtKB/Swiss-Prot;Acc:Q9SRY5]
AT1G66700	2.7294	PXMT1	Paraxanthine methyltransferase 1 [Source:UniProtKB/Swiss-Prot;Acc:Q9C9M3]
AT2G26070	1.73205	RTE1	Protein of unknown function (DUF778) [Source:TAIR;Acc:AT2G26070]
AT1G28010	1.44014	ABCB14	ABC transporter B family member 14 [Source:UniProtKB/Swiss-Prot;Acc:Q9C7F2]
AT1G23060	1.43526	-	MDP40 [Source:UniProtKB/TrEMBL;Acc:A0A384LAT5]
AT5G09970	2.02034	CYP78A7	Cytochrome P450 78A7 [Source:UniProtKB/Swiss-Prot;Acc:Q9FIB0]
AT1G04310	1.8267	ERS2	Ethylene response sensor 2 [Source:UniProtKB/Swiss-Prot;Acc:P93825]
AT3G60520	1.45543	-	At3g60520 [Source:UniProtKB/TrEMBL;Acc:Q9M207]
AT1G21320	3.46368	NSRB	Nuclear speckle RNA-binding protein B [Source:UniProtKB/Swiss-Prot;Acc:F4HWF9]
AT4G12480	1.92172	EARLI1	PEARLI 1 [Source:UniProtKB/TrEMBL;Acc:A0A178V1J0]
AT1G61460	2.00083	-	G-type lectin S-receptor-like serine/threonine-protein kinase At1g61460 [Source:UniProtKB/Swiss-Prot;Acc:O64774]
AT3G45280	4.5477	SYP72	SYP72 [Source:UniProtKB/TrEMBL;Acc:A0A384LL62]
AT3G56400	1.11871	WRKY70	Probable WRKY transcription factor 70 [Source:UniProtKB/Swiss-Prot;Acc:Q9LY00]
AT1G53080	2.43742	-	Lectin-like protein At1g53080 [Source:UniProtKB/Swiss-Prot;Acc:Q9LNN3]
AT1G25560	1.12892	TEM1	AP2/ERF and B3 domain-containing transcription repressor TEM1 [Source:UniProtKB/Swiss-Prot;Acc:Q9C6M5]
AT1G21120	2.56624	-	O-methyltransferase family protein [Source:TAIR;Acc:AT1G21120]
AT1G17810	2.52119	TIP3-2	BETA-TIP [Source:UniProtKB/TrEMBL;Acc:A0A178WI57]
AT1G02930	2.70046	GSTF6	Glutathione S-transferase F6 [Source:UniProtKB/Swiss-Prot;Acc:P42760]
AT1G10060	1.41127	ATBCAT-1	branched-chain amino acid transaminase 1 [Source:TAIR;Acc:AT1G10060]
AT5G27220	1.69153	-	A_TM021B04.7 protein [Source:UniProtKB/TrEMBL;Acc:O04650]
AT5G53520	8.03932	OPT8	Oligopeptide transporter 8 [Source:UniProtKB/Swiss-Prot;Acc:Q9FJD1]
AT1G14550	3.26599	PER5	Peroxidase 5 [Source:UniProtKB/Swiss-Prot;Acc:Q9M9Q9]
AT2G41090	1.05342	CML10	Calmodulin-like protein 10 [Source:UniProtKB/Swiss-Prot;Acc:P30187]
AT3G29410	1.38353	TPS25	Terpenoid synthase 25 [Source:UniProtKB/Swiss-Prot;Acc:Q9LIA1]
AT2G20160	6.91907	ASK17	SKP1-like protein 17 [Source:UniProtKB/Swiss-Prot;Acc:Q9SL65]
AT5G18670	1.36266	BAM9	Inactive beta-amylase 9 [Source:UniProtKB/Swiss-Prot;Acc:Q8VYW2]
AT5G05880	1.60652	UGT76C4	UDP-glycosyltransferase 76C4 [Source:UniProtKB/Swiss-Prot;Acc:Q9FI98]
AT2G39705	2.17913	RTFL8	RTFL8 [Source:UniProtKB/TrEMBL;Acc:A0A178VQG8]
AT1G22275	1.71652	ZYP1B	Synaptonemal complex protein 2 [Source:UniProtKB/Swiss-Prot;Acc:P61430]
AT3G14370	1.19959	WAG2	WAG2 [Source:UniProtKB/TrEMBL;Acc:A0A178VAK4]
AT3G23790	1.01068	AAE16	Probable acyl-activating enzyme 16, chloroplastic [Source:UniProtKB/Swiss-Prot;Acc:Q9LK39]
AT5G17780	1.47482	-	alpha/beta-Hydrolases superfamily protein [Source:TAIR;Acc:AT5G17780]
AT3G17680	1.63744	-	Kinase interacting (KIP1-like) family protein [Source:UniProtKB/TrEMBL;Acc:F4J6D3]
AT4G39950	1.87906	CYP79B2	cytochrome P450, family 79, subfamily B, polypeptide 2 [Source:TAIR;Acc:AT4G39950]
AT4G31610	3.02014	REM1	Transcriptional factor B3 family protein [Source:TAIR;Acc:AT4G31610]
AT5G05730	1.65595	ASA1	Anthranilate synthase alpha subunit 1 [Source:UniProtKB/TrEMBL;Acc:F4K0T5]
AT2G20680	1.38954	MAN2	Mannan endo-1,4-beta-mannosidase 2 [Source:UniProtKB/Swiss-Prot;Acc:Q7Y223]
AT5G51670	1.25442	-	Similarity to unknown protein [Source:UniProtKB/TrEMBL;Acc:Q9LTD7]
AT3G60290	1.59762	-	2-oxoglutarate (2OG) and Fe(II)-dependent oxygenase superfamily protein [Source:UniProtKB/TrEMBL;Acc:F4JAP7]
AT2G27550	2.12273	CEN	Protein CENTRORADIALIS-like [Source:UniProtKB/Swiss-Prot;Acc:Q9ZNV5]
AT3G44703	3.43239	-	Transmembrane protein [Source:UniProtKB/TrEMBL;Acc:A0A1I9LNI3]
AT1G61380	1.15859	SD129	G-type lectin S-receptor-like serine/threonine-protein kinase SD1-29 [Source:UniProtKB/Swiss-Prot;Acc:O64782]
AT1G27210	1.44744	TOR1L4	TORTIFOLIA1-like protein 4 [Source:UniProtKB/Swiss-Prot;Acc:Q93ZH1]
AT1G50110	3.11899	BCAT6	Branched-chain-amino-acid aminotransferase 6 [Source:UniProtKB/Swiss-Prot;Acc:Q9LPM9]
AT5G53830	1.07788	VQ33	VQ motif-containing protein 33 [Source:UniProtKB/Swiss-Prot;Acc:Q9FHZ3]
AT2G42320	1.06185	-	Nucleolar protein gar2-like protein [Source:UniProtKB/TrEMBL;Acc:Q9SLC7]
AT3G12920	1.1142	BRG3	Probable BOI-related E3 ubiquitin-protein ligase 3 [Source:UniProtKB/Swiss-Prot;Acc:Q9LDD1]
AT1G23090	1.54808	SULTR3;3	Probable sulfate transporter 3.3 [Source:UniProtKB/Swiss-Prot;Acc:Q9SXS2]
AT1G65920	1.64007	-	F12P19.9 protein [Source:UniProtKB/TrEMBL;Acc:Q9SRZ7]
AT5G15720	2.12396	GLIP7	GDSL esterase/lipase 7 [Source:UniProtKB/Swiss-Prot;Acc:Q8LFJ9]
AT3G51600	1.32439	LTP5	Non-specific lipid-transfer protein 5 [Source:UniProtKB/Swiss-Prot;Acc:Q9XFS7]
AT1G21250	2.21192	WAK1	Wall-associated receptor kinase 1 [Source:UniProtKB/Swiss-Prot;Acc:Q39191]
AT5G41761	2.12839	-	Putative uncharacterized protein [Source:UniProtKB/TrEMBL;Acc:Q1G3G9]
AT3G58780	3.56019	SHP1	K-box region and MADS-box transcription factor family protein [Source:UniProtKB/TrEMBL;Acc:A0A1I9LM26]
AT5G53990	1.95809	UGT79B9	UDP-glycosyltransferase 79B9 [Source:UniProtKB/Swiss-Prot;Acc:Q9FN28]
AT1G62225	7.55926	-	At1g62225 [Source:UniProtKB/TrEMBL;Acc:O04588]
AT1G18265	2.30418	-	Protein FLOURY 1-like [Source:UniProtKB/Swiss-Prot;Acc:Q9LM24]
AT3G10450	1.95574	SCPL7	SCPL7 [Source:UniProtKB/TrEMBL;Acc:A0A178VAE4]
AT4G16442	2.01708	-	CASP-like protein 2B1 [Source:UniProtKB/Swiss-Prot;Acc:Q8L9B5]
AT5G53750	1.54125	-	CBS domain-containing protein [Source:UniProtKB/TrEMBL;Acc:F4JXB6]
AT2G43140	2.99537	-	Basic helix-loop-helix (BHLH) DNA-binding superfamily protein [Source:UniProtKB/TrEMBL;Acc:F4IQ66]
AT1G05010	1.81117	ACO4	1-aminocyclopropane-1-carboxylate oxidase 4 [Source:UniProtKB/Swiss-Prot;Acc:Q06588]
AT5G53980	1.43861	ATHB-52	Homeobox-leucine zipper protein ATHB-52 [Source:UniProtKB/Swiss-Prot;Acc:Q9FN29]
AT2G02850	1.35235	ARPN	Basic blue protein [Source:UniProtKB/Swiss-Prot;Acc:Q8LG89]
AT5G42830	2.4173	-	HXXXD-type acyl-transferase family protein [Source:UniProtKB/TrEMBL;Acc:Q9FMN6]
AT1G36060	1.94729	ERF055	Ethylene-responsive transcription factor ERF055 [Source:UniProtKB/Swiss-Prot;Acc:Q9SKW5]
AT4G23355	7.48488	-	Carboxyl-terminal peptidase [Source:UniProtKB/TrEMBL;Acc:A0A1P8B6J1]
novel.87	2.61864	-	-
AT4G27900	1.20336	-	CCT motif family protein [Source:UniProtKB/TrEMBL;Acc:Q9SUE8]
AT5G38940	2.64845	-	RmlC-like cupins superfamily protein [Source:TAIR;Acc:AT5G38940]
AT4G09530	2.27436	-	SAUR-like auxin-responsive protein family [Source:UniProtKB/TrEMBL;Acc:Q9M0P0]
AT5G57520	5.39504	ZFP2	Zinc finger protein 2 [Source:UniProtKB/Swiss-Prot;Acc:Q39261]
AT1G35183	4.67827	-	unknown protein; Ha. [Source:TAIR;Acc:AT1G35183]
AT5G58840	1.99523	SBT4.9	Subtilisin-like protease SBT4.9 [Source:UniProtKB/Swiss-Prot;Acc:Q9FIM5]
AT5G25260	2.83726	FLOT2	Flotillin-like protein 2 [Source:UniProtKB/Swiss-Prot;Acc:Q4V3D6]
AT3G50330	3.06417	HEC2	Transcription factor HEC2 [Source:UniProtKB/Swiss-Prot;Acc:Q9SND4]
AT4G15670	2.01575	GRXS7	Monothiol glutaredoxin-S7 [Source:UniProtKB/Swiss-Prot;Acc:Q6NLU2]
AT1G49570	3.28868	PER10	Peroxidase [Source:UniProtKB/TrEMBL;Acc:A0A178WK78]
AT2G34650	1.61884	PID	PID [Source:UniProtKB/TrEMBL;Acc:A0A178VTE5]
AT3G05955	7.34397	-
AT1G60060	2.11389	-	Serine/threonine-protein kinase WNK (With No Lysine)-like protein [Source:UniProtKB/TrEMBL;Acc:Q9ZUI7]
AT4G24670	1.48531	TAR2	Tryptophan aminotransferase-related protein 2 [Source:UniProtKB/Swiss-Prot;Acc:Q94A02]
AT1G33790	1.9448	JAL4	Jacalin-related lectin 4 [Source:UniProtKB/Swiss-Prot;Acc:Q9LQ31]
AT5G22555	3.12437	-	unknown protein; Ha. [Source:TAIR;Acc:AT5G22555]
AT3G26840	1.63331	-	Acyltransferase-like protein At3g26840, chloroplastic [Source:UniProtKB/Swiss-Prot;Acc:Q9LW26]
AT1G80760	2.38349	NIP6-1	Aquaporin NIP6-1 [Source:UniProtKB/Swiss-Prot;Acc:Q9SAI4]
AT3G28857	1.45832	PRE5	Transcription factor PRE5 [Source:UniProtKB/Swiss-Prot;Acc:Q9LJX1]
AT1G34630	1.14338	-	At1g34630/F12K21.3 [Source:UniProtKB/TrEMBL;Acc:Q8VZG0]
AT4G13210	2.08747	-	Putative pectate lyase 14 [Source:UniProtKB/Swiss-Prot;Acc:Q9SVQ6]
AT2G36350	1.26414	KIPK2	Serine/threonine-protein kinase KIPK2 [Source:UniProtKB/Swiss-Prot;Acc:Q9SJM3]
AT3G20395	1.54294	-	RING/U-box superfamily protein [Source:UniProtKB/TrEMBL;Acc:Q1G3M1]
AT5G39120	5.33762	-	Germin-like protein subfamily 1 member 15 [Source:UniProtKB/Swiss-Prot;Acc:Q9FIC9]
AT4G11930	7.34217	-	Uncharacterized protein AT4g11930 [Source:UniProtKB/TrEMBL;Acc:Q9T061]
AT3G44990	1.36774	XTH31	Xyloglucan endotransglucosylase/hydrolase protein 31 [Source:UniProtKB/Swiss-Prot;Acc:P93046]
AT3G23240	2.25704	ERF1B	Ethylene-responsive transcription factor 1B [Source:UniProtKB/Swiss-Prot;Acc:Q8LDC8]
AT5G66310	1.048	KIN7H	Kinesin-like protein KIN-7H [Source:UniProtKB/Swiss-Prot;Acc:F4JZ68]
AT5G07760	2.14228	-	formin homology 2 domain-containing protein / FH2 domain-containing protein [Source:TAIR;Acc:AT5G07760]
AT1G32350	4.30553	AOX3	AOX1D [Source:UniProtKB/TrEMBL;Acc:A0A384LFI3]
AT1G07440	2.34145	-	Tropinone reductase homolog At1g07440 [Source:UniProtKB/Swiss-Prot;Acc:P0DKI3]
AT5G47220	1.73414	ERF2	ERF2 [Source:UniProtKB/TrEMBL;Acc:A0A178UCP3]
AT3G24510	5.38017	-	Defensin-like protein 259 [Source:UniProtKB/Swiss-Prot;Acc:Q9LV55]
AT1G44830	1.32465	ERF014	Ethylene-responsive transcription factor ERF014 [Source:UniProtKB/Swiss-Prot;Acc:Q9LPE8]
AT4G21400	1.40571	CRK28	Cysteine-rich receptor-like protein kinase 28 [Source:UniProtKB/Swiss-Prot;Acc:O65405]
AT3G12710	1.10075	-	DNA glycosylase superfamily protein [Source:UniProtKB/TrEMBL;Acc:Q9LTW3]
AT1G06330	3.23071	-	Heavy metal transport/detoxification superfamily protein [Source:TAIR;Acc:AT1G06330]
AT5G05860	1.46723	UGT76C2	Glycosyltransferase (Fragment) [Source:UniProtKB/TrEMBL;Acc:W8QNB5]
AT4G28800	2.55619	-	basic helix-loop-helix (bHLH) DNA-binding superfamily protein [Source:TAIR;Acc:AT4G28800]
AT1G66180	1.17041	-	Eukaryotic aspartyl protease family protein [Source:UniProtKB/TrEMBL;Acc:Q9C8C9]
AT4G37740	1.98706	GRF2	GRF2 [Source:UniProtKB/TrEMBL;Acc:A0A178UXW8]
AT1G10990	1.51151	-	unknown protein; Ha. [Source:TAIR;Acc:AT1G10990]
AT5G39290	7.12571	EXPA26	Putative expansin-A26 [Source:UniProtKB/Swiss-Prot;Acc:Q9FL78]
AT5G02750	1.24473	SGR9	E3 ubiquitin-protein ligase SGR9, amyloplastic [Source:UniProtKB/Swiss-Prot;Acc:Q8GXF8]
ATCG00220	2.09781	PSBM	Photosystem II reaction center protein M [Source:UniProtKB/Swiss-Prot;Acc:P62109]
AT1G11950	1.47189	-	Transcription factor jumonji (JmjC) domain-containing protein (Fragment) [Source:UniProtKB/TrEMBL;Acc:C0SUU8]
AT2G19590	1.31397	ACO1	1-aminocyclopropane-1-carboxylate oxidase 1 [Source:UniProtKB/Swiss-Prot;Acc:Q9ZUN4]
AT2G26400	2.45254	ARD	acireductone dioxygenase 3 [Source:TAIR;Acc:AT2G26400]
AT1G77330	2.27926	-	1-aminocyclopropane-1-carboxylate oxidase 5 [Source:UniProtKB/Swiss-Prot;Acc:Q0WPW4]
AT3G53250	1.86502	-	SAUR-like auxin-responsive protein family [Source:UniProtKB/TrEMBL;Acc:A0A1I9LQF0]
AT1G29670	1.01721	-	GDSL-like Lipase/Acylhydrolase superfamily protein [Source:TAIR;Acc:AT1G29670]
AT4G15700	2.76088	GRXS3	Monothiol glutaredoxin-S3 [Source:UniProtKB/Swiss-Prot;Acc:O23421]
AT4G02700	1.23588	SULTR3;2	Sulfate transporter 3.2 [Source:UniProtKB/Swiss-Prot;Acc:O04289]
AT2G44925	7.23647	-	unknown protein; FUNCTIONS IN: molecular_function unknown; INVOLVED IN: biological_process unknown; LOCATED IN: cellular_component unknown; Ha. [Source:TAIR;Acc:AT2G44925]
AT1G61255	1.81281	-	At1g61255 [Source:UniProtKB/TrEMBL;Acc:O22721]
AT1G04610	2.08363	YUC3	Probable indole-3-pyruvate monooxygenase YUCCA3 [Source:UniProtKB/Swiss-Prot;Acc:O23024]
AT2G41290	1.87654	SSL2	Protein STRICTOSIDINE SYNTHASE-LIKE 2 [Source:UniProtKB/Swiss-Prot;Acc:Q9SLG8]
AT4G25860	3.02284	ORP4A	Oxysterol-binding protein-related protein 4A [Source:UniProtKB/Swiss-Prot;Acc:Q9SVZ9]
AT4G16760	1.19778	ACX1	Peroxisomal acyl-coenzyme A oxidase 1 [Source:UniProtKB/Swiss-Prot;Acc:O65202]
AT5G14370	1.27458	-	CCT motif family protein [Source:UniProtKB/TrEMBL;Acc:Q949T9]
AT2G40940	1.04503	ERS1	Ethylene response sensor 1 [Source:UniProtKB/Swiss-Prot;Acc:Q38846]
AT3G55720	2.28902	-	Replication factor C subunit, putative (DUF620) [Source:UniProtKB/TrEMBL;Acc:Q9M050]
AT2G22200	1.38886	ERF056	Ethylene-responsive transcription factor ERF056 [Source:UniProtKB/Swiss-Prot;Acc:Q9SIE4]
AT5G50260	2.01609	CEP1	KDEL-tailed cysteine endopeptidase CEP1 [Source:UniProtKB/Swiss-Prot;Acc:Q9FGR9]
AT5G67060	2.32479	HEC1	HEC1 [Source:UniProtKB/TrEMBL;Acc:A0A178UR10]
AT3G25730	1.82281	ARF14	AP2/ERF and B3 domain-containing transcription factor ARF14 [Source:UniProtKB/Swiss-Prot;Acc:Q9LS06]
AT1G13250	1.00217	GATL3	Probable galacturonosyltransferase-like 3 [Source:UniProtKB/Swiss-Prot;Acc:Q0V7R1]
AT1G49210	2.85158	ATL76	E3 ubiquitin-protein ligase ATL76 [Source:UniProtKB/Swiss-Prot;Acc:Q6NML0]
AT3G48231	6.95711	LCR48	Defensin-like protein 51 [Source:UniProtKB/Swiss-Prot;Acc:P82763]
AT1G49860	1.90492	GSTF14	Glutathione S-transferase F14 [Source:UniProtKB/Swiss-Prot;Acc:Q9C6C8]
AT4G10540	7.0657	SBT3.8	Subtilisin-like protease SBT3.8 [Source:UniProtKB/Swiss-Prot;Acc:Q9SZY3]
AT3G21790	1.01636	UGT71B7	Glycosyltransferase [Source:UniProtKB/TrEMBL;Acc:A0A178VG15]
AT4G15370	3.94698	BARS1	Baruol synthase [Source:UniProtKB/Swiss-Prot;Acc:O23390]
AT3G55790	7.03286	-	Transmembrane protein [Source:UniProtKB/TrEMBL;Acc:Q9M045]
AT5G19740	1.11575	LAMP1	Probable glutamate carboxypeptidase LAMP1 [Source:UniProtKB/Swiss-Prot;Acc:Q7Y228]
AT4G23520	6.84516	RDL6	Probable cysteine protease RDL6 [Source:UniProtKB/Swiss-Prot;Acc:F4JNL3]
AT3G48300	5.16667	CYP71A23	Cytochrome P450, family 71, subfamily A, polypeptide 23 [Source:UniProtKB/TrEMBL;Acc:A0A1I9LLC1]
AT4G39940	1.21424	APK2	Adenylyl-sulfate kinase 2, chloroplastic [Source:UniProtKB/Swiss-Prot;Acc:O49196]
AT4G37580	2.45741	HLS1	Probable N-acetyltransferase HLS1 [Source:UniProtKB/Swiss-Prot;Acc:Q42381]
AT5G15580	1.27224	LNG1	Protein LONGIFOLIA 1 [Source:UniProtKB/Swiss-Prot;Acc:Q9LF24]
AT5G15530	1.27284	BCCP2	Biotin carboxyl carrier protein of acetyl-CoA carboxylase [Source:UniProtKB/TrEMBL;Acc:A0A178U9S1]
AT5G13870	1.85244	XTH5	Xyloglucan endotransglucosylase/hydrolase [Source:UniProtKB/TrEMBL;Acc:Q67Z90]
AT2G28040	2.51684	-	At2g28040 [Source:UniProtKB/TrEMBL;Acc:Q84WH0]
AT1G21110	1.53143	IGMT3	Indole glucosinolate O-methyltransferase 3 [Source:UniProtKB/Swiss-Prot;Acc:Q9LPU6]
AT5G48190	1.85135	-	Gb [Source:UniProtKB/TrEMBL;Acc:Q9LDS4]
AT4G10560	1.74936	MEE53	Cysteine/Histidine-rich C1 domain family protein [Source:UniProtKB/TrEMBL;Acc:Q9ZSB4]
AT1G65370	1.14326	-	At1g65370/T8F5_15 [Source:UniProtKB/TrEMBL;Acc:Q940M1]
AT5G48175	1.93226	-	At5g48175 [Source:UniProtKB/TrEMBL;Acc:Q8L9E4]
AT5G38900	1.91444	-	Thioredoxin superfamily protein [Source:TAIR;Acc:AT5G38900]
novel.105	2.97045	-	PF02902:Ulp1 protease family, C-terminal catalytic domain
AT1G65300	6.40819	PHE2	MADS-box transcription factor PHERES 2 [Source:UniProtKB/Swiss-Prot;Acc:Q7XJK8]
AT2G29220	7.34841	LECRK31	Probable inactive L-type lectin-domain containing receptor kinase III.1 [Source:UniProtKB/Swiss-Prot;Acc:Q9ZW09]
AT5G12060	6.76908	SPH3	S-protein homolog 3 [Source:UniProtKB/Swiss-Prot;Acc:Q9FMQ4]
AT4G23360	7.05949	-	unknown protein; FUNCTIONS IN: molecular_function unknown; INVOLVED IN: biological_process unknown; LOCATED IN: endomembrane system; CONTAINS InterPro DOMAIN/s: Protein of unknown function DUF239, plant (InterPro:IPR004314); BEST Arabidopsis thalian /.../ein match is: unknown protein (TAIR:AT4G23370.1); Ha. [Source:TAIR;Acc:AT4G23360]
AT1G47510	1.94374	IP5P11	Type IV inositol polyphosphate 5-phosphatase 11 [Source:UniProtKB/Swiss-Prot;Acc:Q5EAF2]
AT3G60630	1.18611	SCL22	Scarecrow-like protein 22 [Source:UniProtKB/Swiss-Prot;Acc:Q9M000]
AT4G14140	2.82655	MET2	DNA methyltransferase 2 [Source:TAIR;Acc:AT4G14140]
AT1G76290	6.86747	AEE21	Probable acyl-activating enzyme 21 [Source:UniProtKB/Swiss-Prot;Acc:Q9SFW5]
AT1G14455	3.11182	-	Putative uncharacterized protein [Source:UniProtKB/TrEMBL;Acc:Q1G3U9]
AT2G30150	1.29996	-	UDP-Glycosyltransferase superfamily protein [Source:TAIR;Acc:AT2G30150]
AT2G25297	2.96005	-
AT5G39080	1.04169	-	Acyltransferase-like protein [Source:UniProtKB/TrEMBL;Acc:Q9FID2]
AT2G16586	2.97416	-	Transmembrane protein [Source:UniProtKB/TrEMBL;Acc:Q8GXM1]
AT1G69490	1.05118	NAC029	NAP [Source:UniProtKB/TrEMBL;Acc:A0A178W8K0]
AT5G06640	2.12808	-	Proline-rich extensin-like family protein [Source:UniProtKB/TrEMBL;Acc:Q9FG06]
AT1G02205	1.13683	CER1	Fatty acid hydroxylase superfamily [Source:TAIR;Acc:AT1G02205]
AT5G17430	2.01069	BBM	BABY BOOM [Source:UniProtKB/TrEMBL;Acc:A7L9U1]
AT4G03140	2.34317	-	NAD(P)-binding Rossmann-fold superfamily protein [Source:UniProtKB/TrEMBL;Acc:F4JI53]
AT2G47780	1.1551	-	REF/SRPP-like protein At2g47780 [Source:UniProtKB/Swiss-Prot;Acc:O82246]
AT4G10500	2.39781	DLO1	Protein DMR6-LIKE OXYGENASE 1 [Source:UniProtKB/Swiss-Prot;Acc:Q9ZSA8]
AT2G39180	1.12432	CCR2	Serine/threonine-protein kinase-like protein CCR2 [Source:UniProtKB/Swiss-Prot;Acc:O80963]
AT2G46650	1.62051	CYTB5-C	Cytochrome B5 isoform C [Source:UniProtKB/Swiss-Prot;Acc:Q9ZNV4]
AT4G19120	1.48498	ERD3	Probable methyltransferase PMT21 [Source:UniProtKB/Swiss-Prot;Acc:Q94II3]
AT1G63570	1.99899	-	Receptor-like protein kinase-related family protein [Source:TAIR;Acc:AT1G63570]
AT1G26270	1.20981	PI4KG5	Phosphatidylinositol 4-kinase gamma 5 [Source:UniProtKB/Swiss-Prot;Acc:Q9C671]
AT4G13300	2.96056	TPS13	(Z)-gamma-bisabolene synthase 2 [Source:UniProtKB/Swiss-Prot;Acc:Q9T0K1]
AT4G34250	1.61254	KCS16	3-ketoacyl-CoA synthase 16 [Source:UniProtKB/Swiss-Prot;Acc:Q9SYZ0]
AT5G60480	2.67568	ZHD12	Zinc-finger homeodomain protein 12 [Source:UniProtKB/Swiss-Prot;Acc:Q9FKJ9]
AT3G26220	1.03776	CYP71B3	Cytochrome P450 71B3 [Source:UniProtKB/Swiss-Prot;Acc:O65785]
AT5G23020	2.31614	MAM3	Methylthioalkylmalate synthase 3, chloroplastic [Source:UniProtKB/Swiss-Prot;Acc:Q9FN52]
AT5G49665	1.54056	WAV3	E3 ubiquitin-protein ligase WAV3 [Source:UniProtKB/Swiss-Prot;Acc:Q9LTA6]
AT5G45090	2.52413	PP2A7	Uncharacterized protein PHLOEM PROTEIN 2-LIKE A7 [Source:UniProtKB/Swiss-Prot;Acc:Q9FHE5]
AT5G49770	1.46078	-	Probable leucine-rich repeat receptor-like protein kinase At5g49770 [Source:UniProtKB/Swiss-Prot;Acc:Q9LT96]
AT5G49170	1.79362	-	Uncharacterized protein At5g49170 [Source:UniProtKB/TrEMBL;Acc:Q0WQJ1]
AT1G67810	1.03564	SUFE2	SufE-like protein 2, chloroplastic [Source:UniProtKB/Swiss-Prot;Acc:Q9FXE3]
AT2G25095	1.29629	MIR156A	MIR156A; miRNA [Source:TAIR;Acc:AT2G25095]
AT5G12330	2.16295	LRP1	Lateral root primordium (LRP) protein-related [Source:TAIR;Acc:AT5G12330]
AT1G10120	1.26823	BHLH74	Transcription factor bHLH74 [Source:UniProtKB/Swiss-Prot;Acc:Q6NKN9]
AT3G62150	1.07802	ABCB21	ABC transporter B family member 21 [Source:UniProtKB/Swiss-Prot;Acc:Q9M1Q9]
AT4G12410	1.21309	-	SAUR-like auxin-responsive protein family [Source:UniProtKB/TrEMBL;Acc:Q9STH0]
AT4G27720	1.18173	-	AT4g27720/T29A15_210 [Source:UniProtKB/TrEMBL;Acc:Q9C5R0]
AT3G06590	1.1627	BHLH148	Transcription factor bHLH148 [Source:UniProtKB/Swiss-Prot;Acc:Q9C8Z9]
AT3G11773	2.85667	-	Thioredoxin superfamily protein [Source:UniProtKB/TrEMBL;Acc:F4J7G2]
AT4G28850	3.32833	XTH26	Probable xyloglucan endotransglucosylase/hydrolase protein 26 [Source:UniProtKB/Swiss-Prot;Acc:Q9SVV2]
AT3G21090	1.20363	ABCG15	ABC transporter G family member 15 [Source:UniProtKB/Swiss-Prot;Acc:Q8RWI9]
AT3G07675	1.70586	-
AT1G01600	1.09994	CYP86A4	Cytochrome P450 86A4 [Source:UniProtKB/Swiss-Prot;Acc:Q9LMM1]
AT3G52290	1.54628	IQD3	IQD3 [Source:UniProtKB/TrEMBL;Acc:A0A384LAZ6]
AT3G54640	1.08208	TSA1	Tryptophan synthase alpha chain, chloroplastic [Source:UniProtKB/Swiss-Prot;Acc:Q42529]
AT5G05440	1.00943	PYL5	Abscisic acid receptor PYL5 [Source:UniProtKB/Swiss-Prot;Acc:Q9FLB1]
AT3G53540	2.04236	-	Afadin [Source:UniProtKB/TrEMBL;Acc:A0A1I9LP47]
AT2G35820	1.88912	-	ureidoglycolate hydrolases [Source:TAIR;Acc:AT2G35820]
AT5G16080	3.11305	CXE17	Probable carboxylesterase 17 [Source:UniProtKB/Swiss-Prot;Acc:Q9LFR7]
AT1G18970	1.81739	GLP1	Germin-like protein subfamily T member 1 [Source:UniProtKB/Swiss-Prot;Acc:P92995]
novel.40	1.77374	-	PF00501:AMP-binding enzyme|PF13193:AMP-binding enzyme C-terminal domain
AT5G45720	1.36635	-	Protein STICHEL-like 4 [Source:UniProtKB/Swiss-Prot;Acc:F4KEM0]
AT5G08260	1.10231	SCPL35	Serine carboxypeptidase-like 35 [Source:UniProtKB/Swiss-Prot;Acc:Q9LEY1]
AT5G18220	1.47453	-	Beta-1,3-glucanase-like protein [Source:UniProtKB/TrEMBL;Acc:Q9FK49]
AT1G13520	1.37668	-	At1g13520 [Source:UniProtKB/TrEMBL;Acc:Q6NNH1]
novel.21	5.9571	-	PF07333:S locus-related glycoprotein 1 binding pollen coat protein (SLR1-BP)
AT3G21720	1.12573	ICL	Isocitrate lyase [Source:UniProtKB/Swiss-Prot;Acc:P28297]
AT1G62440	1.15225	LRX2	Leucine-rich repeat extensin-like protein 2 [Source:UniProtKB/Swiss-Prot;Acc:O48809]
AT2G31085	2.47328	CLE6	CLE6 [Source:UniProtKB/TrEMBL;Acc:A0A178VSR3]
AT5G62280	1.60484	-	At5g62280 [Source:UniProtKB/TrEMBL;Acc:Q9LVA8]
AT1G20190	1.43617	EXPA11	Expansin-A11 [Source:UniProtKB/Swiss-Prot;Acc:Q9LNU3]
AT1G71140	1.09256	DTX14	Protein DETOXIFICATION 14 [Source:UniProtKB/Swiss-Prot;Acc:Q9C994]
AT5G38250	6.03423	LRK10L-2.3	LEAF RUST 10 DISEASE-RESISTANCE LOCUS RECEPTOR-LIKE PROTEIN KINASE-like 2.3 [Source:UniProtKB/Swiss-Prot;Acc:F4KA51]
AT5G26731	1.66504	-	AT5g26741 [Source:UniProtKB/TrEMBL;Acc:Q94EW8]
AT1G63550	3.40849	CRRSP9	Cysteine-rich repeat secretory protein 9 [Source:UniProtKB/Swiss-Prot;Acc:Q5Q0E2]
AT5G39610	1.05245	NAC92	NAC domain-containing protein 92 [Source:UniProtKB/Swiss-Prot;Acc:Q9FKA0]
AT5G03730	1.29437	CTR1	Serine/threonine-protein kinase CTR1 [Source:UniProtKB/Swiss-Prot;Acc:Q05609]
AT1G61560	1.68643	MLO6	MLO-like protein 6 [Source:UniProtKB/Swiss-Prot;Acc:Q94KB7]
AT5G63660	2.93947	PDF2.5	Defensin-like protein 6 [Source:UniProtKB/Swiss-Prot;Acc:Q9FFP8]
AT2G04795	1.56226	-	AT2g04793 [Source:UniProtKB/TrEMBL;Acc:Q94JV8]
AT5G05430	1.73529	-	RNA-binding protein [Source:TAIR;Acc:AT5G05430]
AT5G14360	2.10042	-	At5g14360 [Source:UniProtKB/TrEMBL;Acc:Q9LY93]
AT3G60280	2.65767	UCC3	Uclacyanin-3 [Source:UniProtKB/Swiss-Prot;Acc:Q96316]
AT1G23510	1.99893	-	unknown protein; BEST Arabidopsis thaliana protein match is: Domain of unknown function (DUF220) (TAIR:AT1G23520.1); Ha. [Source:TAIR;Acc:AT1G23510]
AT3G62570	1.12804	-	AT3g62570/T12C14_270 [Source:UniProtKB/TrEMBL;Acc:Q8W591]
AT5G36110	2.07752	CYP716A1	Cytochrome P450 716A1 [Source:UniProtKB/Swiss-Prot;Acc:Q9LVY7]
AT3G51895	1.46769	SULTR3;1	Sulfate transporter 31 [Source:UniProtKB/TrEMBL;Acc:A0A1I9LNF9]
AT5G44260	1.86375	TZF5	Zinc finger CCCH domain-containing protein 61 [Source:UniProtKB/Swiss-Prot;Acc:Q9FKW2]
AT1G26970	2.1505	PBL4	Probable serine/threonine-protein kinase PBL4 [Source:UniProtKB/Swiss-Prot;Acc:Q5PP29]
AT5G65158	2.45927	PLAT3	PLAT domain-containing protein 3 [Source:UniProtKB/Swiss-Prot;Acc:Q2V2V3]
AT3G57550	1.00128	AGK2	Guanylate kinase [Source:UniProtKB/TrEMBL;Acc:F4J3E9]
AT1G58320	2.11578	PCR9	Protein PLANT CADMIUM RESISTANCE 9 [Source:UniProtKB/Swiss-Prot;Acc:P0CW98]
AT2G48090	2.28168	-	unknown protein; FUNCTIONS IN: molecular_function unknown; INVOLVED IN: biological_process unknown; LOCATED IN: chloroplast; EXPRESSED IN: male gametophyte, root, flower, carpel; EXPRESSED DURING: 4 anthesis, petal differentiation and expansion stage. [Source:TAIR;Acc:AT2G48090]
AT5G58660	1.62603	-	2-oxoglutarate (2OG) and Fe(II)-dependent oxygenase superfamily protein [Source:UniProtKB/TrEMBL;Acc:Q9LUZ1]
AT5G48205	6.13787	-	Zinc ion binding protein [Source:UniProtKB/TrEMBL;Acc:F4K080]
AT5G50490	5.78703	NFYC5	Nuclear transcription factor Y subunit C-5 [Source:UniProtKB/Swiss-Prot;Acc:Q9FGP6]
AT1G55840	1.02914	-	At1g55840/F14J16_2 [Source:UniProtKB/TrEMBL;Acc:Q8W580]
AT2G15220	1.41101	-	At2g15220/F15A23.4 [Source:UniProtKB/TrEMBL;Acc:Q9SKL6]
AT1G19830	2.05127	-	At1g19830 [Source:UniProtKB/TrEMBL;Acc:Q9FXI0]
AT3G06345	2.61372	-
AT3G05150	1.0901	-	Major facilitator superfamily protein [Source:UniProtKB/TrEMBL;Acc:A0A1I9LPR9]
AT5G28640	1.39776	GIF1	GRF1-interacting factor 1 [Source:UniProtKB/Swiss-Prot;Acc:Q8L8A5]
AT4G13710	1.7669	-	Probable pectate lyase 15 [Source:UniProtKB/Swiss-Prot;Acc:Q944R1]
AT2G42480	2.42421	-	MATH domain and coiled-coil domain-containing protein At2g42480 [Source:UniProtKB/Swiss-Prot;Acc:P0DKG7]
AT3G19710	2.53737	BCAT4	Methionine aminotransferase BCAT4 [Source:UniProtKB/Swiss-Prot;Acc:Q9LE06]
AT4G31877	1.51154	MIR156C	MIR156C; miRNA [Source:TAIR;Acc:AT4G31877]
AT5G49800	1.22432	-	At5g49800 [Source:UniProtKB/TrEMBL;Acc:Q5HZ48]
AT1G21970	5.79577	NFYB9	Nuclear transcription factor Y subunit B-9 [Source:UniProtKB/Swiss-Prot;Acc:Q9SFD8]
AT2G39350	2.01732	ABCG1	ABC transporter G family member 1 [Source:UniProtKB/Swiss-Prot;Acc:O80946]
AT5G56220	1.31917	-	P-loop containing nucleoside triphosphate hydrolases superfamily protein [Source:UniProtKB/TrEMBL;Acc:Q9FH17]
AT1G31580	1.60327	ECS1	Protein ECS1 [Source:UniProtKB/Swiss-Prot;Acc:Q39066]
AT4G28460	2.10425	PIP1	PAMP-induced secreted peptide 1 [Source:UniProtKB/Swiss-Prot;Acc:Q1PE40]
AT5G10990	3.07951	-	At5g10990 [Source:UniProtKB/TrEMBL;Acc:Q9LEU2]
AT4G06744	1.16774	-	Uncharacterized protein At4g06744 [Source:UniProtKB/Swiss-Prot;Acc:Q8W3M4]
AT4G39580	1.19545	-	F-box/kelch-repeat protein At4g39580 [Source:UniProtKB/Swiss-Prot;Acc:Q9SVA0]
AT5G47920	2.13673	-	Emb [Source:UniProtKB/TrEMBL;Acc:Q9FII9]
AT5G02760	1.33363	-	Probable protein phosphatase 2C 67 [Source:UniProtKB/Swiss-Prot;Acc:Q501F9]
AT3G60490	1.97821	ERF035	Ethylene-responsive transcription factor ERF035 [Source:UniProtKB/Swiss-Prot;Acc:Q9M210]
AT2G01008	2.24339	-	FUNCTIONS IN: molecular_function unknown; INVOLVED IN: biological_process unknown; LOCATED IN: cellular_component unknown; BEST Arabidopsis thaliana protein match is: maternal effect embryo arrest 38 (TAIR:AT3G43160.1). [Source:TAIR;Acc:AT2G01008]
AT1G08763	4.69143	-
AT5G02260	2.07182	EXPA9	Expansin [Source:UniProtKB/TrEMBL;Acc:A0A178UHJ8]
AT1G72290	3.18321	WSCP	Cysteine protease inhibitor WSCP [Source:UniProtKB/Swiss-Prot;Acc:Q9C7S6]
AT3G54040	2.07697	-	PAR1 protein [Source:UniProtKB/TrEMBL;Acc:A0A1I9LQ94]
AT1G72070	1.16897	-	Chaperone DnaJ-domain superfamily protein [Source:UniProtKB/TrEMBL;Acc:F4IBN6]
AT5G02930	2.04893	-	Putative F-box/LRR-repeat protein At5g02930 [Source:UniProtKB/Swiss-Prot;Acc:Q9LYZ2]
AT4G21865	1.28652	-	At4g21865 [Source:UniProtKB/TrEMBL;Acc:A0JPV5]
AT1G64640	1.19678	ENODL8	ENODL8 [Source:UniProtKB/TrEMBL;Acc:A0A178WAZ0]
AT4G23515	2.30996	-	Toll-Interleukin-Resistance (TIR) domain family protein [Source:TAIR;Acc:AT4G23515]
AT3G17010	3.02438	-	B3 domain-containing protein At3g17010 [Source:UniProtKB/Swiss-Prot;Acc:Q9LSP6]
AT4G01850	1.24254	SAM2	S-adenosylmethionine synthase [Source:UniProtKB/TrEMBL;Acc:A0A178V3V9]
AT3G12203	1.76149	SCPL17	Serine carboxypeptidase-like 17 [Source:UniProtKB/Swiss-Prot;Acc:Q9C7D6]
AT5G46330	1.45414	FLS2	Leucine-rich repeat receptor-like protein kinase (Fragment) [Source:UniProtKB/TrEMBL;Acc:C0LGU8]
AT2G25130	2.1629	-	ARM repeat superfamily protein [Source:UniProtKB/TrEMBL;Acc:Q8H1N2]
AT5G13910	2.38902	LEP	LEP [Source:UniProtKB/TrEMBL;Acc:A0A178UQP2]
AT2G40300	1.12308	FER4	Ferritin-4, chloroplastic [Source:UniProtKB/Swiss-Prot;Acc:Q9S756]
AT2G01422	5.58758	-
AT1G21850	6.45876	sks8	Sks8 [Source:UniProtKB/TrEMBL;Acc:A0A178W9U5]
AT1G56415	6.11584	-	Expressed protein [Source:TAIR;Acc:AT1G56415]
AT1G09390	1.06068	-	GDSL esterase/lipase At1g09390 [Source:UniProtKB/Swiss-Prot;Acc:O80522]
AT3G62060	1.14073	-	Pectin acetylesterase [Source:UniProtKB/TrEMBL;Acc:A0A1I9LQL7]
AT4G19760	6.16365	-	Glycosyl hydrolase family protein with chitinase insertion domain-containing protein [Source:UniProtKB/TrEMBL;Acc:F4JTY8]
AT3G43505	6.03804	LCR30	Defensin-like protein 122 [Source:UniProtKB/Swiss-Prot;Acc:P82745]
AT1G05880	3.06166	ARI12	Probable E3 ubiquitin-protein ligase ARI12 [Source:UniProtKB/Swiss-Prot;Acc:Q84RQ9]
AT1G75240	1.51036	ZHD5	ZHD5 [Source:UniProtKB/TrEMBL;Acc:A0A178WFZ4]
AT4G08770	1.47608	PER37	Peroxidase 37 [Source:UniProtKB/Swiss-Prot;Acc:Q9LDN9]
AT2G02930	2.08258	GSTF3	Glutathione S-transferase F3 [Source:UniProtKB/Swiss-Prot;Acc:Q9SLM6]
AT3G10290	1.77783	-	Probable sugar phosphate/phosphate translocator At3g10290 [Source:UniProtKB/Swiss-Prot;Acc:Q9SS40]
AT4G08380	6.24925	-	Extensin-like protein [Source:UniProtKB/TrEMBL;Acc:Q9STN0]
AT2G29250	6.66391	LECRK32	Putative inactive L-type lectin-domain containing receptor kinase III.2 [Source:UniProtKB/Swiss-Prot;Acc:Q9ZW11]
AT2G17880	1.65639	-	At2g17880/At2g17880 [Source:UniProtKB/TrEMBL;Acc:O48828]
AT1G26420	1.93236	FOX5	Berberine bridge enzyme-like 7 [Source:UniProtKB/Swiss-Prot;Acc:Q9FZC8]
AT3G04735	6.14483	RALFL21	Protein RALF-like 21 [Source:UniProtKB/Swiss-Prot;Acc:A8MRF9]
AT3G23880	1.74108	-	F-box/kelch-repeat protein At3g23880 [Source:UniProtKB/Swiss-Prot;Acc:Q9LIR8]
AT4G36570	2.06476	ATRL3	RAD-like 3 [Source:TAIR;Acc:AT4G36570]
AT1G64110	1.17674	-	p-loop containing nucleoside triphosphate hydrolases superfamily protein [Source:UniProtKB/TrEMBL;Acc:F4I5A3]
AT5G03280	1.12936	EIN2	Ethylene-insensitive protein 2 [Source:UniProtKB/Swiss-Prot;Acc:Q9S814]
AT4G28320	1.02597	MAN5	Mannan endo-1,4-beta-mannosidase 5 [Source:UniProtKB/Swiss-Prot;Acc:Q9M0H6]
AT1G17310	3.25884	-	MADS-box transcription factor family protein [Source:TAIR;Acc:AT1G17310]
AT3G60530	1.43148	GATA4	GATA transcription factor 4 [Source:UniProtKB/Swiss-Prot;Acc:O49743]
AT3G05460	6.00971	-	Sporozoite surface protein-like protein [Source:UniProtKB/TrEMBL;Acc:Q8L9R7]
AT1G31350	1.34876	KUF1	KAR-UP F-box 1 [Source:TAIR;Acc:AT1G31350]
AT5G14920	1.28336	GASA14	Gibberellin-regulated protein 14 [Source:UniProtKB/Swiss-Prot;Acc:Q9LFR3]
AT5G19340	1.04761	-	At5g19340 [Source:UniProtKB/TrEMBL;Acc:Q6NM33]
AT5G03890	2.20738	-	Emb [Source:UniProtKB/TrEMBL;Acc:Q9LZC0]
AT4G09160	1.15421	PATL5	Patellin-5 [Source:UniProtKB/Swiss-Prot;Acc:Q9M0R2]
AT1G76470	2.65268	-	NAD(P)-binding Rossmann-fold superfamily protein [Source:UniProtKB/TrEMBL;Acc:F4I2E5]
AT2G21910	2.23132	CYP96A5	Cytochrome P450, family 96, subfamily A, polypeptide 5 [Source:UniProtKB/TrEMBL;Acc:Q9SJ08]
AT5G17165	1.36888	-	unknown protein; FUNCTIONS IN: molecular_function unknown; INVOLVED IN: biological_process unknown; LOCATED IN: cellular_component unknown; BEST Arabidopsis thaliana protein match is: unknown protein (TAIR:AT3G03150.1); Ha. [Source:TAIR;Acc:AT5G17165]
AT4G25820	1.71905	XTH14	Xyloglucan endotransglucosylase/hydrolase [Source:UniProtKB/TrEMBL;Acc:A0A178UTG4]
AT2G43840	1.16961	UGT74F1	Glycosyltransferase [Source:UniProtKB/TrEMBL;Acc:F4IS54]
AT4G01410	1.22202	-	At4g01410 [Source:UniProtKB/TrEMBL;Acc:Q9M132]
AT5G52050	1.32415	DTX50	Protein DETOXIFICATION 50 [Source:UniProtKB/Swiss-Prot;Acc:Q9FJ87]
AT1G72810	1.33759	TS2	Threonine synthase 2, chloroplastic [Source:UniProtKB/Swiss-Prot;Acc:Q9SSP5]
AT1G26945	1.3606	PRE6	Transcription factor PRE6 [Source:UniProtKB/Swiss-Prot;Acc:Q8GW32]
AT2G26740	2.19481	ATSEH	At2g26740/F18A8.11 [Source:UniProtKB/TrEMBL;Acc:Q42566]
AT3G60470	5.4277	-	Transmembrane protein, putative (DUF247) [Source:UniProtKB/TrEMBL;Acc:Q9M212]
AT3G26830	2.05869	CYP71B15	Bifunctional dihydrocamalexate synthase/camalexin synthase [Source:UniProtKB/Swiss-Prot;Acc:Q9LW27]
AT1G53625	1.28371	-	At1g53625 [Source:UniProtKB/TrEMBL;Acc:Q9LPH9]
AT2G37025	1.24205	TRFL8	TRF-like 8 [Source:UniProtKB/TrEMBL;Acc:F4IPY7]
AT1G04520	1.17348	CRRSP3	Cysteine-rich repeat secretory protein 3 [Source:UniProtKB/Swiss-Prot;Acc:Q6NM73]
AT4G18940	1.93864	-	RNA ligase/cyclic nucleotide phosphodiesterase family protein [Source:UniProtKB/TrEMBL;Acc:O49408]
AT1G52343	1.47626	-	unknown protein; BEST Arabidopsis thaliana protein match is: unknown protein (TAIR:AT4G32680.1); Ha. [Source:TAIR;Acc:AT1G52343]
AT1G23965	2.74036	-	Transcription factor [Source:UniProtKB/TrEMBL;Acc:Q1G3U2]
AT2G34870	4.42718	MEE26	Expressed protein [Source:UniProtKB/TrEMBL;Acc:O64751]
AT1G53340	1.12113	-	Cysteine/Histidine-rich C1 domain family protein [Source:TAIR;Acc:AT1G53340]
AT1G30990	1.61167	-	F17F8.9 [Source:UniProtKB/TrEMBL;Acc:Q9FYJ0]
AT3G61820	1.20626	-	Eukaryotic aspartyl protease family protein [Source:UniProtKB/TrEMBL;Acc:Q9M356]
AT5G02920	2.48299	FBL25	F-box/LRR-repeat protein 25 [Source:UniProtKB/Swiss-Prot;Acc:Q1PE04]
AT5G34940	1.13499	AtGUS3	Heparanase-like protein 3 [Source:UniProtKB/Swiss-Prot;Acc:Q9FZP1]
AT5G61420	1.19643	MYB28	PMG1 [Source:UniProtKB/TrEMBL;Acc:A0A178UN88]
AT3G19200	2.47165	-	Putative uncharacterized protein [Source:UniProtKB/TrEMBL;Acc:Q9LJK8]
AT5G20420	1.54462	CLSY2	SNF2 domain-containing protein CLASSY 2 [Source:UniProtKB/Swiss-Prot;Acc:F4K493]
AT1G05990	3.05335	CML7	Calmodulin-like protein 7 [Source:UniProtKB/Swiss-Prot;Acc:Q9LNE7]
AT5G44578	1.76313	-	unknown protein; FUNCTIONS IN: molecular_function unknown; INVOLVED IN: biological_process unknown; LOCATED IN: endomembrane system; Ha. [Source:TAIR;Acc:AT5G44578]
AT5G41280	2.31161	CRRSP57	Cysteine-rich repeat secretory protein 57 [Source:UniProtKB/Swiss-Prot;Acc:Q9FHD5]
AT2G34300	1.15044	-	Probable methyltransferase PMT25 [Source:UniProtKB/Swiss-Prot;Acc:Q0WT31]
AT4G08950	1.11257	EXO	Protein EXORDIUM [Source:UniProtKB/Swiss-Prot;Acc:Q9ZPE7]
AT5G46450	1.30355	-	Disease resistance protein (TIR-NBS-LRR class) family [Source:UniProtKB/TrEMBL;Acc:Q9FHG0]
AT1G26250	3.48507	-	Proline-rich extensin-like family protein [Source:UniProtKB/TrEMBL;Acc:Q9C669]
AT1G58400	1.07	-	Putative disease resistance protein At1g58400 [Source:UniProtKB/Swiss-Prot;Acc:Q8W3K3]
AT4G34770	1.48755	-	SAUR-like auxin-responsive protein family [Source:UniProtKB/TrEMBL;Acc:Q9SW57]
AT1G79680	3.84346	WAKL10	Wall-associated receptor kinase-like 10 [Source:UniProtKB/Swiss-Prot;Acc:Q8VYA3]
AT4G13395	1.72703	DVL10	DVL10 [Source:UniProtKB/TrEMBL;Acc:Q6IM91]
AT2G27930	1.0753	-	PLATZ transcription factor family protein [Source:TAIR;Acc:AT2G27930]
novel.24	2.10278	-	-
novel.117	1.51667	-	PF07714:Protein tyrosine kinase|PF01657:Salt stress response/antifungal
AT1G33890	2.45665	IAN3	Immune-associated nucleotide-binding protein 3 [Source:UniProtKB/Swiss-Prot;Acc:Q9C8U6]
AT5G13990	1.27273	ATEXO70C2	Exocyst subunit Exo70 family protein [Source:UniProtKB/TrEMBL;Acc:A0A178UPG0]
AT3G06490	1.63675	MYB108	Transcription factor MYB108 [Source:UniProtKB/Swiss-Prot;Acc:Q9LDE1]
AT1G07390	1.46626	AtRLP1	Receptor like protein 1 [Source:UniProtKB/TrEMBL;Acc:F4HQM4]
AT4G23700	1.58328	CHX17	Cation/H(+) antiporter 17 [Source:UniProtKB/Swiss-Prot;Acc:Q9SUQ7]
AT3G60330	1.69002	AHA7	Plasma membrane ATPase [Source:UniProtKB/TrEMBL;Acc:A0A1I9LS30]
AT5G13790	1.07566	AGL15	AGL15 [Source:UniProtKB/TrEMBL;Acc:A0A384LKZ8]
AT4G38580	1.54081	HIPP26	HIPP26 [Source:UniProtKB/TrEMBL;Acc:A0A178V1F5]
AT1G45332	1.21568	MEFG1	Elongation factor G-1, mitochondrial [Source:UniProtKB/Swiss-Prot;Acc:Q9C641]
AT2G32160	1.60301	-	AT2G32160 protein [Source:UniProtKB/TrEMBL;Acc:B3H6T0]
AT3G21500	4.72561	DXPS1	1-deoxy-D-xylulose 5-phosphate synthase 1 [Source:UniProtKB/TrEMBL;Acc:A0A1I9LTC7]
AT1G13490	3.5827	-	F13B4.1 protein [Source:UniProtKB/TrEMBL;Acc:Q9FZ74]
AT1G19250	2.50631	FMO1	Probable flavin-containing monooxygenase 1 [Source:UniProtKB/Swiss-Prot;Acc:Q9LMA1]
AT2G30660	2.08118	-	Probable 3-hydroxyisobutyryl-CoA hydrolase 3 [Source:UniProtKB/Swiss-Prot;Acc:Q6NMB0]
AT4G14276	5.7999	-	Defensin-like protein 21 [Source:UniProtKB/Swiss-Prot;Acc:P0CAX9]
AT1G13480	2.1975	-	At1g13480 [Source:UniProtKB/TrEMBL;Acc:Q56Y29]
AT5G04970	2.14109	PME47	Probable pectinesterase/pectinesterase inhibitor 47 [Source:UniProtKB/Swiss-Prot;Acc:Q9FF77]
AT4G34580	2.01871	SFH1	SRH1 [Source:UniProtKB/TrEMBL;Acc:A0A178V672]
AT5G49630	1.28993	AAP6	AAP6 [Source:UniProtKB/TrEMBL;Acc:A0A178UHU7]
AT1G06350	1.53742	-	Delta-9 desaturase-like 4 protein [Source:UniProtKB/Swiss-Prot;Acc:Q9LMI4]
AT4G02100	1.01235	-	At4g02100 [Source:UniProtKB/TrEMBL;Acc:Q84VX5]
AT5G44567	2.94801	-
AT2G28270	2.40178	-	Cysteine/Histidine-rich C1 domain family protein [Source:UniProtKB/TrEMBL;Acc:Q9SL28]
AT1G14890	1.30421	-	Plant invertase/pectin methylesterase inhibitor superfamily protein [Source:UniProtKB/TrEMBL;Acc:F4HXW0]
AT1G70950	1.00797	WDL7	Protein WVD2-like 7 [Source:UniProtKB/Swiss-Prot;Acc:Q67Y69]
AT2G42990	1.02451	-	GDSL esterase/lipase At2g42990 [Source:UniProtKB/Swiss-Prot;Acc:Q67ZI9]
AT4G11610	2.08257	-	C2 calcium/lipid-binding plant phosphoribosyltransferase family protein [Source:UniProtKB/TrEMBL;Acc:Q84TJ7]
AT4G02290	1.98075	AtGH9B13	Endoglucanase 17 [Source:UniProtKB/Swiss-Prot;Acc:O81416]
AT3G41768	2.37044	-	rRNA [Source:TAIR;Acc:AT3G41768]
AT3G09162	1.57621	-	At3g09162 [Source:UniProtKB/TrEMBL;Acc:Q8GYI0]
AT4G20190	2.0726	-	Uncharacterized protein AT4g20190 [Source:UniProtKB/TrEMBL;Acc:O65433]
AT2G41280	1.89786	M10	Late embryogenesis abundant protein M10 [Source:UniProtKB/Swiss-Prot;Acc:O81483]
AT2G29440	1.31246	GSTU6	GSTU6 [Source:UniProtKB/TrEMBL;Acc:A0A178VUQ0]
AT4G38410	1.32592	-	At4g38410 [Source:UniProtKB/TrEMBL;Acc:Q8GY17]
AT2G04040	1.60764	DTX1	Protein DETOXIFICATION [Source:UniProtKB/TrEMBL;Acc:A0A178VPK7]
AT5G23980	2.56568	FRO4	Ferric reduction oxidase 4 [Source:UniProtKB/Swiss-Prot;Acc:Q8W110]
novel.134	1.10766	-	PF03732:Retrotransposon gag protein
AT1G12950	2.2471	DTX31	Protein DETOXIFICATION [Source:UniProtKB/TrEMBL;Acc:A0A178WCP4]
AT3G13405	1.33768	MIR169A	MIR169A; miRNA [Source:TAIR;Acc:AT3G13405]
AT5G55150	5.13804	-	Putative F-box protein At5g55150 [Source:UniProtKB/Swiss-Prot;Acc:Q9FLP7]
AT5G39300	5.83266	EXPA25	Expansin-A25 [Source:UniProtKB/Swiss-Prot;Acc:Q9FL77]
AT4G26120	1.09155	-	Ankyrin repeat family protein / BTB/POZ domain-containing protein [Source:TAIR;Acc:AT4G26120]
AT5G26630	5.65457	-	MADS-box protein AGL35 [Source:UniProtKB/TrEMBL;Acc:Q7XJK7]
AT3G15534	1.39082	-	unknown protein; FUNCTIONS IN: molecular_function unknown; INVOLVED IN: biological_process unknown; LOCATED IN: cellular_component unknown; BEST Arabidopsis thaliana protein match is: unknown protein (TAIR:AT1G52855.1); Ha. [Source:TAIR;Acc:AT3G15534]
AT2G30770	6.00072	CYP71A13	Indoleacetaldoxime dehydratase [Source:UniProtKB/Swiss-Prot;Acc:O49342]
novel.106	2.38039	-	-
AT5G57240	1.2372	ORP4C	ORP4C [Source:UniProtKB/TrEMBL;Acc:A0A384LHK8]
AT4G18170	1.35914	WRKY28	WRKY transcription factor [Source:UniProtKB/TrEMBL;Acc:A0A178V3M3]
AT5G09730	1.78661	BXL3	Beta-D-xylosidase 3 [Source:UniProtKB/Swiss-Prot;Acc:Q9LXD6]
AT1G69040	1.18616	ACR4	ACT domain repeat 4 [Source:UniProtKB/TrEMBL;Acc:F4I0I7]
AT1G48910	5.60987	YUC10	Probable indole-3-pyruvate monooxygenase YUCCA10 [Source:UniProtKB/Swiss-Prot;Acc:Q9FVQ0]
ATCG00580	1.99152	PSBE	Cytochrome b559 subunit alpha [Source:UniProtKB/TrEMBL;Acc:A0A1B1W4W2]
AT4G36740	2.1354	HB-5	homeobox protein 40 [Source:TAIR;Acc:AT4G36740]
AT3G48460	1.03712	-	GDSL esterase/lipase At3g48460 [Source:UniProtKB/Swiss-Prot;Acc:Q9STM6]
AT4G19970	4.24832	-	CONTAINS InterPro DOMAIN/s: Nucleotide-diphospho-sugar transferase, predicted (InterPro:IPR005069); BEST Arabidopsis thaliana protein match is: Nucleotide-diphospho-sugar transferase family protein (TAIR:AT5G44820.1); Ha. [Source:TAIR;Acc:AT4G19970]
AT5G64890	2.2909	PEP2	Elicitor peptide 2 [Source:UniProtKB/Swiss-Prot;Acc:Q9LV88]
AT3G50340	1.04149	-	At3g50340 [Source:UniProtKB/TrEMBL;Acc:Q9SND3]
ATCG00790	1.39318	RPL16	50S ribosomal protein L16, chloroplastic [Source:UniProtKB/Swiss-Prot;Acc:P56793]
AT1G10400	1.88713	UGT90A2	Glycosyltransferase (Fragment) [Source:UniProtKB/TrEMBL;Acc:W8Q3T6]
AT1G01453	2.86943	-	unknown protein; FUNCTIONS IN: molecular_function unknown; INVOLVED IN: biological_process unknown; LOCATED IN: cellular_component unknown; BEST Arabidopsis thaliana protein match is: unknown protein (TAIR:AT4G01110.1); Ha. [Source:TAIR;Acc:AT1G01453]
AT1G31850	1.15143	-	Probable methyltransferase PMT20 [Source:UniProtKB/Swiss-Prot;Acc:Q9C6S7]
AT2G41820	1.1109	PXC3	Leucine-rich repeat receptor-like tyrosine-protein kinase PXC3 [Source:UniProtKB/Swiss-Prot;Acc:O22938]
AT3G14540	2.41126	TPS19	Terpenoid synthase 19 [Source:UniProtKB/Swiss-Prot;Acc:Q9LUE0]
AT4G12870	2.24414	-	Gamma interferon responsive lysosomal thiol (GILT) reductase family protein [Source:UniProtKB/TrEMBL;Acc:Q8VY56]
AT3G48850	1.74825	MPT2	Mitochondrial phosphate carrier protein 2, mitochondrial [Source:UniProtKB/Swiss-Prot;Acc:Q9M2Z8]
AT2G24820	1.06679	TIC55	Protein TIC 55, chloroplastic [Source:UniProtKB/Swiss-Prot;Acc:Q9SK50]
AT4G22030	5.10373	-	F-box family protein with a domain of unknown function (DUF295) [Source:TAIR;Acc:AT4G22030]
AT3G55677	5.73329	-	At3g55677 [Source:UniProtKB/TrEMBL;Acc:Q2V3P0]
AT5G59040	2.75627	COPT3	Copper transporter 3 [Source:UniProtKB/Swiss-Prot;Acc:Q9FGU8]
AT3G24670	1.12328	-	Pectate lyase [Source:UniProtKB/TrEMBL;Acc:A0A178VLR8]
AT1G59940	1.23256	ARR3	response regulator 3 [Source:TAIR;Acc:AT1G59940]
AT5G22300	1.32172	NIT4	Bifunctional nitrilase/nitrile hydratase NIT4 [Source:UniProtKB/Swiss-Prot;Acc:P46011]
AT1G53130	3.23878	GRI	GRI [Source:UniProtKB/TrEMBL;Acc:A0A178W5X9]
AT3G60650	1.25794	-	Transmembrane protein [Source:UniProtKB/TrEMBL;Acc:F4JBX1]
AT5G11160	1.06004	APT5	Adenine phosphoribosyltransferase 5 [Source:UniProtKB/Swiss-Prot;Acc:Q9LFP0]
AT4G10530	3.66746	-	Subtilase family protein [Source:TAIR;Acc:AT4G10530]
AT2G24693	5.43246	-	Defensin-like protein 87 [Source:UniProtKB/Swiss-Prot;Acc:Q3E7S1]
novel.144	2.811	-	-
AT5G03553	1.02702	-
AT3G54830	1.63923	-
AT2G39855	1.57122	-	Plant/protein [Source:UniProtKB/TrEMBL;Acc:Q84WZ4]
AT3G22540	1.32253	-	At3g22540 [Source:UniProtKB/TrEMBL;Acc:Q9LJ92]
AT4G29285	5.45039	LCR24	Defensin-like protein 163 [Source:UniProtKB/Swiss-Prot;Acc:Q8LFM0]
AT4G15680	1.3599	GRXS4	Monothiol glutaredoxin-S4 [Source:UniProtKB/Swiss-Prot;Acc:O23419]
AT3G23800	1.20487	SBP3	SBP3 [Source:UniProtKB/TrEMBL;Acc:A0A178VEQ9]
AT2G29000	3.04796	-	Leucine-rich repeat protein kinase family protein [Source:UniProtKB/TrEMBL;Acc:F4IJP7]
AT1G19510	1.86087	RL5	Protein RADIALIS-like 5 [Source:UniProtKB/Swiss-Prot;Acc:Q8GW75]
AT2G46685	2.25536	MIR166A	MIR166/MIR166A; miRNA [Source:TAIR;Acc:AT2G46685]
ATCG00670	1.38215	CLPP1	plastid-encoded CLP P [Source:TAIR;Acc:ATCG00670]
AT1G16360	2.08294	-	LEM3 (ligand-effect modulator 3) family protein / CDC50 family protein [Source:TAIR;Acc:AT1G16360]
AT1G25320	1.52254	-	At1g25320/F4F7_17 [Source:UniProtKB/TrEMBL;Acc:Q9FRI1]
AT2G16740	1.2958	UBC29	UBC29 [Source:UniProtKB/TrEMBL;Acc:A0A178VQZ9]
AT1G79120	1.35131	-	Ubiquitin carboxyl-terminal hydrolase family protein [Source:UniProtKB/TrEMBL;Acc:O64539]
AT5G53660	1.92159	GRF7	Growth-regulating factor 7 [Source:UniProtKB/Swiss-Prot;Acc:Q9FJB8]
AT5G66700	1.98212	ATHB-53	Homeobox-leucine zipper protein ATHB-53 [Source:UniProtKB/Swiss-Prot;Acc:Q9LVR0]
AT3G15700	1.96716	-	P-loop containing nucleoside triphosphate hydrolases superfamily protein [Source:TAIR;Acc:AT3G15700]
AT2G43570	1.49723	CHI	CHI [Source:UniProtKB/TrEMBL;Acc:A0A178W3M3]
AT5G02030	1.10915	BLH9	BEL1-like homeodomain protein 9 [Source:UniProtKB/Swiss-Prot;Acc:Q9LZM8]
AT5G03270	3.76721	LOG6	Cytokinin riboside 5'-monophosphate phosphoribohydrolase [Source:UniProtKB/TrEMBL;Acc:A0A178UQW2]
AT1G58848	1.10976	RF9	Probable disease resistance protein RDL6 [Source:UniProtKB/Swiss-Prot;Acc:P0DI18]
AT1G69920	1.90836	GSTU12	Glutathione S-transferase U12 [Source:UniProtKB/Swiss-Prot;Acc:Q6NMS0]
AT4G10310	1.80163	HKT1	Sodium transporter HKT1 [Source:UniProtKB/Swiss-Prot;Acc:Q84TI7]
AT1G56520	1.16069	-	Disease resistance protein (TIR-NBS-LRR class) family [Source:UniProtKB/TrEMBL;Acc:F4I552]
AT1G19050	1.02563	ARR7	At1g19050 [Source:UniProtKB/TrEMBL;Acc:Q2HIJ6]
AT5G38240	2.34767	-	Protein kinase family protein [Source:TAIR;Acc:AT5G38240]
AT4G36010	1.04378	-	Pathogenesis-related thaumatin superfamily protein [Source:UniProtKB/TrEMBL;Acc:O65638]
AT1G51940	1.02267	LYK3	LysM domain receptor-like kinase 3 [Source:UniProtKB/Swiss-Prot;Acc:F4IB81]
AT5G25180	2.2696	CYP71B14	Cytochrome P450 71B14 [Source:UniProtKB/Swiss-Prot;Acc:P58051]
AT1G66780	1.11764	DTX8	Protein DETOXIFICATION [Source:UniProtKB/TrEMBL;Acc:A0A178W985]
AT1G53470	1.08239	MSL4	Mechanosensitive ion channel protein 4 [Source:UniProtKB/Swiss-Prot;Acc:Q9LPG3]
AT5G19700	2.01112	DTX52	Protein DETOXIFICATION 52 [Source:UniProtKB/Swiss-Prot;Acc:Q4PSF4]
ATCG00210	1.96921	PETN	Cytochrome b6-f complex subunit 8 [Source:UniProtKB/Swiss-Prot;Acc:P61039]
AT3G09160	1.11765	-	RNA-binding (RRM/RBD/RNP motifs) family protein [Source:UniProtKB/TrEMBL;Acc:F4IZU8]
AT2G04190	2.85143	-	TRAF-like family protein [Source:UniProtKB/TrEMBL;Acc:F4IV59]
AT1G60050	1.57601	-	WAT1-related protein [Source:UniProtKB/TrEMBL;Acc:A0A178WGH0]
AT5G49620	1.51336	AtMYB78	myb domain protein 78 [Source:TAIR;Acc:AT5G49620]
AT5G43060	1.0453	RD21B	Probable cysteine protease RD21B [Source:UniProtKB/Swiss-Prot;Acc:Q9FMH8]
AT3G46370	2.81129	-	Leucine-rich repeat protein kinase family protein [Source:UniProtKB/TrEMBL;Acc:Q9SNA0]
AT3G23120	2.86288	AtRLP38	Receptor-like protein 38 [Source:UniProtKB/Swiss-Prot;Acc:Q9LS79]
AT3G43270	1.53686	PME32	Probable pectinesterase/pectinesterase inhibitor 32 [Source:UniProtKB/Swiss-Prot;Acc:Q9LXK7]
AT4G19750	6.07214	-	Glycosyl hydrolase family protein with chitinase insertion domain-containing protein [Source:UniProtKB/TrEMBL;Acc:F4JTY7]
AT5G53486	1.56528	-	unknown protein; LOCATED IN: endomembrane system; Ha. [Source:TAIR;Acc:AT5G53486]
AT3G45200	4.85937	-	Uncharacterized protein T14D3.140 [Source:UniProtKB/TrEMBL;Acc:Q9M1T9]
AT1G62760	1.6937	PMEI10	Pectinesterase inhibitor 10 [Source:UniProtKB/Swiss-Prot;Acc:Q9SI74]
AT1G20530	1.72352	-	F5M15.15 [Source:UniProtKB/TrEMBL;Acc:Q9LMW0]
AT5G05500	2.16874	-	At5g05500 [Source:UniProtKB/TrEMBL;Acc:Q9FFG5]
AT1G30972	5.2802	-	Plant thionin family protein [Source:UniProtKB/TrEMBL;Acc:B3H566]
AT2G24720	1.50981	GLR2.2	Glutamate receptor 2.2 [Source:UniProtKB/Swiss-Prot;Acc:Q9SHV1]
AT4G17860	4.25209	-	Carboxyl-terminal proteinase-like protein, putative (DUF239) [Source:UniProtKB/TrEMBL;Acc:Q1PE74]
AT1G35420	1.09781	-	Alpha/beta-Hydrolases superfamily protein [Source:UniProtKB/TrEMBL;Acc:F4HYC8]
AT5G03680	1.19184	PTL	Trihelix transcription factor PTL [Source:UniProtKB/Swiss-Prot;Acc:Q9LZS0]
AT2G18328	2.04973	RL4	Protein RADIALIS-like 4 [Source:UniProtKB/Swiss-Prot;Acc:Q1G3C4]
AT2G24170	1.13773	TMN10	Transmembrane 9 superfamily member 10 [Source:UniProtKB/Swiss-Prot;Acc:Q8RWW1]
AT5G07450	2.67863	CYCU4-2	Cyclin-U4-2 [Source:UniProtKB/Swiss-Prot;Acc:Q9LY16]
AT1G06160	1.85268	ERF094	Ethylene-responsive transcription factor ERF094 [Source:UniProtKB/Swiss-Prot;Acc:Q9LND1]
AT2G33780	5.53028	VQ13	VQ motif-containing protein 13 [Source:UniProtKB/Swiss-Prot;Acc:O23660]
AT4G21200	1.38758	GA2OX8	Gibberellin 2-beta-dioxygenase 8 [Source:UniProtKB/Swiss-Prot;Acc:O49561]
AT5G39270	5.35821	EXPA22	Expansin-A22 [Source:UniProtKB/Swiss-Prot;Acc:Q9FL80]
AT1G65180	1.22073	-	Cysteine/Histidine-rich C1 domain family protein [Source:UniProtKB/TrEMBL;Acc:Q9S9J8]
AT2G30370	1.01858	CHAL	EPFL6 [Source:UniProtKB/TrEMBL;Acc:A0A178VW02]
AT4G18680	3.34528	-	unknown protein; BEST Arabidopsis thaliana protein match is: unknown protein (TAIR:AT4G18690.1); Ha. [Source:TAIR;Acc:AT4G18680]
AT1G62770	1.33181	PMEI9	Pectinesterase inhibitor 9 [Source:UniProtKB/Swiss-Prot;Acc:Q9SI72]
AT1G41830	1.03726	SKS6	SKS6 [Source:UniProtKB/TrEMBL;Acc:A0A178W7S3]
AT3G13610	2.0586	F6'H1	Feruloyl CoA ortho-hydroxylase 1 [Source:UniProtKB/Swiss-Prot;Acc:Q9LHN8]
AT4G01335	1.0191	-	FUNCTIONS IN: molecular_function unknown; INVOLVED IN: biological_process unknown; LOCATED IN: endomembrane system; BEST Arabidopsis thaliana protein match is: CHP-rich zinc finger protein-related (TAIR:AT4G01340.1); Ha. [Source:TAIR;Acc:AT4G01335]
AT1G08630	1.23881	THA1	Probable low-specificity L-threonine aldolase 1 [Source:UniProtKB/Swiss-Prot;Acc:Q8RXU4]
AT5G07500	2.34586	TZF6	Zinc finger CCCH domain-containing protein 54 [Source:UniProtKB/Swiss-Prot;Acc:O65036]
AT5G21050	1.21358	-	LOCATED IN: chloroplast; EXPRESSED IN: 14 plant structures; EXPRESSED DURING: 8 growth stages; CONTAINS InterPro DOMAIN/s: Hyccin (InterPro:IPR018619); BEST Arabidopsis thaliana protein match is: unknown protein (TAIR:AT5G64090.1); Has 206 Blast hit /.../06 proteins in 60 species: Archae - 0; Bacteria - 0; Metazoa - 145; Fungi - 0; Plants - 50; Viruses - 0; Other Eukaryotes - 11 (source: NCBI BLi…
AT4G16600	1.75379	PGSIP7	Glycosyltransferase (Fragment) [Source:UniProtKB/TrEMBL;Acc:W8Q6K0]
AT2G46870	1.08001	NGA1	B3 domain-containing transcription factor NGA1 [Source:UniProtKB/Swiss-Prot;Acc:O82799]
AT2G46750	1.66062	GULLO2	L-gulonolactone oxidase 2 [Source:UniProtKB/Swiss-Prot;Acc:Q6NQ66]
AT3G24225	1.55988	CLE19	ESR19 [Source:UniProtKB/TrEMBL;Acc:A0A178VF65]
AT1G18590	1.16069	SOT17	SOT17 [Source:UniProtKB/TrEMBL;Acc:A0A384KIF3]
AT2G14560	2.6724	LURP1	Protein of unknown function (DUF567) [Source:TAIR;Acc:AT2G14560]
AT4G03190	1.12361	GRH1	GRR1-like protein 1 [Source:UniProtKB/Swiss-Prot;Acc:Q9ZR12]
AT2G37100	1.16126	-	Protamine P1 family protein [Source:UniProtKB/TrEMBL;Acc:Q9ZQC7]
AT5G13320	1.78921	PBS3	Auxin-responsive GH3 family protein [Source:TAIR;Acc:AT5G13320]
AT5G17390	1.31674	-	Adenine nucleotide alpha hydrolases-like superfamily protein [Source:UniProtKB/TrEMBL;Acc:Q9LF45]
AT2G25820	4.61179	ERF042	Ethylene-responsive transcription factor ERF042 [Source:UniProtKB/Swiss-Prot;Acc:Q52QU1]
AT4G02780	1.55606	GA1	Ent-copalyl diphosphate synthase, chloroplastic [Source:UniProtKB/Swiss-Prot;Acc:Q38802]
AT5G05420	1.31079	FKBP15-3	Peptidyl-prolyl cis-trans isomerase FKBP15-3 [Source:UniProtKB/Swiss-Prot;Acc:Q9FLB3]
AT5G28380	3.58926	-	Tetratricopeptide repeat (TPR)-like superfamily protein [Source:UniProtKB/TrEMBL;Acc:Q3E8X7]
ATCG00520	2.48186	YCF4	Photosystem I assembly protein Ycf4 [Source:UniProtKB/Swiss-Prot;Acc:P56788]
novel.81	1.86347	-	-
AT5G63140	1.05986	PAP29	Probable inactive purple acid phosphatase 29 [Source:UniProtKB/Swiss-Prot;Acc:Q9FMK9]
AT5G45240	1.65391	-	Disease resistance protein (TIR-NBS-LRR class) [Source:UniProtKB/TrEMBL;Acc:F4KD49]
AT1G70560	1.42347	TAA1	L-tryptophan--pyruvate aminotransferase 1 [Source:UniProtKB/Swiss-Prot;Acc:Q9S7N2]
AT5G05530	1.43684	-	RING/U-box superfamily protein [Source:UniProtKB/TrEMBL;Acc:Q9FFG2]
AT2G25510	1.66883	-	Expressed protein [Source:UniProtKB/TrEMBL;Acc:Q8S8H2]
AT5G15870	1.24222	-	Glycosyl hydrolase family 81 protein [Source:UniProtKB/TrEMBL;Acc:Q9LFT3]
AT1G67980	2.14906	CCOAMT	Putative caffeoyl-CoA O-methyltransferase At1g67980 [Source:UniProtKB/Swiss-Prot;Acc:Q9C9W3]
AT1G49290	4.07594	-	F13F21.27 protein [Source:UniProtKB/TrEMBL;Acc:Q9XI97]
AT1G74590	1.00361	GSTU10	Glutathione S-transferase U10 [Source:UniProtKB/Swiss-Prot;Acc:Q9CA57]
AT1G44542	1.53547	CYCLASE3	Cyclase-like protein 3 [Source:UniProtKB/Swiss-Prot;Acc:Q94LA9]
AT2G37930	1.14413	-	Protein of unknown function (DUF3527) [Source:TAIR;Acc:AT2G37930]
AT1G31290	1.21708	AGO3	Protein argonaute 3 [Source:UniProtKB/Swiss-Prot;Acc:Q9SHF2]
AT4G25310	1.46114	-	2-oxoglutarate (2OG) and Fe(II)-dependent oxygenase superfamily protein [Source:UniProtKB/TrEMBL;Acc:Q9SB32]
AT3G28310	2.65096	-	Protein of unknown function (DUF677) [Source:TAIR;Acc:AT3G28310]
AT2G05230	2.21593	-	At2g05250/F5G3.15 [Source:UniProtKB/TrEMBL;Acc:Q9S7L6]
AT4G21250	1.37251	-	Sulfite exporter TauE/SafE family protein 5 [Source:UniProtKB/Swiss-Prot;Acc:F4JIP9]
AT5G56810	1.72781	-	Putative F-box/FBD/LRR-repeat protein At5g56810 [Source:UniProtKB/Swiss-Prot;Acc:Q9FJT2]
AT4G28420	2.45884	-	Probable aminotransferase TAT1 [Source:UniProtKB/Swiss-Prot;Acc:Q67Y55]
AT2G33020	2.05126	AtRLP24	Receptor like protein 24 [Source:UniProtKB/Swiss-Prot;Acc:O49329]
AT1G11185	1.66591	-	other RNA [Source:TAIR;Acc:AT1G11185]
AT3G17150	5.1648	-	Plant invertase/pectin methylesterase inhibitor superfamily protein [Source:UniProtKB/TrEMBL;Acc:Q0WR80]
AT2G40180	2.32739	PP2C5	PP2C-type phosphatase AP2C3 [Source:UniProtKB/TrEMBL;Acc:F6LPR7]
ATCG00770	1.71821	RPS8	30S ribosomal protein S8, chloroplastic [Source:UniProtKB/Swiss-Prot;Acc:P56801]
AT2G45750	1.1527	-	Probable methyltransferase PMT16 [Source:UniProtKB/Swiss-Prot;Acc:O80844]
AT1G49600	1.15349	ATRBP47A	RNA-binding protein 47A [Source:TAIR;Acc:AT1G49600]
AT4G25160	1.66647	PUB35	U-box domain-containing protein 35 [Source:UniProtKB/Swiss-Prot;Acc:Q9SW11]
AT1G66795	3.04583	MIR157B	MIR157B; miRNA [Source:TAIR;Acc:AT1G66795]
AT2G01320	1.09271	-	ABCG7 [Source:UniProtKB/TrEMBL;Acc:A0A178VSW5]
AT1G01900	1.43973	SBTI1.1	SBTI1.1 [Source:UniProtKB/TrEMBL;Acc:A0A178W900]
AT1G76870	1.15845	-	Transcription factor [Source:UniProtKB/TrEMBL;Acc:Q9C6K4]
AT4G16410	1.5161	-	Transmembrane protein [Source:UniProtKB/TrEMBL;Acc:Q8VZK4]
AT2G04050	1.28528	DTX3	Protein DETOXIFICATION 3 [Source:UniProtKB/Swiss-Prot;Acc:Q9SIA4]
AT1G14540	1.19413	PER4	Peroxidase [Source:UniProtKB/TrEMBL;Acc:A0A178WND9]
AT1G57830	5.30417	-	Toll-Interleukin-Resistance (TIR) domain family protein [Source:TAIR;Acc:AT1G57830]
AT5G39320	1.23116	UGD4	UDP-glucose 6-dehydrogenase 4 [Source:UniProtKB/Swiss-Prot;Acc:Q9FM01]
AT1G06320	2.98603	-	Putative uncharacterized protein [Source:UniProtKB/TrEMBL;Acc:Q3EDH7]
AT4G09820	2.38572	TT8	Transcription factor TT8 [Source:UniProtKB/Swiss-Prot;Acc:Q9FT81]
AT3G14380	1.61122	-	CASP-like protein 2A2 [Source:UniProtKB/Swiss-Prot;Acc:Q9LUL1]
AT4G39955	1.0123	-	Alpha/beta-Hydrolases superfamily protein [Source:UniProtKB/TrEMBL;Acc:Q058J1]
AT5G39110	2.32684	-	Germin-like protein subfamily 1 member 14 [Source:UniProtKB/Swiss-Prot;Acc:Q9FID0]
AT1G33800	1.00012	GXM3	GXMT1 [Source:UniProtKB/TrEMBL;Acc:A0A178W7W0]
AT2G26410	1.15856	Iqd4	IQ-domain 4 [Source:UniProtKB/TrEMBL;Acc:F4IUJ7]
AT5G46370	2.2404	TPK2	KCO2 [Source:UniProtKB/TrEMBL;Acc:A0A178UQZ6]
AT5G20810	1.49332	-	SAUR-like auxin-responsive protein family [Source:UniProtKB/TrEMBL;Acc:Q2V359]
AT4G13890	1.41298	SHM5	Serine hydroxymethyltransferase 5 [Source:UniProtKB/Swiss-Prot;Acc:Q9SVM4]
AT4G16620	1.34711	-	WAT1-related protein At4g16620 [Source:UniProtKB/Swiss-Prot;Acc:F4JMI7]
AT5G15230	1.08765	GASA4	Gibberellin-regulated protein 4 [Source:UniProtKB/Swiss-Prot;Acc:P46690]
AT1G25098	1.387	-	other RNA [Source:TAIR;Acc:AT1G25098]
AT2G23270	2.33536	-	At2g23270 [Source:UniProtKB/TrEMBL;Acc:O22181]
AT5G63650	1.26878	SRK2H	Serine/threonine-protein kinase SRK2H [Source:UniProtKB/Swiss-Prot;Acc:Q9FFP9]
AT4G18640	1.24106	MDIS2	Protein MALE DISCOVERER 2 [Source:UniProtKB/Swiss-Prot;Acc:C0LGQ4]
AT1G17430	1.19041	-	Alpha/beta-Hydrolases superfamily protein [Source:UniProtKB/TrEMBL;Acc:Q9LNR2]
AT3G26818	1.88145	MIR169M	MIR169M; miRNA [Source:TAIR;Acc:AT3G26818]
AT4G04025	1.52205	-	Transcription repressor [Source:UniProtKB/TrEMBL;Acc:A0A1P8B3X9]
AT1G48930	1.9791	AtGH9C1	Endoglucanase 5 [Source:UniProtKB/Swiss-Prot;Acc:Q9M995]
AT1G44180	1.2843	-	Aminoacylase, putative [Source:UniProtKB/TrEMBL;Acc:Q9C6Y8]
AT5G18350	1.48998	-	Disease resistance protein (TIR-NBS-LRR class) family [Source:UniProtKB/TrEMBL;Acc:F4JWL7]
novel.130	1.50583	-	-
AT4G35725	4.98962	-	Transmembrane protein [Source:UniProtKB/TrEMBL;Acc:Q8L9S9]
AT5G03580	4.98202	-	RNA-binding (RRM/RBD/RNP motifs) family protein [Source:UniProtKB/TrEMBL;Acc:F4KGN7]
AT3G28320	2.22185	-	Protein of unknown function (DUF677) [Source:TAIR;Acc:AT3G28320]
ATCG00180	1.36012	RPOC1	DNA-directed RNA polymerase subunit beta' [Source:UniProtKB/Swiss-Prot;Acc:P56763]
AT4G03455	2.91117	MIR447B	MIR447B; miRNA [Source:TAIR;Acc:AT4G03455]
AT2G03933	5.34026	-	Defensin-like protein 59 [Source:UniProtKB/Swiss-Prot;Acc:Q4VNZ8]
AT3G32920	1.56683	-	Putative DNA repair protein recA homolog 4 [Source:UniProtKB/Swiss-Prot;Acc:Q3EAS6]
AT1G01660	1.3802	-	RING/U-box superfamily protein [Source:TAIR;Acc:AT1G01660]
AT1G05240	1.99524	PER2	Peroxidase 1 [Source:UniProtKB/Swiss-Prot;Acc:P0DI10]
AT1G20790	1.47725	-	Putative F-box/kelch-repeat protein At1g20790 [Source:UniProtKB/Swiss-Prot;Acc:Q9LM75]
AT4G30420	1.20633	-	UMAMIT34 [Source:UniProtKB/TrEMBL;Acc:A0A384L6B8]
AT5G28300	1.00593	-	Trihelix transcription factor GTL2 [Source:UniProtKB/Swiss-Prot;Acc:Q8H181]
AT1G72000	3.04203	INVF	Probable alkaline/neutral invertase F [Source:UniProtKB/Swiss-Prot;Acc:Q9C560]
novel.57	2.53777	-	PF00620:RhoGAP domain
AT5G41663	1.37996	MIR319B	MIR319/MIR319B; miRNA [Source:TAIR;Acc:AT5G41663]
AT5G02380	1.07593	MT2B	Metallothionein-like protein 2B [Source:UniProtKB/Swiss-Prot;Acc:Q38805]
AT1G10585	2.86624	BHLH167	Transcription factor bHLH167 [Source:UniProtKB/Swiss-Prot;Acc:F4I4E1]
AT4G29240	1.01439	-	Extensin-like protein [Source:UniProtKB/TrEMBL;Acc:Q9M0F7]
AT1G15630	2.07283	-	Transmembrane protein [Source:UniProtKB/TrEMBL;Acc:Q5BQ07]
AT4G34420	1.03473	-	P-loop containing nucleoside triphosphate hydrolases superfamily protein [Source:UniProtKB/TrEMBL;Acc:F4JKP9]
AT1G67720	1.15496	-	Probable LRR receptor-like serine/threonine-protein kinase At1g67720 [Source:UniProtKB/Swiss-Prot;Acc:C0LGI2]
AT1G78710	3.69332	TBL42	Protein trichome birefringence-like 42 [Source:UniProtKB/Swiss-Prot;Acc:Q9ZV89]
AT5G05965	1.23914	-	Cell wall RBR3-like protein [Source:UniProtKB/TrEMBL;Acc:Q5XV49]
AT1G72720	1.68481	-	At1g72720 [Source:UniProtKB/TrEMBL;Acc:Q9CAI6]
AT4G34860	1.15309	INVB	A/N-InvB [Source:UniProtKB/TrEMBL;Acc:A0A178V2X0]
AT1G70710	1.57857	CEL1	Endoglucanase 8 [Source:UniProtKB/Swiss-Prot;Acc:Q9CAC1]
AT1G61550	1.84463	-	G-type lectin S-receptor-like serine/threonine-protein kinase At1g61550 [Source:UniProtKB/Swiss-Prot;Acc:Q9SY95]
AT1G27740	1.08729	BHLH54	Transcription factor bHLH54 [Source:UniProtKB/Swiss-Prot;Acc:Q8LEG1]
AT1G35910	1.56716	TPPD	Probable trehalose-phosphate phosphatase D [Source:UniProtKB/Swiss-Prot;Acc:Q67XC9]
AT5G57640	1.76847	-	GCK domain-containing protein [Source:UniProtKB/TrEMBL;Acc:Q9FKK9]
AT3G49845	1.18145	-	WIH3 [Source:UniProtKB/TrEMBL;Acc:A0A384LFL0]
AT4G13490	5.19126	-	RING/U-box superfamily protein [Source:UniProtKB/TrEMBL;Acc:Q9T0H0]
AT2G36570	1.10378	PXC1	Leucine-rich repeat receptor-like protein kinase PXC1 [Source:UniProtKB/Swiss-Prot;Acc:Q9SJQ1]
AT4G35680	2.37996	-	Arabidopsis protein of unknown function (DUF241) [Source:TAIR;Acc:AT4G35680]
AT1G06993	2.02508	-
AT2G41225	4.34316	-	unknown protein; FUNCTIONS IN: molecular_function unknown; INVOLVED IN: biological_process unknown; LOCATED IN: endomembrane system; Ha. [Source:TAIR;Acc:AT2G41225]
AT1G29600	1.22543	-	Zinc finger C-x8-C-x5-C-x3-H type family protein [Source:TAIR;Acc:AT1G29600]
AT3G60940	2.11158	-	Expressed protein [Source:UniProtKB/TrEMBL;Acc:Q9LEX7]
AT5G61740	2.1096	ABCA10	ABC transporter A family member 10 [Source:UniProtKB/Swiss-Prot;Acc:Q9FLT4]
AT1G73066	1.28962	-	Highly similar to receptor-like protein kinase [Source:UniProtKB/TrEMBL;Acc:Q9SSM0]
AT5G53950	1.77417	NAC098	Protein CUP-SHAPED COTYLEDON 2 [Source:UniProtKB/Swiss-Prot;Acc:O04017]
AT1G75590	1.38196	-	SAUR-like auxin-responsive protein family [Source:UniProtKB/TrEMBL;Acc:F4HZ54]
ATCG01060	2.54195	PSAC	Photosystem I iron-sulfur center [Source:UniProtKB/Swiss-Prot;Acc:P62090]
AT3G50310	1.85173	MAPKKK20	MKKK20 [Source:UniProtKB/TrEMBL;Acc:A0A384LB13]
AT5G50175	1.67295	-	Transmembrane protein [Source:UniProtKB/TrEMBL;Acc:Q2V301]
AT1G51870	1.33981	-	protein kinase family protein [Source:TAIR;Acc:AT1G51870]
AT3G03800	3.54302	SYP131	Syntaxin of plants 131 [Source:UniProtKB/TrEMBL;Acc:A0A1I9LQP3]
AT3G14210	-4.38656	ESM1	GDSL esterase/lipase ESM1 [Source:UniProtKB/Swiss-Prot;Acc:Q9LJG3]
AT1G73330	-4.12568	ATDR4	Dr4 protein [Source:UniProtKB/TrEMBL;Acc:Q39091]
AT2G34490	-6.55479	CYP710A2	Cytochrome P450 710A2 [Source:UniProtKB/Swiss-Prot;Acc:O64698]
AT4G11320	-5.56533	RDL5	Probable cysteine protease RDL5 [Source:UniProtKB/Swiss-Prot;Acc:Q9SUS9]
AT4G29930	-4.81908	BHLH27	Transcription factor bHLH27 [Source:UniProtKB/Swiss-Prot;Acc:Q700E3]
AT2G39310	-4.92733	JAL22	Jacalin-related lectin 22 [Source:UniProtKB/Swiss-Prot;Acc:O80950]
AT5G38000	-5.95528	-	At5g38000 [Source:UniProtKB/TrEMBL;Acc:Q9LTB4]
AT4G13290	-5.06643	CYP71A19	Cytochrome P450 71A19 [Source:UniProtKB/Swiss-Prot;Acc:Q9T0K0]
AT5G48000	-3.21905	CYP708A2	Cytochrome P450, family 708, subfamily A, polypeptide 2 [Source:UniProtKB/TrEMBL;Acc:F4K051]
AT5G51790	-4.54112	-	basic helix-loop-helix (bHLH) DNA-binding superfamily protein [Source:TAIR;Acc:AT5G51790]
AT1G70850	-4.24618	MLP34	MLP34 [Source:UniProtKB/TrEMBL;Acc:A0A384KEJ8]
AT5G38020	-4.53621	-	At5g38020 [Source:UniProtKB/TrEMBL;Acc:Q84MB1]
AT2G20080	-2.38669	SPEAR1	Protein SPEAR1 [Source:UniProtKB/Swiss-Prot;Acc:Q84X40]
AT3G15950	-1.72165	NAI2	TSA1-like protein [Source:UniProtKB/Swiss-Prot;Acc:Q9LSB4]
AT5G53870	-3.89126	ENODL1	At5g53870 [Source:UniProtKB/TrEMBL;Acc:Q9FN39]
AT2G43535	-4.07306	ATTI4	Defensin-like protein 196 [Source:UniProtKB/Swiss-Prot;Acc:Q8RYE7]
AT4G37410	-4.98611	CYP81F4	Cytochrome P450 81F4 [Source:UniProtKB/Swiss-Prot;Acc:Q9SZU1]
AT1G01620	-1.679	PIP1-3	TMP-B [Source:UniProtKB/TrEMBL;Acc:A0A178WIA6]
AT5G38030	-3.6306	DTX30	Protein DETOXIFICATION 30 [Source:UniProtKB/Swiss-Prot;Acc:Q9LS19]
AT4G11190	-3.50862	DIR13	Dirigent protein 13 [Source:UniProtKB/Swiss-Prot;Acc:Q9T017]
AT3G46700	-2.52158	UGT76E3	Glycosyltransferase (Fragment) [Source:UniProtKB/TrEMBL;Acc:W8Q6Q0]
AT4G26260	-4.46436	MIOX4	MIOX4 [Source:UniProtKB/TrEMBL;Acc:A0A178V1J3]
AT1G72140	-4.1197	NPF5.12	Protein NRT1/ PTR FAMILY 5.12 [Source:UniProtKB/Swiss-Prot;Acc:Q9C7U1]
AT4G25480	-7.31599	DREB1A	Dehydration-responsive element-binding protein 1A [Source:UniProtKB/Swiss-Prot;Acc:Q9M0L0]
AT3G16450	-3.55292	JAL33	Jacalin-related lectin 33 [Source:UniProtKB/Swiss-Prot;Acc:O04311]
AT4G37980	-4.71984	CAD7	ELI3-1 [Source:UniProtKB/TrEMBL;Acc:A0A178V3X8]
AT5G23820	-2.4535	ML3	MD-2-related lipid-recognition protein 3 [Source:UniProtKB/Swiss-Prot;Acc:Q9FF98]
AT4G11211	-2.24876	-	At4g11211 [Source:UniProtKB/TrEMBL;Acc:Q3EA55]
AT5G64770	-6.30918	RGF9	RGF9 [Source:UniProtKB/TrEMBL;Acc:A0A178UIJ2]
AT1G42470	-1.59953	-	Patched family protein [Source:TAIR;Acc:AT1G42470]
AT4G34760	-1.93026	SAUR50	Auxin-responsive protein SAUR50 [Source:UniProtKB/Swiss-Prot;Acc:O65695]
AT3G20370	-1.98626	-	AT3g20370/MQC12_13 [Source:UniProtKB/TrEMBL;Acc:Q9LTQ5]
AT1G31710	-2.55361	-	Amine oxidase [Source:UniProtKB/TrEMBL;Acc:F4IAX1]
AT5G51780	-2.17328	-	basic helix-loop-helix (bHLH) DNA-binding superfamily protein [Source:TAIR;Acc:AT5G51780]
AT2G16005	-6.66861	ROSY1	MD-2-related lipid-recognition protein ROSY1 [Source:UniProtKB/Swiss-Prot;Acc:Q9AST8]
AT1G60190	-3.56842	PUB19	U-box domain-containing protein 19 [Source:UniProtKB/Swiss-Prot;Acc:O80742]
AT3G25190	-2.20111	-	Vacuolar iron transporter homolog 2.1 [Source:UniProtKB/Swiss-Prot;Acc:Q9LSF6]
AT4G25250	-5.6975	PMEI4	Pectinesterase inhibitor 4 [Source:UniProtKB/Swiss-Prot;Acc:Q9SB38]
AT5G47500	-3.57534	PME68	Probable pectinesterase 68 [Source:UniProtKB/Swiss-Prot;Acc:Q8LPF3]
AT3G11410	-2.09915	PP2CA	Protein phosphatase 2C 37 [Source:UniProtKB/Swiss-Prot;Acc:P49598]
AT3G16470	-3.02537	JAL35	Jacalin-related lectin 35 [Source:UniProtKB/Swiss-Prot;Acc:O04309]
AT1G56600	-6.57191	GOLS2	Galactinol synthase 2 [Source:UniProtKB/Swiss-Prot;Acc:Q9FXB2]
AT4G20362	-2.14219	-	other RNA [Source:TAIR;Acc:AT4G20362]
AT5G33355	-4.49174	-	Defensin-like protein 207 [Source:UniProtKB/Swiss-Prot;Acc:Q3E8R5]
AT5G24780	-2.43278	VSP1	Vegetative storage protein 1 [Source:UniProtKB/Swiss-Prot;Acc:O49195]
AT1G45201	-3.53903	ATTLL1	triacylglycerol lipase-like 1 [Source:TAIR;Acc:AT1G45201]
AT5G43150	-1.64515	-	At5g43150 [Source:UniProtKB/TrEMBL;Acc:Q9FMG8]
AT4G08040	-3.39838	ACS11	1-aminocyclopropane-1-carboxylate synthase 11 [Source:UniProtKB/Swiss-Prot;Acc:Q9S9U6]
AT2G38750	-1.73532	ANN4	Annexin D4 [Source:UniProtKB/Swiss-Prot;Acc:Q9ZVJ6]
AT4G13860	-1.86555	-	At4g13860 [Source:UniProtKB/TrEMBL;Acc:Q6ID29]
AT5G65730	-3.8615	XTH6	Xyloglucan endotransglucosylase/hydrolase [Source:UniProtKB/TrEMBL;Acc:Q0WUU2]
AT4G13280	-4.82766	TPS12	(Z)-gamma-bisabolene synthase 1 [Source:UniProtKB/Swiss-Prot;Acc:Q9T0J9]
AT1G70890	-4.16245	MLP43	MLP-like protein 43 [Source:UniProtKB/Swiss-Prot;Acc:Q9SSK5]
AT2G25160	-2.25501	CYP82F1	At2g25160 [Source:UniProtKB/TrEMBL;Acc:Q7Y222]
AT5G08370	-2.05695	AGAL2	Alpha-galactosidase 2 [Source:UniProtKB/Swiss-Prot;Acc:Q8RX86]
AT3G50660	-1.16664	CYP90B1	Cytochrome P450 90B1 [Source:UniProtKB/Swiss-Prot;Acc:O64989]
AT4G37700	-4.10986	-	At4g37700 [Source:UniProtKB/TrEMBL;Acc:Q9SZG2]
AT4G17470	-3.80542	-	Alpha/beta-Hydrolases superfamily protein [Source:UniProtKB/TrEMBL;Acc:Q501G7]
AT5G37990	-5.36027	-	Probable S-adenosylmethionine-dependent methyltransferase At5g37990 [Source:UniProtKB/Swiss-Prot;Acc:Q9FKC8]
AT3G59930	-2.58547	-	Defensin-like protein 206 [Source:UniProtKB/Swiss-Prot;Acc:Q94JR6]
AT1G14240	-3.199	APY3	Probable apyrase 3 [Source:UniProtKB/Swiss-Prot;Acc:Q9XI62]
AT1G23800	-1.51023	ALDH2B7	Aldehyde dehydrogenase family 2 member B7, mitochondrial [Source:UniProtKB/Swiss-Prot;Acc:Q8S528]
AT3G59010	-2.42497	PME35	Pectinesterase [Source:UniProtKB/TrEMBL;Acc:A0A178V613]
AT5G42600	-5.2634	MRN1	Marneral synthase [Source:UniProtKB/Swiss-Prot;Acc:Q9FJV8]
AT5G47990	-2.70227	CYP705A5	THAD1 [Source:UniProtKB/TrEMBL;Acc:A0A178UGC2]
AT3G13980	-2.10784	-	Protein BIG GRAIN 1-like A [Source:UniProtKB/Swiss-Prot;Acc:Q9LVK2]
AT1G18870	-2.80272	ICS2	Isochorismate synthase 2, chloroplastic [Source:UniProtKB/Swiss-Prot;Acc:Q9M9V6]
AT3G16430	-1.64071	PBP2	PYK10-binding protein 2 [Source:UniProtKB/Swiss-Prot;Acc:O04313]
AT1G76790	-3.11508	IGMT5	Indole glucosinolate O-methyltransferase 5 [Source:UniProtKB/Swiss-Prot;Acc:Q9SRD4]
AT4G23670	-2.85542	-	AT4G23670 protein [Source:UniProtKB/TrEMBL;Acc:Q9SUR0]
AT2G01520	-3.77838	MLP328	MLP-like protein 328 [Source:UniProtKB/Swiss-Prot;Acc:Q9ZVF3]
AT4G38080	-2.3834	-	At4g38080 [Source:UniProtKB/TrEMBL;Acc:Q9SZK8]
AT1G29660	-1.90665	-	GDSL esterase/lipase At1g29660 [Source:UniProtKB/Swiss-Prot;Acc:Q9C7N5]
AT5G57785	-2.55628	-	At5g57785 [Source:UniProtKB/TrEMBL;Acc:Q8GY06]
AT2G21880	-1.78375	RABG2	RAB7A [Source:UniProtKB/TrEMBL;Acc:A0A178VZI8]
AT3G48100	-1.49939	ARR5	Response reactor 2 [Source:UniProtKB/TrEMBL;Acc:Q0WW39]
AT1G52830	-2.55677	IAA6	SHY1 [Source:UniProtKB/TrEMBL;Acc:A0A384LEJ2]
AT3G27250	-2.08663	-	At3g27250 [Source:UniProtKB/TrEMBL;Acc:Q9LK28]
AT5G42580	-3.77188	CYP705A12	Cytochrome P450 705A12 [Source:UniProtKB/Swiss-Prot;Acc:Q9FH67]
AT3G16690	-1.72584	SWEET16	Bidirectional sugar transporter SWEET [Source:UniProtKB/TrEMBL;Acc:A0A1I9LLQ5]
AT1G77280	-1.34699	-	Protein kinase protein with adenine nucleotide alpha hydrolases-like domain [Source:TAIR;Acc:AT1G77280]
AT1G76040	-1.03923	CPK29	calcium-dependent protein kinase 29 [Source:TAIR;Acc:AT1G76040]
AT4G04840	-5.20094	MSRB6	MSRB6 [Source:UniProtKB/TrEMBL;Acc:A0A178V4R5]
AT2G24762	-1.96813	GDU4	Protein GLUTAMINE DUMPER 4 [Source:UniProtKB/Swiss-Prot;Acc:Q8S8A0]
AT2G38760	-1.74044	ANN3	Annexin [Source:UniProtKB/TrEMBL;Acc:A0A178W040]
AT4G15920	-3.61477	SWEET17	Nodulin MtN3 family protein [Source:TAIR;Acc:AT4G15920]
AT3G48720	-1.79175	-	HXXXD-type acyl-transferase family protein [Source:UniProtKB/TrEMBL;Acc:Q9SMM7]
AT5G44120	-8.36685	CRA1	12S seed storage protein CRA1 [Source:UniProtKB/Swiss-Prot;Acc:P15455]
AT4G28780	-4.09252	-	GDSL esterase/lipase At4g28780 [Source:UniProtKB/Swiss-Prot;Acc:Q9SVU5]
AT5G62920	-1.42323	ARR6	Response regulator 6 [Source:UniProtKB/TrEMBL;Acc:Q0WSS6]
AT5G59220	-4.02398	SAG113	Probable protein phosphatase 2C 78 [Source:UniProtKB/Swiss-Prot;Acc:Q9FIF5]
AT1G76090	-1.11959	SMT3	24-methylenesterol C-methyltransferase 3 [Source:UniProtKB/Swiss-Prot;Acc:Q94JS4]
AT2G48140	-2.85758	EDA4	At2g48140/F11L15.4 [Source:UniProtKB/TrEMBL;Acc:Q94AX3]
AT1G45015	-3.69158	-	At1g45015 [Source:UniProtKB/TrEMBL;Acc:Q9MAK7]
AT5G66260	-2.2687	-	Auxin-induced protein-like [Source:UniProtKB/TrEMBL;Acc:Q9FH62]
AT2G22510	-2.71196	-	At2g22510 [Source:UniProtKB/TrEMBL;Acc:Q9SJY4]
AT3G52840	-1.18791	BGAL2	Beta-galactosidase [Source:UniProtKB/TrEMBL;Acc:A0A1I9LM56]
AT5G53250	-1.65434	AGP22	ATAGP22 [Source:UniProtKB/TrEMBL;Acc:A0A178UC75]
AT4G15620	-3.76252	-	CASP-like protein 1E2 [Source:UniProtKB/Swiss-Prot;Acc:O23413]
AT5G55180	-1.72075	-	O-Glycosyl hydrolases family 17 protein [Source:UniProtKB/TrEMBL;Acc:F4K3D8]
AT5G37300	-2.44874	WSD1	O-acyltransferase (WSD1-like) family protein [Source:TAIR;Acc:AT5G37300]
AT1G52410	-1.72167	TSA1	TSK-associating protein 1 [Source:UniProtKB/Swiss-Prot;Acc:F4ICX9]
novel.67	-1.2978	-	-
AT1G78440	-4.88527	GA2OX1	Gibberellin 2-beta-dioxygenase 1 [Source:UniProtKB/Swiss-Prot;Acc:Q8LEA2]
AT5G24770	-6.27124	VSP2	Vegetative storage protein 2 [Source:UniProtKB/Swiss-Prot;Acc:O82122]
AT3G55940	-1.75283	PLC7	Phosphoinositide phospholipase C 7 [Source:UniProtKB/Swiss-Prot;Acc:Q9LY51]
AT1G04660	-4.72905	-	Glycine-rich protein [Source:UniProtKB/TrEMBL;Acc:O23018]
AT2G38540	-1.94115	LTP1	Non-specific lipid-transfer protein [Source:UniProtKB/TrEMBL;Acc:A0A178VZQ3]
AT5G24470	-2.6469	APRR5	Two-component response regulator-like APRR5 [Source:UniProtKB/Swiss-Prot;Acc:Q6LA42]
AT5G14180	-2.1201	LIP2	Triacylglycerol lipase 2 [Source:UniProtKB/Swiss-Prot;Acc:Q67ZU1]
AT1G08650	-1.5096	PPCK1	Phosphoenolpyruvate carboxylase kinase 1 [Source:UniProtKB/Swiss-Prot;Acc:Q9SPK4]
AT5G45340	-1.74775	CYP707A3	Abscisic acid 8'-hydroxylase 3 [Source:UniProtKB/Swiss-Prot;Acc:Q9FH76]
AT5G09978	-3.35325	PEP7	Elicitor peptide 7 [Source:UniProtKB/Swiss-Prot;Acc:P0C1T5]
AT3G03270	-1.58839	-	AT3G03270 protein [Source:UniProtKB/TrEMBL;Acc:Q8LFK2]
AT1G72510	-1.63513	-	At1g72510 [Source:UniProtKB/TrEMBL;Acc:Q9C9E9]
AT4G03210	-1.01009	XTH9	Xyloglucan endotransglucosylase/hydrolase (Fragment) [Source:UniProtKB/TrEMBL;Acc:C0SVH2]
AT5G36180	-1.59919	SCPL1	Serine carboxypeptidase-like 1 [Source:UniProtKB/Swiss-Prot;Acc:Q8RWJ6]
AT1G14950	-7.8913	-	At1g14950/F10B6_18 [Source:UniProtKB/TrEMBL;Acc:Q39132]
AT3G25640	-2.72599	-	Protein of unknown function, DUF617 [Source:TAIR;Acc:AT3G25640]
AT2G44670	-1.15876	FLZ3	FCS-Like Zinc finger 3 [Source:UniProtKB/Swiss-Prot;Acc:O80506]
AT3G29030	-1.61772	EXPA5	Expansin [Source:UniProtKB/TrEMBL;Acc:Q1ECM3]
AT5G63800	-1.85441	BGAL6	Beta-galactosidase 6 [Source:UniProtKB/Swiss-Prot;Acc:Q9FFN4]
AT5G39860	-2.51631	PRE1	Transcription factor PRE1 [Source:UniProtKB/Swiss-Prot;Acc:Q9FLE9]
AT1G08283	-3.027	-
AT4G25780	-2.36084	-	CAP (Cysteine-rich secretory proteins, Antigen 5, and Pathogenesis-related 1 protein) superfamily protein [Source:UniProtKB/TrEMBL;Acc:Q9SW05]
AT5G47450	-3.124	TIP2-3	Aquaporin TIP2-3 [Source:UniProtKB/Swiss-Prot;Acc:Q9FGL2]
AT2G34010	-3.66544	SPEAR2	Protein SPEAR2 [Source:UniProtKB/Swiss-Prot;Acc:F4IGU3]
AT3G50400	-3.11825	-	GDSL esterase/lipase At3g50400 [Source:UniProtKB/Swiss-Prot;Acc:Q9M2R9]
AT1G68250	-8.69774	-	At1g68250 [Source:UniProtKB/TrEMBL;Acc:Q9C9G0]
AT5G09530	-3.35407	PELPK1	PRP10 [Source:UniProtKB/TrEMBL;Acc:A0A178UP14]
AT5G57670	-2.08191	-	Probable receptor-like serine/threonine-protein kinase At5g57670 [Source:UniProtKB/Swiss-Prot;Acc:Q5XF57]
AT4G33610	-3.25617	-	At4g33610 [Source:UniProtKB/TrEMBL;Acc:O81878]
AT1G52245	-1.5543	-	Dynein light chain [Source:UniProtKB/TrEMBL;Acc:Q9M810]
AT3G50800	-2.2526	-	Uncharacterized protein At3g50800 [Source:UniProtKB/TrEMBL;Acc:Q9SVL8]
AT4G09760	-3.16037	-	Probable choline kinase 3 [Source:UniProtKB/Swiss-Prot;Acc:Q9SZ92]
AT3G16400	-1.92958	NSP1	Nitrile-specifier protein 1 [Source:UniProtKB/Swiss-Prot;Acc:Q9SDM9]
AT4G09500	-2.11968	UGT79B7	Glycosyltransferase (Fragment) [Source:UniProtKB/TrEMBL;Acc:W8Q6L4]
AT5G23750	-1.65501	-	Remorin family protein [Source:TAIR;Acc:AT5G23750]
AT5G63450	-2.83771	CYP94B1	cytochrome P450, family 94, subfamily B, polypeptide 1 [Source:TAIR;Acc:AT5G63450]
AT1G28130	-1.17127	GH3.17	GH3.17 [Source:UniProtKB/TrEMBL;Acc:A0A178WH43]
novel.138	-1.4873	-	PF13976:GAG-pre-integrase domain|PF14244:gag-polypeptide of LTR copia-type
AT3G59340	-2.24197	-	Solute carrier family 35 protein (DUF914) [Source:UniProtKB/TrEMBL;Acc:A0A1I9LLD6]
AT4G10160	-2.72528	ATL59	E3 ubiquitin-protein ligase ATL59 [Source:UniProtKB/Swiss-Prot;Acc:Q9SN27]
AT4G24340	-1.99833	-	At4g24340 [Source:UniProtKB/TrEMBL;Acc:Q8GW53]
AT2G44230	-1.43898	-	At2g44230/F4I1.4 [Source:UniProtKB/TrEMBL;Acc:O64858]
AT2G40170	-4.82221	EM6	Em-like protein GEA6 [Source:UniProtKB/Swiss-Prot;Acc:Q02973]
AT1G73300	-1.43137	SCPL2	Serine carboxypeptidase-like 2 [Source:UniProtKB/Swiss-Prot;Acc:Q9CAU3]
AT3G09260	-1.37844	BGLU23	PYK10 [Source:UniProtKB/TrEMBL;Acc:A0A178VCN3]
AT3G23510	-2.70632	-	Cyclopropane-fatty-acyl-phospholipid synthase [Source:UniProtKB/TrEMBL;Acc:Q8GZ28]
AT2G39250	-3.67786	SNZ	AP2-like ethylene-responsive transcription factor SNZ [Source:UniProtKB/Swiss-Prot;Acc:Q6PV67]
AT3G16420	-1.60272	PBP1	PYK10-binding protein 1 [Source:UniProtKB/Swiss-Prot;Acc:O04314]
AT1G67030	-2.91809	ZFP6	Zinc finger protein 6 [Source:UniProtKB/Swiss-Prot;Acc:Q39265]
AT2G22770	-1.50896	NAI1	NAI1 [Source:UniProtKB/TrEMBL;Acc:A0A178VWP9]
AT2G18210	-2.18851	-	At2g18210 [Source:UniProtKB/TrEMBL;Acc:Q9ZPV4]
AT5G48010	-3.33018	THAS1	Thalianol synthase [Source:UniProtKB/Swiss-Prot;Acc:Q9FI37]
AT3G57520	-2.1352	RFS2	Probable galactinol--sucrose galactosyltransferase 2 [Source:UniProtKB/Swiss-Prot;Acc:Q94A08]
AT4G17480	-3.24009	-	Alpha/beta-Hydrolases superfamily protein [Source:UniProtKB/TrEMBL;Acc:Q84JI7]
AT5G52120	-2.93061	PP2A14	F-box protein PP2-A14 [Source:UniProtKB/Swiss-Prot;Acc:Q9FJ80]
AT1G33770	-3.53911	-	Protein kinase superfamily protein [Source:UniProtKB/TrEMBL;Acc:Q9LQ29]
AT2G03200	-2.06421	-	At2g03200 [Source:UniProtKB/TrEMBL;Acc:Q84M99]
AT3G23635	-2.83451	RTFL13	ROTUNDIFOLIA like 13 [Source:UniProtKB/TrEMBL;Acc:A8MRE9]
AT4G18280	-1.64192	-	Glycine-rich cell wall protein-like protein [Source:UniProtKB/TrEMBL;Acc:F4JQT4]
AT5G09430	-3.08842	-	Alpha/beta-Hydrolases superfamily protein [Source:UniProtKB/TrEMBL;Acc:Q4PSG2]
AT1G20030	-2.14835	-	Pathogenesis-related thaumatin superfamily protein [Source:UniProtKB/TrEMBL;Acc:Q9LNT0]
AT2G01530	-1.81975	MLP329	Uncharacterized protein At2g01530 (Fragment) [Source:UniProtKB/TrEMBL;Acc:C0SV41]
AT1G78720	-4.99127	-	F9K20.24 protein [Source:UniProtKB/TrEMBL;Acc:Q9ZV90]
AT3G57540	-3.10482	REM4.1	Remorin 4.1 [Source:UniProtKB/Swiss-Prot;Acc:Q93YN8]
AT2G26370	-2.28956	-	At2g26370 [Source:UniProtKB/TrEMBL;Acc:O48704]
AT2G02820	-1.11552	MYB88	Transcription factor MYB88 [Source:UniProtKB/Swiss-Prot;Acc:F4IRB4]
AT5G05410	-2.5442	DREB2A	Dehydration-responsive element-binding protein 2A [Source:UniProtKB/Swiss-Prot;Acc:O82132]
AT4G33270	-1.40406	CDC20-1	Cell division cycle 20.1, cofactor of APC complex [Source:UniProtKB/Swiss-Prot;Acc:Q9SZA4]
AT3G61160	-2.82733	-	Protein kinase superfamily protein [Source:UniProtKB/TrEMBL;Acc:F4JE58]
AT1G73290	-4.03129	SCPL5	Serine carboxypeptidase-like 5 [Source:UniProtKB/Swiss-Prot;Acc:Q9CAU2]
AT3G22640	-7.5352	PAP85	Vicilin-like seed storage protein At3g22640 [Source:UniProtKB/Swiss-Prot;Acc:Q9LUJ7]
novel.118	-3.4954	-	-
AT1G55990	-3.02836	-	Glycine-rich protein [Source:UniProtKB/TrEMBL;Acc:F4I3I2]
AT1G50520	-1.12171	CYP705A27	Cytochrome P450, family 705, subfamily A, polypeptide 27 [Source:UniProtKB/TrEMBL;Acc:F4I6I6]
AT2G29130	-2.71474	LAC2	Laccase-2 [Source:UniProtKB/Swiss-Prot;Acc:O81081]
AT4G28520	-6.57343	CRC	12S seed storage protein CRC [Source:UniProtKB/Swiss-Prot;Acc:Q96318]
AT5G53190	-1.99151	SWEET3	Bidirectional sugar transporter SWEET [Source:UniProtKB/TrEMBL;Acc:A0A178U9N2]
AT5G43780	-1.29161	APS4	ATP sulfurylase 4, chloroplastic [Source:UniProtKB/Swiss-Prot;Acc:Q9S7D8]
AT4G28110	-4.09509	AtMYB41	MYB41 [Source:UniProtKB/TrEMBL;Acc:A0A178V452]
AT5G66052	-2.42703	-	Transmembrane protein [Source:UniProtKB/TrEMBL;Acc:Q8GW83]
AT4G20390	-2.25485	-	CASP-like protein 1B2 [Source:UniProtKB/Swiss-Prot;Acc:Q9SUP0]
AT2G20340	-1.94393	ELI5	Tyrosine decarboxylase 1 [Source:UniProtKB/Swiss-Prot;Acc:Q8RY79]
AT5G64310	-1.15332	AGP1	Classical arabinogalactan protein 1 [Source:UniProtKB/Swiss-Prot;Acc:Q8LCN5]
AT5G09520	-3.8565	PELPK2	Protein PELPK2 [Source:UniProtKB/Swiss-Prot;Acc:Q9LXB7]
AT1G69160	-1.78339	-	Protein BIG GRAIN 1-like E [Source:UniProtKB/Swiss-Prot;Acc:Q93Z37]
AT3G02120	-1.53686	-	Hydroxyproline-rich glycoprotein family protein [Source:UniProtKB/TrEMBL;Acc:Q8L9N1]
AT1G14520	-2.91984	MIOX1	myo-inositol oxygenase 1 [Source:TAIR;Acc:AT1G14520]
AT1G74450	-1.2908	-	At1g74450/F1M20_13 [Source:UniProtKB/TrEMBL;Acc:Q9CA69]
AT4G33260	-1.04507	CDC20-2	Cell division cycle 20.2, cofactor of APC complex [Source:UniProtKB/Swiss-Prot;Acc:Q9S7I8]
AT5G41080	-1.2712	GDPD2	Glycerophosphodiester phosphodiesterase GDPD2 [Source:UniProtKB/Swiss-Prot;Acc:Q9FLM1]
AT2G37130	-1.8645	PER21	Peroxidase 21 [Source:UniProtKB/Swiss-Prot;Acc:Q42580]
AT4G05100	-2.14508	AtMYB74	Transcription factor MYB74 [Source:UniProtKB/Swiss-Prot;Acc:Q9M0Y5]
AT2G48130	-2.18222	-	Bifunctional inhibitor/lipid-transfer protein/seed storage 2S albumin superfamily protein [Source:UniProtKB/TrEMBL;Acc:Q7EB72]
AT3G51810	-5.58815	EM1	Em-like protein GEA1 [Source:UniProtKB/Swiss-Prot;Acc:Q07187]
AT1G66800	-3.23054	-	NAD(P)-binding Rossmann-fold superfamily protein [Source:UniProtKB/TrEMBL;Acc:F4HQ07]
AT4G24110	-2.39231	-	NADP-specific glutamate dehydrogenase [Source:UniProtKB/TrEMBL;Acc:O22980]
AT1G80120	-1.925	-	Protein LURP-one-related 5 [Source:UniProtKB/Swiss-Prot;Acc:Q9SSC7]
AT1G72120	-1.66494	NPF5.14	Protein NRT1/ PTR FAMILY 5.14 [Source:UniProtKB/Swiss-Prot;Acc:Q8VZE2]
AT1G64370	-1.8208	-	Filaggrin-like protein [Source:UniProtKB/TrEMBL;Acc:Q9C7W1]
AT5G11540	-2.22127	GULLO3	L-gulonolactone oxidase 3 [Source:UniProtKB/Swiss-Prot;Acc:Q9LYD8]
AT1G03106	-4.45743	-	At1g03105 [Source:UniProtKB/TrEMBL;Acc:Q8L760]
AT4G21745	-1.84601	RIC11	CRIB domain-containing protein RIC11 [Source:UniProtKB/Swiss-Prot;Acc:Q0WL69]
AT4G30850	-1.18442	HHP2	Heptahelical transmembrane protein 2 [Source:UniProtKB/Swiss-Prot;Acc:Q84N34]
AT4G25400	-1.55253	-	basic helix-loop-helix (bHLH) DNA-binding superfamily protein [Source:TAIR;Acc:AT4G25400]
AT3G16460	-1.36279	JAL34	Jacalin-related lectin 34 [Source:UniProtKB/Swiss-Prot;Acc:O04310]
AT3G49780	-2.21376	PSK3	Phytosulfokines 3 [Source:UniProtKB/Swiss-Prot;Acc:Q9M2Y0]
AT2G39570	-1.82296	ACR9	ACT domain-containing protein ACR9 [Source:UniProtKB/Swiss-Prot;Acc:O80644]
AT2G17280	-1.8075	PGM	Phosphoglycerate mutase-like protein [Source:UniProtKB/Swiss-Prot;Acc:Q8GY96]
AT2G39010	-1.51567	PIP2-6	Probable aquaporin PIP2-6 [Source:UniProtKB/Swiss-Prot;Acc:Q9ZV07]
AT4G11780	-2.41887	-	GAR2-like protein [Source:UniProtKB/TrEMBL;Acc:Q9T0E5]
AT1G06640	-1.85825	-	1-aminocyclopropane-1-carboxylate oxidase homolog 2 [Source:UniProtKB/Swiss-Prot;Acc:Q9C5K7]
AT1G75830	-3.98007	PDF1.1	Defensin-like protein 13 [Source:UniProtKB/Swiss-Prot;Acc:P30224]
AT1G77120	-1.7859	ADH1	Alcohol dehydrogenase class-P [Source:UniProtKB/Swiss-Prot;Acc:P06525]
AT5G13900	-3.03399	VAS	Lipid transfer-like protein VAS [Source:UniProtKB/Swiss-Prot;Acc:Q9FFY3]
AT4G39480	-3.08286	CYP96A9	Cytochrome P450, family 96, subfamily A, polypeptide 9 [Source:UniProtKB/TrEMBL;Acc:Q9SVB0]
AT5G42930	-1.67358	-	Alpha/beta-Hydrolases superfamily protein [Source:UniProtKB/TrEMBL;Acc:F4K4J2]
AT4G17340	-2.17554	TIP2-2	TIP2 [Source:UniProtKB/TrEMBL;Acc:A0A178UVY8]
AT1G67900	-1.15305	-	BTB/POZ domain-containing protein At1g67900 [Source:UniProtKB/Swiss-Prot;Acc:Q9C9V6]
AT3G50570	-3.08827	-	Hydroxyproline-rich glycoprotein family protein [Source:UniProtKB/TrEMBL;Acc:A0A1I9LTN0]
AT2G23240	-5.79058	MT4B	AtMT4b [Source:UniProtKB/TrEMBL;Acc:A0A178VZU5]
AT2G27380	-3.20227	EPR1	Proline-rich extensin-like protein EPR1 [Source:UniProtKB/Swiss-Prot;Acc:Q9ZQI0]
AT3G02480	-2.87364	-	AT3g02480/F16B3_11 [Source:UniProtKB/TrEMBL;Acc:Q9M892]
AT2G22970	-1.0438	SCPL11	Serine carboxypeptidase-like 11 [Source:UniProtKB/TrEMBL;Acc:A8MQP0]
AT1G63240	-1.03982	-	Uncharacterized protein At1g63240 [Source:UniProtKB/TrEMBL;Acc:Q949Y1]
AT3G11430	-3.11084	GPAT5	Glycerol-3-phosphate acyltransferase 5 [Source:UniProtKB/Swiss-Prot;Acc:Q9CAY3]
AT3G17790	-1.93888	PAP17	Purple acid phosphatase 17 [Source:UniProtKB/Swiss-Prot;Acc:Q9SCX8]
AT5G14090	-1.61559	LA1	Protein LAZY 1 [Source:UniProtKB/Swiss-Prot;Acc:Q5XV40]
AT4G36830	-4.99625	HOS3-1	HOS3-1 [Source:UniProtKB/TrEMBL;Acc:A0A178UW40]
AT3G05640	-1.99961	-	Probable protein phosphatase 2C 34 [Source:UniProtKB/Swiss-Prot;Acc:Q9M9W9]
AT2G04805	-2.0118	-
AT1G11740	-1.20607	-	Ankyrin repeat family protein [Source:UniProtKB/TrEMBL;Acc:F4IAG4]
AT1G64200	-1.73739	VHA-E3	vacuolar H+-ATPase subunit E isoform 3 [Source:TAIR;Acc:AT1G64200]
AT1G65090	-5.79643	-	unknown protein; BEST Arabidopsis thaliana protein match is: unknown protein (TAIR:AT5G36100.1); Ha. [Source:TAIR;Acc:AT1G65090]
AT5G20240	-3.83512	PI	Floral homeotic protein PISTILLATA [Source:UniProtKB/Swiss-Prot;Acc:P48007]
AT5G22470	-5.485	-	NAD+ ADP-ribosyltransferases;NAD+ ADP-ribosyltransferases [Source:TAIR;Acc:AT5G22470]
AT1G61810	-2.63715	BGLU45	Beta-glucosidase 45 [Source:UniProtKB/TrEMBL;Acc:F4HVG0]
AT3G03280	-1.54943	-	At3g03280 [Source:UniProtKB/TrEMBL;Acc:Q9M9P6]
AT4G25490	-6.96422	DREB1B	DRE/CRT-binding factor 1 [Source:UniProtKB/TrEMBL;Acc:B6DTR3]
AT5G60890	-1.79026	MYB34	Transcription factor MYB34 [Source:UniProtKB/Swiss-Prot;Acc:O64399]
AT3G29060	-4.08894	PHO1-H9	Phosphate transporter PHO1 homolog 9 [Source:UniProtKB/Swiss-Prot;Acc:Q9LJW0]
AT3G48240	-3.00626	-	At3g48240 [Source:UniProtKB/TrEMBL;Acc:Q9STK4]
AT1G72520	-1.7682	LOX4	Lipoxygenase 4, chloroplastic [Source:UniProtKB/Swiss-Prot;Acc:Q9FNX8]
AT1G34040	-1.62626	TAR3	Tryptophan aminotransferase-related protein 3 [Source:UniProtKB/Swiss-Prot;Acc:Q9FE98]
AT1G79520	-2.21468	-	Cation efflux family protein [Source:UniProtKB/TrEMBL;Acc:F4IF62]
AT1G04560	-4.6942	-	AWPM-19-like family protein [Source:UniProtKB/TrEMBL;Acc:O23029]
AT5G03210	-2.31159	-	Arabidopsis thaliana genomic DNA, chromosome 5, P1 clone:MOK16 [Source:UniProtKB/TrEMBL;Acc:Q9FYM8]
AT4G10150	-2.32066	ATL7	RING-H2 finger protein ATL7 [Source:UniProtKB/Swiss-Prot;Acc:Q9SN28]
novel.145	-2.85925	-	-
AT5G42590	-2.89451	CYP71A16	Cytochrome P450 71A16 [Source:UniProtKB/Swiss-Prot;Acc:Q9FH66]
AT1G06620	-1.41673	-	1-aminocyclopropane-1-carboxylate oxidase homolog 1 [Source:UniProtKB/Swiss-Prot;Acc:Q84MB3]
AT1G74460	-2.19474	-	GDSL esterase/lipase At1g74460 [Source:UniProtKB/Swiss-Prot;Acc:Q9CA68]
AT1G35250	-2.36036	ALT2	Acyl-acyl carrier protein thioesterase ATL2, chloroplastic [Source:UniProtKB/Swiss-Prot;Acc:Q9C7I8]
AT3G12977	-1.69032	-	NAC (No Apical Meristem) domain transcriptional regulator superfamily protein [Source:UniProtKB/TrEMBL;Acc:Q9LSI1]
AT4G12430	-2.32627	TPPF	Probable trehalose-phosphate phosphatase F [Source:UniProtKB/Swiss-Prot;Acc:Q9SU39]
AT2G28720	-1.52129	-	Histone H2B.3 [Source:UniProtKB/Swiss-Prot;Acc:Q9SI96]
AT1G29640	-1.72201	-	At1g29640 [Source:UniProtKB/TrEMBL;Acc:Q9C7N7]
AT5G52330	-3.04704	-	At5g52330 [Source:UniProtKB/TrEMBL;Acc:Q9FHC7]
AT2G17500	-1.53901	PILS5	Protein PIN-LIKES 5 [Source:UniProtKB/Swiss-Prot;Acc:Q9SHL8]
AT2G45660	-3.42984	SOC1	SOC1 [Source:UniProtKB/TrEMBL;Acc:A0A178VZL4]
AT3G29630	-3.34441	UGT79B4	AT3G29630.1 (Fragment) [Source:UniProtKB/TrEMBL;Acc:A0A0K1SB51]
AT1G62975	-1.95727	BHLH125	Transcription factor bHLH125 [Source:UniProtKB/Swiss-Prot;Acc:Q9LQ08]
AT3G09490	-1.45842	-	At3g09490 [Source:UniProtKB/TrEMBL;Acc:Q9SF54]
AT2G06995	-2.73879	-
AT1G50560	-1.33823	CYP705A25	Cytochrome P450, family 705, subfamily A, polypeptide 25 [Source:UniProtKB/TrEMBL;Acc:Q9LPS6]
AT5G37940	-7.34254	-	AT5g37940/K18L3_100 [Source:UniProtKB/TrEMBL;Acc:Q9FKD2]
AT1G19570	-1.71121	DHAR1	Glutathione S-transferase DHAR1, mitochondrial [Source:UniProtKB/Swiss-Prot;Acc:Q9FWR4]
AT4G17460	-1.19749	HAT1	Homeobox-leucine zipper protein HAT1 [Source:UniProtKB/Swiss-Prot;Acc:P46600]
AT5G24105	-2.75419	AGP41	Arabinogalactan protein 41 [Source:UniProtKB/Swiss-Prot;Acc:Q8L9T8]
AT5G35660	-6.48527	-	Glycine-rich protein family [Source:UniProtKB/TrEMBL;Acc:Q9FJS3]
AT1G03700	-2.67723	-	CASP-like protein 1C2 [Source:UniProtKB/Swiss-Prot;Acc:Q9LR57]
AT1G10640	-2.43664	-	Pectin lyase-like superfamily protein [Source:UniProtKB/TrEMBL;Acc:F4I5U6]
AT5G54980	-1.36374	-	CASP-like protein [Source:UniProtKB/TrEMBL;Acc:A0A178UBQ1]
AT5G57260	-2.60684	CYP71B10	CYP71B10 [Source:UniProtKB/TrEMBL;Acc:A0A178UG51]
AT3G54880	-1.47397	-	At3g54880 [Source:UniProtKB/TrEMBL;Acc:Q9SV37]
AT4G04630	-1.59604	-	Putative uncharacterized protein [Source:UniProtKB/TrEMBL;Acc:Q8LFI5]
AT1G14120	-2.09679	-	2-oxoglutarate (2OG) and Fe(II)-dependent oxygenase superfamily protein [Source:UniProtKB/TrEMBL;Acc:Q9XI76]
AT5G44550	-2.21975	-	CASP-like protein 1B1 [Source:UniProtKB/Swiss-Prot;Acc:Q9FI10]
AT4G19530	-1.83175	-	disease resistance protein (TIR-NBS-LRR class) family [Source:TAIR;Acc:AT4G19530]
AT3G61060	-2.6128	AtPP2-A13	Phloem protein 2-A13 [Source:UniProtKB/TrEMBL;Acc:F4JD33]
AT4G38690	-1.56831	-	AT4g38690/F20M13_250 [Source:UniProtKB/TrEMBL;Acc:Q9SZP6]
AT1G64380	-2.0488	ERF061	Ethylene-responsive transcription factor ERF061 [Source:UniProtKB/Swiss-Prot;Acc:Q9C7W2]
AT3G06390	-2.31439	-	CASP-like protein 1D2 [Source:UniProtKB/Swiss-Prot;Acc:Q9SQU2]
AT2G43550	-3.12435	ATTI6	Defensin-like protein 197 [Source:UniProtKB/Swiss-Prot;Acc:O22869]
AT1G72230	-1.40314	-	At1g72230/T9N14_17 [Source:UniProtKB/TrEMBL;Acc:Q9C7T2]
AT2G41190	-1.54981	AVT1A	Amino acid transporter AVT1A [Source:UniProtKB/Swiss-Prot;Acc:O80668]
AT1G11410	-1.39207	-	S-locus lectin protein kinase family protein [Source:TAIR;Acc:AT1G11410]
AT5G11070	-1.15154	-	Uncharacterized protein At5g11070 [Source:UniProtKB/TrEMBL;Acc:Q9FY58]
AT4G15290	-5.30482	CSLB5	Glycosyltransferase (Fragment) [Source:UniProtKB/TrEMBL;Acc:W8Q2Z8]
AT3G44550	-1.80956	FAR5	Probable fatty acyl-CoA reductase 5 [Source:UniProtKB/Swiss-Prot;Acc:Q0WRB0]
AT5G15310	-1.5945	ATMYB16	MYB16 [Source:UniProtKB/TrEMBL;Acc:A0A178UJ10]
AT2G22930	-2.13416	UGT79B8	UDP-glycosyltransferase 79B8 [Source:UniProtKB/Swiss-Prot;Acc:O81010]
AT2G23010	-1.88759	SCPL9	SCPL9 [Source:UniProtKB/TrEMBL;Acc:A0A178W1Q9]
AT3G52540	-2.38728	OFP18	Transcription repressor OFP18 [Source:UniProtKB/Swiss-Prot;Acc:Q9SVD5]
AT1G24020	-2.20955	MLP423	MLP-like protein 423 [Source:UniProtKB/Swiss-Prot;Acc:Q93VR4]
AT1G30360	-1.18751	ERD4	Hyperosmolality-gated Ca2+ permeable channel 3.1 [Source:UniProtKB/TrEMBL;Acc:A0A097NUQ9]
AT4G17090	-2.61499	BAM3	Beta-amylase 3, chloroplastic [Source:UniProtKB/Swiss-Prot;Acc:O23553]
AT5G58860	-2.12068	CYP86A1	Cytochrome P450 86A1 [Source:UniProtKB/Swiss-Prot;Acc:P48422]
AT1G22370	-2.26521	UGT85A5	UDP-glycosyltransferase 85A5 [Source:UniProtKB/Swiss-Prot;Acc:Q9LMF0]
AT4G35060	-2.47827	HIPP25	HIPP25 [Source:UniProtKB/TrEMBL;Acc:A0A178V323]
AT4G35660	-2.04066	-	Expressed protein [Source:UniProtKB/TrEMBL;Acc:O81797]
AT2G39510	-5.2242	-	WAT1-related protein At2g39510 [Source:UniProtKB/Swiss-Prot;Acc:O80638]
AT1G15580	-2.18144	IAA5	Auxin-responsive protein IAA5 [Source:UniProtKB/Swiss-Prot;Acc:P33078]
AT5G48110	-1.6658	-	Terpenoid cyclases/Protein prenyltransferases superfamily protein [Source:TAIR;Acc:AT5G48110]
AT1G78600	-2.40933	LZF1	Light-regulated zinc finger protein 1 [Source:UniProtKB/TrEMBL;Acc:F4IBS4]
AT4G37220	-2.16752	-	Cold-regulated 413 plasma membrane protein 4 [Source:UniProtKB/Swiss-Prot;Acc:O23164]
AT5G41900	-1.62419	BDG2	Probable lysophospholipase BODYGUARD 2 [Source:UniProtKB/Swiss-Prot;Acc:Q9FJ24]
AT3G29575	-1.40011	AFP3	Ninja-family protein AFP3 [Source:UniProtKB/Swiss-Prot;Acc:Q94F39]
AT3G54940	-4.45258	RD19D	Probable cysteine protease RD19D [Source:UniProtKB/Swiss-Prot;Acc:Q8VYS0]
AT3G46130	-1.52776	ATMYB48	myb domain protein 48 [Source:TAIR;Acc:AT3G46130]
AT1G58460	-6.96904	-	unknown protein; Ha. [Source:TAIR;Acc:AT1G58460]
novel.13	-2.46492	-	-
AT5G55520	-1.42797	-	CONTAINS InterPro DOMAIN/s: Kinesin-related protein (InterPro:IPR010544); BEST Arabidopsis thaliana protein match is: unknown protein (TAIR:AT4G26660.1); Ha. [Source:TAIR;Acc:AT5G55520]
AT4G25140	-4.38518	OLEO1	Oleosin [Source:UniProtKB/TrEMBL;Acc:A0A178V1V3]
AT1G62990	-1.37828	KNAT7	Homeobox protein knotted-1-like 7 [Source:UniProtKB/Swiss-Prot;Acc:Q9FPQ8]
AT5G62490	-4.80222	HVA22B	HVA22-like protein b [Source:UniProtKB/Swiss-Prot;Acc:Q9SYX7]
AT1G22110	-1.59964	-	F2E2.18 [Source:UniProtKB/TrEMBL;Acc:Q9LM48]
AT4G11210	-2.72936	DIR14	Dirigent protein [Source:UniProtKB/TrEMBL;Acc:A0A178V5P7]
AT5G67300	-1.49179	MYB44	MYBR1 [Source:UniProtKB/TrEMBL;Acc:A0A178UQ74]
AT2G22980	-2.56216	SCPL13	Serine carboxypeptidase-like 13 [Source:UniProtKB/TrEMBL;Acc:A8MQS0]
AT1G22490	-3.25527	-	basic helix-loop-helix (bHLH) DNA-binding superfamily protein [Source:TAIR;Acc:AT1G22490]
AT3G25980	-1.19883	MAD2	Mitotic spindle checkpoint protein MAD2 [Source:UniProtKB/Swiss-Prot;Acc:Q9LU93]
AT5G57790	-2.30584	-	unknown protein; Ha. [Source:TAIR;Acc:AT5G57790]
AT5G09440	-2.06492	EXL4	EXL4 [Source:UniProtKB/TrEMBL;Acc:A0A178UJ96]
AT1G53940	-1.41434	GLIP2	GDSL esterase/lipase 2 [Source:UniProtKB/Swiss-Prot;Acc:Q9SYF0]
AT1G68725	-2.65785	AGP19	Lysine-rich arabinogalactan protein 19 [Source:UniProtKB/Swiss-Prot;Acc:Q9S740]
AT1G43800	-2.27593	S-ACP-DES6	Stearoyl-[acyl-carrier-protein] 9-desaturase 6, chloroplastic [Source:UniProtKB/Swiss-Prot;Acc:Q84VY3]
AT2G30930	-1.24741	-	Expressed protein [Source:UniProtKB/TrEMBL;Acc:O80858]
AT5G57685	-1.19451	GDU3	Protein GLUTAMINE DUMPER 3 [Source:UniProtKB/Swiss-Prot;Acc:Q9FHH5]
novel.1	-1.35253	-	-
AT1G62660	-1.29682	BFRUCT3	Acid beta-fructofuranosidase 3, vacuolar [Source:UniProtKB/Swiss-Prot;Acc:Q43348]
AT1G28450	-6.42034	AGL58	AGAMOUS-like 58 [Source:UniProtKB/TrEMBL;Acc:Q9SGP3]
AT1G05100	-2.36224	MAPKKK18	Mitogen-activated protein kinase kinase kinase 18 [Source:UniProtKB/Swiss-Prot;Acc:Q9ZVP5]
AT4G16160	-5.71232	OEP162	ATOEP16-S [Source:UniProtKB/TrEMBL;Acc:A0A178V0T8]
AT5G35110	-3.65712	-	Gb [Source:UniProtKB/TrEMBL;Acc:Q9FYR1]
AT3G56350	-4.26617	MSD2	Superoxide dismutase [Source:UniProtKB/TrEMBL;Acc:A0A178VDJ0]
AT5G47240	-1.46766	atnudt8	nudix hydrolase homolog 8 [Source:TAIR;Acc:AT5G47240]
AT2G25200	-1.95811	-	At2g25200 [Source:UniProtKB/TrEMBL;Acc:Q9SIS2]
AT2G11810	-3.31282	MGD3	Monogalactosyldiacylglycerol synthase 3, chloroplastic [Source:UniProtKB/Swiss-Prot;Acc:Q9SI93]
AT2G30550	-1.41564	-	Phospholipase A1-Igamma2, chloroplastic [Source:UniProtKB/Swiss-Prot;Acc:Q3EBR6]
AT2G02990	-1.95529	RNS1	Ribonuclease 1 [Source:UniProtKB/Swiss-Prot;Acc:P42813]
AT1G05710	-1.04031	-
AT5G14700	-2.01809	-	Cinnamoyl CoA reductase-like protein [Source:UniProtKB/TrEMBL;Acc:Q9LYJ0]
AT2G22170	-1.07483	PLAT2	PLAT domain-containing protein 2 [Source:UniProtKB/Swiss-Prot;Acc:Q9SIE7]
AT5G41410	-1.44458	BEL1	Homeobox protein BEL1 homolog [Source:UniProtKB/Swiss-Prot;Acc:Q38897]
AT5G35735	-1.54761	-	Cytochrome b561 and DOMON domain-containing protein At5g35735 [Source:UniProtKB/Swiss-Prot;Acc:Q9FKH6]
AT4G21440	-3.10449	ATMYB102	Transcription factor MYB102 [Source:UniProtKB/Swiss-Prot;Acc:Q9LDR8]
AT5G13580	-2.87971	ABCG6	ABC transporter G family member 6 [Source:UniProtKB/Swiss-Prot;Acc:Q9FNB5]
AT3G26290	-2.49562	CYP71B26	Cytochrome P450, family 71, subfamily B, polypeptide 26 [Source:UniProtKB/TrEMBL;Acc:A0A1I9LRI3]
AT1G77145	-1.39694	-	T14N5.3 protein [Source:UniProtKB/TrEMBL;Acc:O80651]
AT1G35350	-1.59772	PHO1-H8	Phosphate transporter PHO1 homolog 8 [Source:UniProtKB/Swiss-Prot;Acc:Q6R8G2]
AT1G10480	-1.63521	ZFP5	Zinc finger protein 5 [Source:UniProtKB/Swiss-Prot;Acc:Q39264]
AT5G11610	-2.70734	-	Exostosin family protein [Source:UniProtKB/TrEMBL;Acc:Q9LYD1]
AT4G25470	-2.91709	DREB1C	C-repeat binding factor 2 [Source:UniProtKB/TrEMBL;Acc:B2BIW9]
AT5G24290	-1.14309	MEB2	Membrane protein of ER body 2 [Source:UniProtKB/Swiss-Prot;Acc:F4KFS7]
AT3G21670	-3.21863	NPF6.4	Protein NRT1/ PTR FAMILY 6.4 [Source:UniProtKB/Swiss-Prot;Acc:Q9LVE0]
AT5G33370	-4.95885	-	GDSL esterase/lipase At5g33370 [Source:UniProtKB/Swiss-Prot;Acc:Q8LB81]
AT4G02090	-1.05338	-	AGAA.5 [Source:UniProtKB/TrEMBL;Acc:O04712]
AT2G16990	-1.18786	-	Major facilitator superfamily protein [Source:UniProtKB/TrEMBL;Acc:F4IMD9]
AT4G33070	-2.08202	PDC1	Pyruvate decarboxylase 1 [Source:UniProtKB/Swiss-Prot;Acc:O82647]
AT3G21890	-7.29264	MIP1B	BBX31 [Source:UniProtKB/TrEMBL;Acc:A0A178VEW7]
AT1G54740	-1.99613	-	Protein of unknown function (DUF3049) [Source:TAIR;Acc:AT1G54740]
AT2G28305	-1.6018	LOG1	Cytokinin riboside 5'-monophosphate phosphoribohydrolase [Source:UniProtKB/TrEMBL;Acc:A0A178VS96]
AT5G46900	-1.92797	-	Bifunctional inhibitor/lipid-transfer protein/seed storage 2S albumin superfamily protein [Source:UniProtKB/TrEMBL;Acc:Q39100]
AT3G15510	-1.53356	NAC056	NAC transcription factor 56 [Source:UniProtKB/Swiss-Prot;Acc:Q9LD44]
AT5G25140	-2.79183	CYP71B13	Cytochrome P450 71B13 [Source:UniProtKB/Swiss-Prot;Acc:P58050]
AT3G20935	-1.41811	CYP705A28	Cytochrome P450, family 705, subfamily A, polypeptide 28 [Source:UniProtKB/TrEMBL;Acc:F4IWB9]
AT4G36610	-2.43583	-	Alpha/beta-Hydrolases superfamily protein [Source:UniProtKB/TrEMBL;Acc:O23220]
AT1G71910	-2.38627	-	At1g71910 [Source:UniProtKB/TrEMBL;Acc:Q9C8X0]
AT5G25120	-2.95293	CYP71B11	Cytochrome P450 71B11 [Source:UniProtKB/Swiss-Prot;Acc:P58049]
AT5G16250	-1.07286	-	Transmembrane protein [Source:UniProtKB/TrEMBL;Acc:Q9LF03]
AT2G22920	-1.36785	SCPL12	Serine carboxypeptidase-like 12 [Source:UniProtKB/Swiss-Prot;Acc:O81009]
AT1G35580	-1.62741	CINV1	Alkaline/neutral invertase CINV1 [Source:UniProtKB/Swiss-Prot;Acc:Q9LQF2]
AT4G33490	-1.31856	-	Eukaryotic aspartyl protease family protein [Source:UniProtKB/TrEMBL;Acc:Q8LCW1]
AT2G34430	-2.42022	LHB1B1	Chlorophyll a-b binding protein, chloroplastic [Source:UniProtKB/TrEMBL;Acc:Q39142]
AT1G62370	-1.46596	-	F2401.10 [Source:UniProtKB/TrEMBL;Acc:O48801]
AT1G62510	-2.57985	-	Bifunctional inhibitor/lipid-transfer protein/seed storage 2S albumin superfamily protein [Source:UniProtKB/TrEMBL;Acc:Q9SXE6]
AT2G16660	-1.47196	-	At2g16660/T24I21.7 [Source:UniProtKB/TrEMBL;Acc:Q9SLF1]
AT1G05510	-5.7287	OBAP1A	Oil body-associated protein 1A [Source:UniProtKB/Swiss-Prot;Acc:Q9ZVY7]
AT4G04750	-2.82536	-	Major facilitator superfamily protein [Source:TAIR;Acc:AT4G04750]
AT2G44940	-1.8085	ERF034	Ethylene-responsive transcription factor ERF034 [Source:UniProtKB/Swiss-Prot;Acc:Q8LBQ7]
AT4G23420	-1.35515	-	NAD(P)-binding Rossmann-fold superfamily protein [Source:UniProtKB/TrEMBL;Acc:F4JNJ2]
AT5G24660	-1.99093	LSU2	Protein RESPONSE TO LOW SULFUR 2 [Source:UniProtKB/Swiss-Prot;Acc:Q9FIR9]
AT2G25000	-1.73767	WRKY60	Probable WRKY transcription factor 60 [Source:UniProtKB/Swiss-Prot;Acc:Q9SK33]
AT3G17185	-1.84034	TASIR-ARF	TAS3/TASIR-ARF (TRANS-ACTING SIRNA3); other RNA [Source:TAIR;Acc:AT3G17185]
AT5G17460	-2.31429	-	Glutamyl-tRNA (Gln) amidotransferase subunit C [Source:UniProtKB/TrEMBL;Acc:Q949X1]
AT2G41260	-5.71545	M17	M17 [Source:UniProtKB/TrEMBL;Acc:A0A178VR90]
AT1G21100	-1.73575	IGMT1	Indole glucosinolate O-methyltransferase 1 [Source:UniProtKB/Swiss-Prot;Acc:Q9LPU5]
AT1G80820	-1.1913	CCR2	Cinnamoyl-CoA reductase 2 [Source:UniProtKB/Swiss-Prot;Acc:Q9SAH9]
AT1G07135	-2.34574	-	At1g07135 [Source:UniProtKB/TrEMBL;Acc:Q9LMK6]
AT4G21230	-1.35781	CRK27	Cysteine-rich receptor-like protein kinase 27 [Source:UniProtKB/Swiss-Prot;Acc:O49564]
AT5G63970	-1.38991	RGLG3	E3 ubiquitin-protein ligase RGLG3 [Source:UniProtKB/Swiss-Prot;Acc:Q8RX26]
AT2G14160	-3.24747	-	RNA recognition motif-containing protein [Source:UniProtKB/TrEMBL;Acc:Q1PF73]
AT3G17520	-3.5717	-	Late embryogenesis abundant protein (LEA) family protein [Source:UniProtKB/TrEMBL;Acc:F4J573]
AT3G47790	-3.63253	ABCA8	ABC transporter A family member 8 [Source:UniProtKB/Swiss-Prot;Acc:Q8LPK0]
AT4G33467	-3.01996	-	Putative uncharacterized protein [Source:UniProtKB/TrEMBL;Acc:Q570U1]
AT4G29905	-1.84628	-	Putative uncharacterized protein [Source:UniProtKB/TrEMBL;Acc:Q940I1]
AT1G69840	-1.56093	HIR2	Hypersensitive-induced response protein 2 [Source:UniProtKB/Swiss-Prot;Acc:Q9CAR7]
AT1G69260	-1.41961	AFP1	Ninja-family protein AFP1 [Source:UniProtKB/Swiss-Prot;Acc:Q9LQ98]
AT5G57070	-1.04274	-	Hydroxyproline-rich glycoprotein family protein [Source:UniProtKB/TrEMBL;Acc:F4KAI4]
AT1G17147	-1.05557	VQ1	VQ motif-containing protein 1 [Source:UniProtKB/Swiss-Prot;Acc:Q1G3U8]
AT3G27884	-1.64298	-	other RNA [Source:TAIR;Acc:AT3G27884]
AT1G78230	-2.18014	-	Outer arm dynein light chain 1 protein [Source:UniProtKB/TrEMBL;Acc:F4IA60]
AT5G40730	-1.49282	AGP24	Arabinogalactan peptide 24 [Source:UniProtKB/Swiss-Prot;Acc:Q5PP12]
AT1G01180	-1.42899	-	S-adenosyl-L-methionine-dependent methyltransferases superfamily protein [Source:UniProtKB/TrEMBL;Acc:F4HS78]
AT1G02650	-1.70796	-	T14P4.7 protein [Source:UniProtKB/TrEMBL;Acc:Q9FWY3]
AT2G22990	-1.73525	SNG1	sinapoylglucose 1 [Source:TAIR;Acc:AT2G22990]
AT4G22212	-2.8321	-	Defensin-like protein 98 [Source:UniProtKB/Swiss-Prot;Acc:Q94AZ8]
AT2G26360	-1.26652	-	Mitochondrial substrate carrier family protein [Source:UniProtKB/TrEMBL;Acc:F4IUJ2]
AT2G27402	-1.691	-	At2g27402 [Source:UniProtKB/TrEMBL;Acc:Q8GX30]
AT3G61890	-1.83714	ATHB-12	HB-12 [Source:UniProtKB/TrEMBL;Acc:A0A178VND2]
AT3G50060	-1.8714	MYB77	Transcription factor MYB77 [Source:UniProtKB/Swiss-Prot;Acc:Q9SN12]
AT1G27990	-7.83372	-	AT1G27990 protein [Source:UniProtKB/TrEMBL;Acc:Q9C7F4]
AT3G62070	-2.19747	-	At3g62070 [Source:UniProtKB/TrEMBL;Acc:Q9M1R7]
AT1G02860	-1.69013	BAH1	E3 ubiquitin-protein ligase BAH1 [Source:UniProtKB/Swiss-Prot;Acc:Q9SRX9]
AT5G35525	-1.28922	PCR3	Protein PLANT CADMIUM RESISTANCE 3 [Source:UniProtKB/Swiss-Prot;Acc:P0CW97]
AT5G01700	-1.19369	-	Probable protein phosphatase 2C 65 [Source:UniProtKB/Swiss-Prot;Acc:Q6NKS1]
AT1G02340	-1.88731	HFR1	Transcription factor HFR1 [Source:UniProtKB/Swiss-Prot;Acc:Q9FE22]
AT3G13750	-1.47768	BGAL1	Beta-galactosidase 1 [Source:UniProtKB/Swiss-Prot;Acc:Q9SCW1]
[truncated: 840 more rows]
